# Supplementary material for: Underlying Mechanism and Active Ingredients of Tianma Gouteng Acting on Cerebral Infarction as Determined via Network Pharmacology Analysis Combined With Experimental Validation
Source: Front Pharmacol. 2021 Nov 16;12:760503. doi: 10.3389/fphar.2021.760503 (PMC8635202; doi:10.3389/fphar.2021.760503)
Supplement: Supplementary file 2 [file DataSheet1.zip]

Archive with 63 entries (57 files):
- original data/
- original data/English Editing Certification.tif
- original data/GO&KEGG/
- original data/GO&KEGG/GO.xls
- original data/GO&KEGG/KEGG pathway.htm
- original data/HPLC/
- original data/HPLC/HPLC.xlsx
- original data/HPLC/S1(检测器A-Ch1).CDF
- original data/HPLC/S10(检测器A-Ch1).CDF
- original data/HPLC/S2(检测器A-Ch1).CDF
- original data/HPLC/S3(检测器A-Ch1).CDF
- original data/HPLC/S4(检测器A-Ch1).CDF
- original data/HPLC/S5(检测器A-Ch1).CDF
- original data/HPLC/S6(检测器A-Ch1).CDF
- original data/HPLC/S7(检测器A-Ch1).CDF
- original data/HPLC/S8(检测器A-Ch1).CDF
- original data/HPLC/S9(检测器A-Ch1).CDF
- original data/HPLC/STANDARD.pdf
- original data/HPLC/TMGT.PDF
- original data/network.txt
- original data/PPI/
- original data/PPI/Count R.txt
- original data/PPI/count-PPI.xls
- original data/PPI/PPI.tsv
- original data/TMGT-QUER-Elisa.xlsx
- original data/TMGT-QUER-MTT-LDH.xlsx
- original data/TMGT-QUER-Western Blot.xlsx
- original data/TMGT-WB-TIFF/
- original data/TMGT-WB-TIFF/ACTIN-BV2-4-TMGT.tif
- original data/TMGT-WB-TIFF/BV2-4-HIF-1A-TMGT.tif
- original data/TMGT-WB-TIFF/BV2-PPARG-TMGT-4.tif
- original data/TMGT-WB-TIFF/hif-a-pc12-4tmgt.tif
- original data/TMGT-WB-TIFF/IKBA-BV2-4-TMGT.inf
- original data/TMGT-WB-TIFF/IKBA-BV2-4-TMGT.tif
- original data/TMGT-WB-TIFF/P-IKBA-PC12-4-TMGT.inf
- original data/TMGT-WB-TIFF/P-IKBA-PC12-4-TMGT.tif
- original data/TMGT-WB-TIFF/P-P65-BV2-4-TMGT.tif
- original data/TMGT-WB-TIFF/p65-middle 5-pc12-tmgt.tif
- original data/TMGT-WB-TIFF/P65-PC12-4-TMGT.tif
- original data/TMGT-WB-TIFF/PC12-5-IKB-tmgt.tif
- original data/TMGT-WB-TIFF/ppar-bv2-5-tmgt.tif
- original data/TMGT-WB-TIFF/PPAR-PC12-4-TMGT.tif
- original data/TMGT-WB-TIFF/TM-GTPP65-5-PC12.tif
- original data/TMGT-WB-TIFF/TMGT-4-PC12-IKB.tif
- original data/TMGT-WB-TIFF/TMGT-4-PC12-PP65.tif
- original data/TMGT-WB-TIFF/TMGT-4-PIKBA-BV2-4.inf
- original data/TMGT-WB-TIFF/TMGT-4-PIKBA-BV2-4.tif
- original data/TMGT-WB-TIFF/TMGT-5-BV2-HIF1A.tif
- original data/TMGT-WB-TIFF/TMGT-5-PC12 ACTIN.tif
- original data/TMGT-WB-TIFF/TMGT-BV2--4-P65.tif
- original data/TMGT-WB-TIFF/TMGT-BV2-5-ACTIN.tif
- original data/TMGT-WB-TIFF/tmgt-bv2-ikb-5.tif
- original data/TMGT-WB-TIFF/tmgt-bv2-p65-5.tif
- original data/TMGT-WB-TIFF/TMGT-PC12-4-ACTIN.tif
- original data/TMGT-WB-TIFF/TMGT-PC12-5-PIKB.tif
- original data/TMGT-WB-TIFF/TMGT-PC12-HIF1A-5.tif
- original data/TMGT-WB-TIFF/tmgt-pikb-bv2-5.tif
- original data/TMGT-WB-TIFF/tmgt-pp65-5-bv2.tif
- original data/TMGT-WB-TIFF/TMGT-pparg-pc12-5.tif
- original data/VENN/
- original data/VENN/disease.txt
- original data/VENN/gouteng.txt
- original data/VENN/tianma.txt
