# Supplementary material for: Underlying Mechanism and Active Ingredients of Tianma Gouteng Acting on Cerebral Infarction as Determined via Network Pharmacology Analysis Combined With Experimental Validation
Source: Front Pharmacol. 2021 Nov 16;12:760503. doi: 10.3389/fphar.2021.760503 (PMC8635202; doi:10.3389/fphar.2021.760503)
Supplement: Supplementary file 2 [file DataSheet1.zip › original data/GO&KEGG/GO.xls]

id	num	pvalue	per	ratio	class	ID	Descrption	Pvalue	Qvalue	Up	Down	fg_num	bg_num
GO:1901700 response to oxygen-containing compound	25	8.69548202257023e-19	69.444	0.014	Biological Process	GO:1901700	response to oxygen-containing compound	8.69548202257023e-19	2.24495188424761e-15	0	0	25	1762
GO:0051049 regulation of transport	26	1.39524666516321e-18	72.222	0.013	Biological Process	GO:0051049	regulation of transport	1.39524666516321e-18	2.24495188424761e-15	0	0	26	2040
GO:0046903 secretion	24	8.06439640399673e-17	66.667	0.013	Biological Process	GO:0046903	secretion	8.06439640399673e-17	6.48497363746402e-14	0	0	24	1876
GO:0051046 regulation of secretion	19	9.44180452993376e-17	52.778	0.021	Biological Process	GO:0051046	regulation of secretion	9.44180452993376e-17	6.48497363746402e-14	0	0	19	901
GO:0032879 regulation of localization	28	1.00760932838161e-16	77.778	0.009	Biological Process	GO:0032879	regulation of localization	1.00760932838161e-16	6.48497363746402e-14	0	0	28	3040
GO:0051239 regulation of multicellular organismal process	29	3.52131745763196e-16	80.556	0.008	Biological Process	GO:0051239	regulation of multicellular organismal process	3.52131745763196e-16	1.87876658614185e-13	0	0	29	3545
GO:0065008 regulation of biological quality	31	4.08681358079333e-16	86.111	0.007	Biological Process	GO:0065008	regulation of biological quality	4.08681358079333e-16	1.87876658614185e-13	0	0	31	4382
GO:1903530 regulation of secretion by cell	18	6.37467773859936e-16	50.000	0.021	Biological Process	GO:1903530	regulation of secretion by cell	6.37467773859936e-16	2.23187307322983e-13	0	0	18	840
GO:0070887 cellular response to chemical stimulus	29	6.6260617995647e-16	80.556	0.008	Biological Process	GO:0070887	cellular response to chemical stimulus	6.6260617995647e-16	2.23187307322983e-13	0	0	29	3627
GO:0010033 response to organic substance	29	6.93559065640096e-16	80.556	0.008	Biological Process	GO:0010033	response to organic substance	6.93559065640096e-16	2.23187307322983e-13	0	0	29	3633
GO:1901701 cellular response to oxygen-containing compound	20	1.56871110416615e-15	55.556	0.016	Biological Process	GO:1901701	cellular response to oxygen-containing compound	1.56871110416615e-15	4.58919303018789e-13	0	0	20	1232
GO:0032940 secretion by cell	22	4.31550082331534e-15	61.111	0.013	Biological Process	GO:0032940	secretion by cell	4.31550082331534e-15	1.15727347078573e-12	0	0	22	1729
GO:0007267 cell-cell signaling	22	8.48601712269662e-15	61.111	0.012	Biological Process	GO:0007267	cell-cell signaling	8.48601712269662e-15	2.10061562314136e-12	0	0	22	1786
GO:0071310 cellular response to organic substance	26	2.21798445074277e-14	72.222	0.009	Biological Process	GO:0071310	cellular response to organic substance	2.21798445074277e-14	5.09819568749302e-12	0	0	26	3015
GO:0009725 response to hormone	18	2.85044905132554e-14	50.000	0.017	Biological Process	GO:0009725	response to hormone	2.85044905132554e-14	6.11516336477706e-12	0	0	18	1046
GO:0051240 positive regulation of multicellular organismal process	22	9.42889628103278e-14	61.111	0.011	Biological Process	GO:0051240	positive regulation of multicellular organismal process	9.42889628103278e-14	1.89638676452272e-11	0	0	22	2006
GO:0042221 response to chemical	31	1.1700824203058e-13	86.111	0.006	Biological Process	GO:0042221	response to chemical	1.1700824203058e-13	2.21489719326122e-11	0	0	31	5306
GO:0007188 adenylate cyclase-modulating G protein-coupled receptor signaling pathway	11	2.01233131258336e-13	30.556	0.047	Biological Process	GO:0007188	adenylate cyclase-modulating G protein-coupled receptor signaling pathway	2.01233131258336e-13	3.59760120216292e-11	0	0	11	233
GO:0033993 response to lipid	17	3.37537220196632e-13	47.222	0.017	Biological Process	GO:0033993	response to lipid	3.37537220196632e-13	5.60598537892416e-11	0	0	17	1021
GO:0003008 system process	23	3.48414255992801e-13	63.889	0.010	Biological Process	GO:0003008	system process	3.48414255992801e-13	5.60598537892416e-11	0	0	23	2416
GO:0009893 positive regulation of metabolic process	27	7.63992778095201e-13	75.000	0.007	Biological Process	GO:0009893	positive regulation of metabolic process	7.63992778095201e-13	1.17072798090969e-10	0	0	27	3863
GO:0007187 G protein-coupled receptor signaling pathway, coupled to cyclic nucleotide second messenger	11	9.29847683785875e-13	30.556	0.041	Biological Process	GO:0007187	G protein-coupled receptor signaling pathway, coupled to cyclic nucleotide second messenger	9.29847683785875e-13	1.36011356655588e-10	0	0	11	268
GO:0006950 response to stress	29	1.15445289554927e-12	80.556	0.006	Biological Process	GO:0006950	response to stress	1.15445289554927e-12	1.61523018168589e-10	0	0	29	4766
GO:0010604 positive regulation of macromolecule metabolic process	26	1.28427694978869e-12	72.222	0.007	Biological Process	GO:0010604	positive regulation of macromolecule metabolic process	1.28427694978869e-12	1.72200134350833e-10	0	0	26	3565
GO:0006810 transport	31	1.42205345168761e-12	86.111	0.005	Biological Process	GO:0006810	transport	1.42205345168761e-12	1.83046720301229e-10	0	0	31	5779
GO:0032501 multicellular organismal process	35	1.53733413334867e-12	97.222	0.004	Biological Process	GO:0032501	multicellular organismal process	1.53733413334867e-12	1.90274663119847e-10	0	0	35	8418
GO:1901698 response to nitrogen compound	17	2.10830523701816e-12	47.222	0.015	Biological Process	GO:1901698	response to nitrogen compound	2.10830523701816e-12	2.51278750100905e-10	0	0	17	1144
GO:0051234 establishment of localization	31	2.67724692390438e-12	86.111	0.005	Biological Process	GO:0051234	establishment of localization	2.67724692390438e-12	3.07692164325868e-10	0	0	31	5906
GO:0050708 regulation of protein secretion	13	5.05357814847056e-12	36.111	0.024	Biological Process	GO:0050708	regulation of protein secretion	5.05357814847056e-12	5.60772913164767e-10	0	0	13	543
GO:0008015 blood circulation	13	8.31438346293484e-12	36.111	0.023	Biological Process	GO:0008015	blood circulation	8.31438346293484e-12	8.91856199457477e-10	0	0	13	565
GO:0009636 response to toxic substance	13	8.88427302007992e-12	36.111	0.023	Biological Process	GO:0009636	response to toxic substance	8.88427302007992e-12	9.22244857374748e-10	0	0	13	568
GO:0002791 regulation of peptide secretion	13	9.9140520084631e-12	36.111	0.023	Biological Process	GO:0002791	regulation of peptide secretion	9.9140520084631e-12	9.70999966318984e-10	0	0	13	573
GO:0003013 circulatory system process	13	1.01326735702876e-11	36.111	0.023	Biological Process	GO:0003013	circulatory system process	1.01326735702876e-11	9.70999966318984e-10	0	0	13	574
GO:0044706 multi-multicellular organism process	10	1.05461652142823e-11	27.778	0.041	Biological Process	GO:0044706	multi-multicellular organism process	1.05461652142823e-11	9.70999966318984e-10	0	0	10	241
GO:0051179 localization	33	1.05609070295725e-11	91.667	0.004	Biological Process	GO:0051179	localization	1.05609070295725e-11	9.70999966318984e-10	0	0	33	7394
GO:0031325 positive regulation of cellular metabolic process	25	1.16526343436662e-11	69.444	0.007	Biological Process	GO:0031325	positive regulation of cellular metabolic process	1.16526343436662e-11	1.04161603660883e-09	0	0	25	3534
GO:0051050 positive regulation of transport	16	1.2509428654656e-11	44.444	0.015	Biological Process	GO:0051050	positive regulation of transport	1.2509428654656e-11	1.08798220028873e-09	0	0	16	1079
GO:0048584 positive regulation of response to stimulus	23	1.33569129356209e-11	63.889	0.008	Biological Process	GO:0048584	positive regulation of response to stimulus	1.33569129356209e-11	1.13111962702179e-09	0	0	23	2869
GO:0042493 response to drug	16	1.58236015394577e-11	44.444	0.015	Biological Process	GO:0042493	response to drug	1.58236015394577e-11	1.30410208446105e-09	0	0	16	1096
GO:0010648 negative regulation of cell communication	18	1.62100942754636e-11	50.000	0.012	Biological Process	GO:0010648	negative regulation of cell communication	1.62100942754636e-11	1.30410208446105e-09	0	0	18	1520
GO:0023057 negative regulation of signaling	18	1.69376105678906e-11	50.000	0.012	Biological Process	GO:0023057	negative regulation of signaling	1.69376105678906e-11	1.32939587335297e-09	0	0	18	1524
GO:0006939 smooth muscle contraction	8	1.88259804488594e-11	22.222	0.072	Biological Process	GO:0006939	smooth muscle contraction	1.88259804488594e-11	1.44242869248642e-09	0	0	8	111
GO:0003012 muscle system process	12	2.24981500283712e-11	33.333	0.025	Biological Process	GO:0003012	muscle system process	2.24981500283712e-11	1.68369876258834e-09	0	0	12	477
GO:0051223 regulation of protein transport	14	3.26116368309345e-11	38.889	0.018	Biological Process	GO:0051223	regulation of protein transport	3.26116368309345e-11	2.38509653004426e-09	0	0	14	786
GO:0044057 regulation of system process	13	3.50015080285515e-11	36.111	0.021	Biological Process	GO:0044057	regulation of system process	3.50015080285515e-11	2.50299672968619e-09	0	0	13	634
GO:0023061 signal release	12	3.70616190108192e-11	33.333	0.024	Biological Process	GO:0023061	signal release	3.70616190108192e-11	2.59270195601775e-09	0	0	12	498
GO:0014070 response to organic cyclic compound	15	4.41030413532931e-11	41.667	0.015	Biological Process	GO:0014070	response to organic cyclic compound	4.41030413532931e-11	3.0196507888276e-09	0	0	15	980
GO:0006954 inflammatory response	15	4.80653516275435e-11	41.667	0.015	Biological Process	GO:0006954	inflammatory response	4.80653516275435e-11	3.22238128202989e-09	0	0	15	986
GO:0051173 positive regulation of nitrogen compound metabolic process	24	4.94275534009241e-11	66.667	0.007	Biological Process	GO:0051173	positive regulation of nitrogen compound metabolic process	4.94275534009241e-11	3.24607891518722e-09	0	0	24	3399
GO:0090087 regulation of peptide transport	14	5.53590264863393e-11	38.889	0.017	Biological Process	GO:0090087	regulation of peptide transport	5.53590264863393e-11	3.56290694466080e-09	0	0	14	818
GO:0099055 integral component of postsynaptic membrane	8	3.01120096010702e-11	22.222	0.064	Cellular Component	GO:0099055	integral component of postsynaptic membrane	3.01120096010702e-11	3.95772373874007e-09	0	0	8	125
GO:0099056 integral component of presynaptic membrane	7	3.93704653617706e-11	19.444	0.093	Cellular Component	GO:0099056	integral component of presynaptic membrane	3.93704653617706e-11	3.95772373874007e-09	0	0	7	75
GO:0098936 intrinsic component of postsynaptic membrane	8	4.3974708208223e-11	22.222	0.061	Cellular Component	GO:0098936	intrinsic component of postsynaptic membrane	4.3974708208223e-11	3.95772373874007e-09	0	0	8	131
GO:0008227 G protein-coupled amine receptor activity	7	1.11069075200498e-11	19.444	0.117	Molecular Function	GO:0008227	G protein-coupled amine receptor activity	1.11069075200498e-11	3.99848670721793e-09	0	0	7	60
GO:0009306 protein secretion	13	6.44771706026063e-11	36.111	0.020	Biological Process	GO:0009306	protein secretion	6.44771706026063e-11	4.06838303919974e-09	0	0	13	666
GO:0048519 negative regulation of biological process	30	6.66210598047709e-11	83.333	0.005	Biological Process	GO:0048519	negative regulation of biological process	6.66210598047709e-11	4.1228186625337e-09	0	0	30	6054
GO:0070201 regulation of establishment of protein localization	14	7.26732112996128e-11	38.889	0.017	Biological Process	GO:0070201	regulation of establishment of protein localization	7.26732112996128e-11	4.38156542219449e-09	0	0	14	835
GO:0051716 cellular response to stimulus	34	7.35253364818217e-11	94.444	0.004	Biological Process	GO:0051716	cellular response to stimulus	7.35253364818217e-11	4.38156542219449e-09	0	0	34	8591
GO:0071396 cellular response to lipid	13	8.34109642599095e-11	36.111	0.019	Biological Process	GO:0071396	cellular response to lipid	8.34109642599095e-11	4.88029969069798e-09	0	0	13	680
GO:0048511 rhythmic process	10	8.82285317452286e-11	27.778	0.033	Biological Process	GO:0048511	rhythmic process	8.82285317452286e-11	5.06998955635974e-09	0	0	10	299
GO:0007565 female pregnancy	9	8.99108927098094e-11	25.000	0.043	Biological Process	GO:0007565	female pregnancy	8.99108927098094e-11	5.07602197789766e-09	0	0	9	208
GO:0010243 response to organonitrogen compound	15	9.76798689172499e-11	41.667	0.014	Biological Process	GO:0010243	response to organonitrogen compound	9.76798689172499e-11	5.41954858923638e-09	0	0	15	1037
GO:0098889 intrinsic component of presynaptic membrane	7	8.8880303181088e-11	19.444	0.083	Cellular Component	GO:0098889	intrinsic component of presynaptic membrane	8.8880303181088e-11	5.99942046472344e-09	0	0	7	84
GO:0002790 peptide secretion	13	1.23606955118481e-10	36.111	0.019	Biological Process	GO:0002790	peptide secretion	1.23606955118481e-10	6.74181663680124e-09	0	0	13	702
GO:0010647 positive regulation of cell communication	19	1.33806740032085e-10	52.778	0.010	Biological Process	GO:0010647	positive regulation of cell communication	1.33806740032085e-10	7.1765014903875e-09	0	0	19	1984
GO:0050896 response to stimulus	36	1.4338593269021e-10	100.000	0.003	Biological Process	GO:0050896	response to stimulus	1.4338593269021e-10	7.4462582692951e-09	0	0	36	10643
GO:0023056 positive regulation of signaling	19	1.43464267463113e-10	52.778	0.010	Biological Process	GO:0023056	positive regulation of signaling	1.43464267463113e-10	7.4462582692951e-09	0	0	19	1992
GO:2000026 regulation of multicellular organismal development	20	1.51735153961516e-10	55.556	0.009	Biological Process	GO:2000026	regulation of multicellular organismal development	1.51735153961516e-10	7.75053532457392e-09	0	0	20	2276
GO:0009719 response to endogenous stimulus	18	1.58622681818168e-10	50.000	0.010	Biological Process	GO:0009719	response to endogenous stimulus	1.58622681818168e-10	7.97574672016977e-09	0	0	18	1744
GO:0006952 defense response	20	1.6958521841829e-10	55.556	0.009	Biological Process	GO:0006952	defense response	1.6958521841829e-10	8.39577281338551e-09	0	0	20	2290
GO:0050793 regulation of developmental process	22	1.80201066237993e-10	61.111	0.008	Biological Process	GO:0050793	regulation of developmental process	1.80201066237993e-10	8.78616713869485e-09	0	0	22	2913
GO:0097756 negative regulation of blood vessel diameter	7	1.91064802895007e-10	19.444	0.080	Biological Process	GO:0097756	negative regulation of blood vessel diameter	1.91064802895007e-10	9.17681396591242e-09	0	0	7	88
GO:0045595 regulation of cell differentiation	19	1.95559063508521e-10	52.778	0.009	Biological Process	GO:0045595	regulation of cell differentiation	1.95559063508521e-10	9.25454509368266e-09	0	0	19	2028
GO:0051051 negative regulation of transport	12	2.06045187334404e-10	33.333	0.021	Biological Process	GO:0051051	negative regulation of transport	2.06045187334404e-10	9.51530646776072e-09	0	0	12	578
GO:0009611 response to wounding	13	2.06983049329786e-10	36.111	0.018	Biological Process	GO:0009611	response to wounding	2.06983049329786e-10	9.51530646776072e-09	0	0	13	732
GO:0048518 positive regulation of biological process	31	2.21091533727957e-10	86.111	0.005	Biological Process	GO:0048518	positive regulation of biological process	2.21091533727957e-10	1.00207402188249e-08	0	0	31	6883
GO:0010817 regulation of hormone levels	12	2.27412195958674e-10	33.333	0.021	Biological Process	GO:0010817	regulation of hormone levels	2.27412195958674e-10	1.0164061758264e-08	0	0	12	583
GO:0032880 regulation of protein localization	15	2.37541651797073e-10	41.667	0.014	Biological Process	GO:0032880	regulation of protein localization	2.37541651797073e-10	1.04713566504518e-08	0	0	15	1105
GO:0032870 cellular response to hormone stimulus	13	2.65586714677976e-10	36.111	0.017	Biological Process	GO:0032870	cellular response to hormone stimulus	2.65586714677976e-10	1.12769139469974e-08	0	0	13	747
GO:0051704 multi-organism process	22	2.66206336268768e-10	61.111	0.007	Biological Process	GO:0051704	multi-organism process	2.66206336268768e-10	1.12769139469974e-08	0	0	22	2971
GO:0023052 signaling	32	2.6632860782219e-10	88.889	0.004	Biological Process	GO:0023052	signaling	2.6632860782219e-10	1.12769139469974e-08	0	0	32	7535
GO:0015844 monoamine transport	7	2.83313931542262e-10	19.444	0.075	Biological Process	GO:0015844	monoamine transport	2.83313931542262e-10	1.17907454967771e-08	0	0	7	93
GO:0007154 cell communication	32	2.88186901155141e-10	88.889	0.004	Biological Process	GO:0007154	cell communication	2.88186901155141e-10	1.17907454967771e-08	0	0	32	7555
GO:0009967 positive regulation of signal transduction	18	2.89455840349719e-10	50.000	0.010	Biological Process	GO:0009967	positive regulation of signal transduction	2.89455840349719e-10	1.17907454967771e-08	0	0	18	1809
GO:0099699 integral component of synaptic membrane	8	2.41941687462939e-10	22.222	0.049	Cellular Component	GO:0099699	integral component of synaptic membrane	2.41941687462939e-10	1.30648511229987e-08	0	0	8	162
GO:0070405 ammonium ion binding	7	8.13937019133798e-11	19.444	0.089	Molecular Function	GO:0070405	ammonium ion binding	8.13937019133798e-11	1.46508663444084e-08	0	0	7	79
GO:0071702 organic substance transport	22	4.41016908007986e-10	61.111	0.007	Biological Process	GO:0071702	organic substance transport	4.41016908007986e-10	1.75524582413619e-08	0	0	22	3048
GO:0007193 adenylate cyclase-inhibiting G protein-coupled receptor signaling pathway	7	4.41811410052926e-10	19.444	0.071	Biological Process	GO:0007193	adenylate cyclase-inhibiting G protein-coupled receptor signaling pathway	4.41811410052926e-10	1.75524582413619e-08	0	0	7	99
GO:1902533 positive regulation of intracellular signal transduction	15	5.0774501468044e-10	41.667	0.013	Biological Process	GO:1902533	positive regulation of intracellular signal transduction	5.0774501468044e-10	1.97400233202058e-08	0	0	15	1167
GO:0007200 phospholipase C-activating G protein-coupled receptor signaling pathway	7	5.09142925909595e-10	19.444	0.069	Biological Process	GO:0007200	phospholipase C-activating G protein-coupled receptor signaling pathway	5.09142925909595e-10	1.97400233202058e-08	0	0	7	101
GO:0099240 intrinsic component of synaptic membrane	8	4.47707859432699e-10	22.222	0.046	Cellular Component	GO:0099240	intrinsic component of synaptic membrane	4.47707859432699e-10	2.01468536744715e-08	0	0	8	175
GO:0080134 regulation of response to stress	18	6.18750442908985e-10	50.000	0.009	Biological Process	GO:0080134	regulation of response to stress	6.18750442908985e-10	2.37040348247752e-08	0	0	18	1895
GO:1901338 catecholamine binding	5	3.47194522711202e-10	13.889	0.227	Molecular Function	GO:1901338	catecholamine binding	3.47194522711202e-10	2.85984513799568e-08	0	0	5	22
GO:0004879 nuclear receptor activity	6	3.97200713610511e-10	16.667	0.115	Molecular Function	GO:0004879	nuclear receptor activity	3.97200713610511e-10	2.85984513799568e-08	0	0	6	52
GO:0098531 transcription factor activity, direct ligand regulated sequence-specific DNA binding	6	3.97200713610511e-10	16.667	0.115	Molecular Function	GO:0098531	transcription factor activity, direct ligand regulated sequence-specific DNA binding	3.97200713610511e-10	2.85984513799568e-08	0	0	6	52
GO:0051379 epinephrine binding	4	5.92121918325614e-10	11.111	0.500	Molecular Function	GO:0051379	epinephrine binding	5.92121918325614e-10	3.55273150995369e-08	0	0	4	8
GO:0051048 negative regulation of secretion	9	1.0335901219565e-09	25.000	0.033	Biological Process	GO:0051048	negative regulation of secretion	1.0335901219565e-09	3.91305060288942e-08	0	0	9	274
GO:0071495 cellular response to endogenous stimulus	16	1.18024829998001e-09	44.444	0.011	Biological Process	GO:0071495	cellular response to endogenous stimulus	1.18024829998001e-09	4.41632445271591e-08	0	0	16	1466
GO:0015850 organic hydroxy compound transport	9	1.25043196875216e-09	25.000	0.032	Biological Process	GO:0015850	organic hydroxy compound transport	1.25043196875216e-09	4.62516100625798e-08	0	0	9	280
GO:0050878 regulation of body fluid levels	11	1.4873018369479e-09	30.556	0.021	Biological Process	GO:0050878	regulation of body fluid levels	1.4873018369479e-09	5.43879239920268e-08	0	0	11	534
GO:0003707 steroid hormone receptor activity	6	1.07095108121278e-09	16.667	0.098	Molecular Function	GO:0003707	steroid hormone receptor activity	1.07095108121278e-09	5.50774841766575e-08	0	0	6	61
GO:0008283 cell proliferation	19	1.52427156727302e-09	52.778	0.008	Biological Process	GO:0008283	cell proliferation	1.52427156727302e-09	5.51135494773547e-08	0	0	19	2286
GO:0045597 positive regulation of cell differentiation	14	1.62981065059882e-09	38.889	0.013	Biological Process	GO:0045597	positive regulation of cell differentiation	1.62981065059882e-09	5.82747852625224e-08	0	0	14	1059
GO:0006940 regulation of smooth muscle contraction	6	1.69884882256489e-09	16.667	0.092	Biological Process	GO:0006940	regulation of smooth muscle contraction	1.69884882256489e-09	5.93876992423177e-08	0	0	6	65
GO:0048523 negative regulation of cellular process	27	1.71096947900617e-09	75.000	0.005	Biological Process	GO:0048523	negative regulation of cellular process	1.71096947900617e-09	5.93876992423177e-08	0	0	27	5289
GO:0010646 regulation of cell communication	24	1.71630081713348e-09	66.667	0.006	Biological Process	GO:0010646	regulation of cell communication	1.71630081713348e-09	5.93876992423177e-08	0	0	24	4009
GO:0071705 nitrogen compound transport	20	1.79205663949161e-09	55.556	0.008	Biological Process	GO:0071705	nitrogen compound transport	1.79205663949161e-09	6.12177793570428e-08	0	0	20	2611
GO:0046883 regulation of hormone secretion	9	1.80723711588535e-09	25.000	0.031	Biological Process	GO:0046883	regulation of hormone secretion	1.80723711588535e-09	6.12177793570428e-08	0	0	9	292
GO:0051094 positive regulation of developmental process	16	1.90596589476395e-09	44.444	0.011	Biological Process	GO:0051094	positive regulation of developmental process	1.90596589476395e-09	6.38895650974e-08	0	0	16	1515
GO:0023051 regulation of signaling	24	2.22035434531455e-09	66.667	0.006	Biological Process	GO:0023051	regulation of signaling	2.22035434531455e-09	7.36355964436167e-08	0	0	24	4058
GO:0046888 negative regulation of hormone secretion	6	2.24247621239106e-09	16.667	0.088	Biological Process	GO:0046888	negative regulation of hormone secretion	2.24247621239106e-09	7.36355964436167e-08	0	0	6	68
GO:0030154 cell differentiation	25	3.23772806976815e-09	69.444	0.006	Biological Process	GO:0030154	cell differentiation	3.23772806976815e-09	1.05242514429433e-07	0	0	25	4541
GO:1902531 regulation of intracellular signal transduction	18	3.42212129170348e-09	50.000	0.009	Biological Process	GO:1902531	regulation of intracellular signal transduction	3.42212129170348e-09	1.10123863167018e-07	0	0	18	2106
GO:0033036 macromolecule localization	22	3.4610328133496e-09	61.111	0.006	Biological Process	GO:0033036	macromolecule localization	3.4610328133496e-09	1.10273302904545e-07	0	0	22	3387
GO:0071407 cellular response to organic cyclic compound	11	3.72075938804945e-09	30.556	0.019	Biological Process	GO:0071407	cellular response to organic cyclic compound	3.72075938804945e-09	1.17386310889639e-07	0	0	11	583
GO:0007268 chemical synaptic transmission	12	3.84461028851432e-09	33.333	0.016	Biological Process	GO:0007268	chemical synaptic transmission	3.84461028851432e-09	1.18961114504222e-07	0	0	12	748
GO:0098916 anterograde trans-synaptic signaling	12	3.84461028851432e-09	33.333	0.016	Biological Process	GO:0098916	anterograde trans-synaptic signaling	3.84461028851432e-09	1.18961114504222e-07	0	0	12	748
GO:0007165 signal transduction	30	4.07664946092923e-09	83.333	0.004	Biological Process	GO:0007165	signal transduction	4.07664946092923e-09	1.2493959966924e-07	0	0	30	7039
GO:0042327 positive regulation of phosphorylation	14	4.16947280437547e-09	38.889	0.012	Biological Process	GO:0042327	positive regulation of phosphorylation	4.16947280437547e-09	1.26578900796984e-07	0	0	14	1139
GO:0099537 trans-synaptic signaling	12	4.46276071953645e-09	33.333	0.016	Biological Process	GO:0099537	trans-synaptic signaling	4.46276071953645e-09	1.33248738229246e-07	0	0	12	758
GO:0048522 positive regulation of cellular process	28	4.47198997164656e-09	77.778	0.005	Biological Process	GO:0048522	positive regulation of cellular process	4.47198997164656e-09	1.33248738229246e-07	0	0	28	5994
GO:0099536 synaptic signaling	12	4.87539744834986e-09	33.333	0.016	Biological Process	GO:0099536	synaptic signaling	4.87539744834986e-09	1.43936045768714e-07	0	0	12	764
GO:0038023 signaling receptor activity	17	3.33637621658287e-09	47.222	0.009	Molecular Function	GO:0038023	signaling receptor activity	3.33637621658287e-09	1.50136929746229e-07	0	0	17	1851
GO:0035296 regulation of tube diameter	7	5.31567030561608e-09	19.444	0.050	Biological Process	GO:0035296	regulation of tube diameter	5.31567030561608e-09	1.54106549941194e-07	0	0	7	141
GO:0097746 regulation of blood vessel diameter	7	5.31567030561608e-09	19.444	0.050	Biological Process	GO:0097746	regulation of blood vessel diameter	5.31567030561608e-09	1.54106549941194e-07	0	0	7	141
GO:0042310 vasoconstriction	6	5.61459106889889e-09	16.667	0.076	Biological Process	GO:0042310	vasoconstriction	5.61459106889889e-09	1.61319232676041e-07	0	0	6	79
GO:0009605 response to external stimulus	20	5.72947082640863e-09	55.556	0.007	Biological Process	GO:0009605	response to external stimulus	5.72947082640863e-09	1.63163160348522e-07	0	0	20	2788
GO:0060359 response to ammonium ion	7	5.86409307744293e-09	19.444	0.049	Biological Process	GO:0060359	response to ammonium ion	5.86409307744293e-09	1.65532030905363e-07	0	0	7	143
GO:0051937 catecholamine transport	6	6.06199662545251e-09	16.667	0.075	Biological Process	GO:0051937	catecholamine transport	6.06199662545251e-09	1.69630479484402e-07	0	0	6	80
GO:0007189 adenylate cyclase-activating G protein-coupled receptor signaling pathway	7	6.15585408455564e-09	19.444	0.049	Biological Process	GO:0007189	adenylate cyclase-activating G protein-coupled receptor signaling pathway	6.15585408455564e-09	1.70771883138794e-07	0	0	7	144
GO:0060089 molecular transducer activity	17	5.17342297918627e-09	47.222	0.009	Molecular Function	GO:0060089	molecular transducer activity	5.17342297918627e-09	1.87277200286236e-07	0	0	17	1905
GO:0004938 alpha2-adrenergic receptor activity	3	5.20214445239545e-09	8.333	1.000	Molecular Function	GO:0004938	alpha2-adrenergic receptor activity	5.20214445239545e-09	1.87277200286236e-07	0	0	3	3
GO:0050880 regulation of blood vessel size	7	7.8067919168313e-09	19.444	0.047	Biological Process	GO:0050880	regulation of blood vessel size	7.8067919168313e-09	2.1472014007148e-07	0	0	7	149
GO:0046879 hormone secretion	9	7.94126113091587e-09	25.000	0.026	Biological Process	GO:0046879	hormone secretion	7.94126113091587e-09	2.16567612875316e-07	0	0	9	346
GO:0035150 regulation of tube size	7	8.17849296050023e-09	19.444	0.047	Biological Process	GO:0035150	regulation of tube size	8.17849296050023e-09	2.2116294409151e-07	0	0	7	150
GO:0048869 cellular developmental process	25	9.08584570437192e-09	69.444	0.005	Biological Process	GO:0048869	cellular developmental process	9.08584570437192e-09	2.41113890040066e-07	0	0	25	4760
GO:0010562 positive regulation of phosphorus metabolic process	14	9.14104865907023e-09	38.889	0.012	Biological Process	GO:0010562	positive regulation of phosphorus metabolic process	9.14104865907023e-09	2.41113890040066e-07	0	0	14	1211
GO:0045937 positive regulation of phosphate metabolic process	14	9.14104865907023e-09	38.889	0.012	Biological Process	GO:0045937	positive regulation of phosphate metabolic process	9.14104865907023e-09	2.41113890040066e-07	0	0	14	1211
GO:1903531 negative regulation of secretion by cell	8	1.03385460055091e-08	22.222	0.033	Biological Process	GO:1903531	negative regulation of secretion by cell	1.03385460055091e-08	2.70339887151075e-07	0	0	8	245
GO:0009914 hormone transport	9	1.04170745825772e-08	25.000	0.025	Biological Process	GO:0009914	hormone transport	1.04170745825772e-08	2.70339887151075e-07	0	0	9	357
GO:0042325 regulation of phosphorylation	16	1.05896543370338e-08	44.444	0.009	Biological Process	GO:0042325	regulation of phosphorylation	1.05896543370338e-08	2.72620061252598e-07	0	0	16	1706
GO:0032270 positive regulation of cellular protein metabolic process	16	1.18061362994823e-08	44.444	0.009	Biological Process	GO:0032270	positive regulation of cellular protein metabolic process	1.18061362994823e-08	3.01524973109002e-07	0	0	16	1719
GO:0033604 negative regulation of catecholamine secretion	4	1.19909210389737e-08	11.111	0.267	Biological Process	GO:0033604	negative regulation of catecholamine secretion	1.19909210389737e-08	3.03832944121397e-07	0	0	4	15
GO:0006936 muscle contraction	9	1.32307433687647e-08	25.000	0.025	Biological Process	GO:0006936	muscle contraction	1.32307433687647e-08	3.32629157505349e-07	0	0	9	367
GO:0042734 presynaptic membrane	7	1.03408548336553e-08	19.444	0.042	Cellular Component	GO:0042734	presynaptic membrane	1.03408548336553e-08	3.98861543583847e-07	0	0	7	165
GO:0090257 regulation of muscle system process	8	1.6430465807069e-08	22.222	0.031	Biological Process	GO:0090257	regulation of muscle system process	1.6430465807069e-08	4.09870069512775e-07	0	0	8	260
GO:0045184 establishment of protein localization	18	1.68391686006056e-08	50.000	0.008	Biological Process	GO:0045184	establishment of protein localization	1.68391686006056e-08	4.16834188898067e-07	0	0	18	2327
GO:0001505 regulation of neurotransmitter levels	9	1.78713977452913e-08	25.000	0.024	Biological Process	GO:0001505	regulation of neurotransmitter levels	1.78713977452913e-08	4.39008839269827e-07	0	0	9	380
GO:0022414 reproductive process	15	1.82154646159912e-08	41.667	0.010	Biological Process	GO:0022414	reproductive process	1.82154646159912e-08	4.44070947986816e-07	0	0	15	1516
GO:0000003 reproduction	15	1.87069822140153e-08	41.667	0.010	Biological Process	GO:0000003	reproduction	1.87069822140153e-08	4.52624577178206e-07	0	0	15	1519
GO:0051952 regulation of amine transport	6	2.07466311901342e-08	16.667	0.061	Biological Process	GO:0051952	regulation of amine transport	2.07466311901342e-08	4.98228799775013e-07	0	0	6	98
GO:0008104 protein localization	20	2.16715355496977e-08	55.556	0.007	Biological Process	GO:0008104	protein localization	2.16715355496977e-08	5.16585195547608e-07	0	0	20	3008
GO:0001934 positive regulation of protein phosphorylation	13	2.41339320553596e-08	36.111	0.012	Biological Process	GO:0001934	positive regulation of protein phosphorylation	2.41339320553596e-08	5.7105142172167e-07	0	0	13	1085
GO:0003018 vascular process in circulatory system	7	2.67466079549295e-08	19.444	0.039	Biological Process	GO:0003018	vascular process in circulatory system	2.67466079549295e-08	6.28252440868343e-07	0	0	7	178
GO:1901652 response to peptide	10	2.8465955835981e-08	27.778	0.018	Biological Process	GO:1901652	response to peptide	2.8465955835981e-08	6.6379308608831e-07	0	0	10	545
GO:0051247 positive regulation of protein metabolic process	16	3.01744606384338e-08	44.444	0.009	Biological Process	GO:0051247	positive regulation of protein metabolic process	3.01744606384338e-08	6.98571326147337e-07	0	0	16	1836
GO:0015837 amine transport	6	3.14339670570083e-08	16.667	0.057	Biological Process	GO:0015837	amine transport	3.14339670570083e-08	7.22532185638947e-07	0	0	6	105
GO:0043270 positive regulation of ion transport	8	3.63361676175613e-08	22.222	0.028	Biological Process	GO:0043270	positive regulation of ion transport	3.63361676175613e-08	8.29289272292995e-07	0	0	8	288
GO:0042127 regulation of cell proliferation	16	4.03303615267994e-08	44.444	0.009	Biological Process	GO:0042127	regulation of cell proliferation	4.03303615267994e-08	9.13965516853806e-07	0	0	16	1874
GO:0043269 regulation of ion transport	11	4.17136798457431e-08	30.556	0.015	Biological Process	GO:0043269	regulation of ion transport	4.17136798457431e-08	9.38703648556652e-07	0	0	11	737
GO:0032225 regulation of synaptic transmission, dopaminergic	4	4.22889306817737e-08	11.111	0.200	Biological Process	GO:0032225	regulation of synaptic transmission, dopaminergic	4.22889306817737e-08	9.45040131485748e-07	0	0	4	20
GO:0008217 regulation of blood pressure	7	4.50291043940566e-08	19.444	0.036	Biological Process	GO:0008217	regulation of blood pressure	4.50291043940566e-08	9.88602406620976e-07	0	0	7	192
GO:0019933 cAMP-mediated signaling	7	4.50291043940566e-08	19.444	0.036	Biological Process	GO:0019933	cAMP-mediated signaling	4.50291043940566e-08	9.88602406620976e-07	0	0	7	192
GO:0048583 regulation of response to stimulus	25	4.51598986243889e-08	69.444	0.005	Biological Process	GO:0048583	regulation of response to stimulus	4.51598986243889e-08	9.88602406620976e-07	0	0	25	5126
GO:0004935 adrenergic receptor activity	4	3.23323031081695e-08	11.111	0.211	Molecular Function	GO:0004935	adrenergic receptor activity	3.23323031081695e-08	1.01802488652167e-06	0	0	4	19
GO:0042802 identical protein binding	16	3.39341628840557e-08	44.444	0.009	Molecular Function	GO:0042802	identical protein binding	3.39341628840557e-08	1.01802488652167e-06	0	0	16	1873
GO:0042220 response to cocaine	5	5.10827681129429e-08	13.889	0.089	Biological Process	GO:0042220	response to cocaine	5.10827681129429e-08	1.11070505261791e-06	0	0	5	56
GO:0050796 regulation of insulin secretion	7	5.18738350228651e-08	19.444	0.036	Biological Process	GO:0050796	regulation of insulin secretion	5.18738350228651e-08	1.12033557787637e-06	0	0	7	196
GO:0034762 regulation of transmembrane transport	10	5.27797251800236e-08	27.778	0.017	Biological Process	GO:0034762	regulation of transmembrane transport	5.27797251800236e-08	1.13125871497709e-06	0	0	10	582
GO:0032811 negative regulation of epinephrine secretion	3	5.37471312136195e-08	8.333	0.600	Biological Process	GO:0032811	negative regulation of epinephrine secretion	5.37471312136195e-08	1.13125871497709e-06	0	0	3	5
GO:0035624 receptor transactivation	3	5.37471312136195e-08	8.333	0.600	Biological Process	GO:0035624	receptor transactivation	5.37471312136195e-08	1.13125871497709e-06	0	0	3	5
GO:0009410 response to xenobiotic stimulus	8	5.37857623963625e-08	22.222	0.026	Biological Process	GO:0009410	response to xenobiotic stimulus	5.37857623963625e-08	1.13125871497709e-06	0	0	8	303
GO:0044093 positive regulation of molecular function	16	5.55518313411584e-08	44.444	0.008	Biological Process	GO:0044093	positive regulation of molecular function	5.55518313411584e-08	1.16081683932369e-06	0	0	16	1917
GO:0015031 protein transport	17	5.60876388678159e-08	47.222	0.008	Biological Process	GO:0015031	protein transport	5.60876388678159e-08	1.16445175404278e-06	0	0	17	2206
GO:0043279 response to alkaloid	6	5.71382637686968e-08	16.667	0.052	Biological Process	GO:0043279	response to alkaloid	5.71382637686968e-08	1.17865982569017e-06	0	0	6	116
GO:0019220 regulation of phosphate metabolic process	16	6.06547579882837e-08	44.444	0.008	Biological Process	GO:0019220	regulation of phosphate metabolic process	6.06547579882837e-08	1.24322937074075e-06	0	0	16	1929
GO:0051174 regulation of phosphorus metabolic process	16	6.15459138835813e-08	44.444	0.008	Biological Process	GO:0051174	regulation of phosphorus metabolic process	6.15459138835813e-08	1.25351108150231e-06	0	0	16	1931
GO:0030730 sequestering of triglyceride	4	6.36843194585106e-08	11.111	0.182	Biological Process	GO:0030730	sequestering of triglyceride	6.36843194585106e-08	1.28890654099048e-06	0	0	4	22
GO:0042060 wound healing	10	6.8037396375907e-08	27.778	0.017	Biological Process	GO:0042060	wound healing	6.8037396375907e-08	1.36840213461043e-06	0	0	10	598
GO:0065009 regulation of molecular function	21	6.95201397572328e-08	58.333	0.006	Biological Process	GO:0065009	regulation of molecular function	6.95201397572328e-08	1.38953919092407e-06	0	0	21	3581
GO:0043410 positive regulation of MAPK cascade	10	7.12964831710703e-08	27.778	0.017	Biological Process	GO:0043410	positive regulation of MAPK cascade	7.12964831710703e-08	1.41624742496608e-06	0	0	10	601
GO:0019229 regulation of vasoconstriction	5	7.26597409282711e-08	13.889	0.083	Biological Process	GO:0019229	regulation of vasoconstriction	7.26597409282711e-08	1.43447267673114e-06	0	0	5	60
GO:0015833 peptide transport	17	7.37152965394654e-08	47.222	0.008	Biological Process	GO:0015833	peptide transport	7.37152965394654e-08	1.44643795282927e-06	0	0	17	2247
GO:0042165 neurotransmitter binding	5	5.27843126742989e-08	13.889	0.088	Molecular Function	GO:0042165	neurotransmitter binding	5.27843126742989e-08	1.46171942790366e-06	0	0	5	57
GO:0005102 signaling receptor binding	16	5.9940106137989e-08	44.444	0.008	Molecular Function	GO:0005102	signaling receptor binding	5.9940106137989e-08	1.54131701497686e-06	0	0	16	1950
GO:0043434 response to peptide hormone	9	8.21702711069029e-08	25.000	0.020	Biological Process	GO:0043434	response to peptide hormone	8.21702711069029e-08	1.60256928740614e-06	0	0	9	454
GO:1903532 positive regulation of secretion by cell	9	8.8543687393183e-08	25.000	0.020	Biological Process	GO:1903532	positive regulation of secretion by cell	8.8543687393183e-08	1.7164673857305e-06	0	0	9	458
GO:0043679 axon terminus	6	5.0941450370108e-08	16.667	0.050	Cellular Component	GO:0043679	axon terminus	5.0941450370108e-08	1.71927394999115e-06	0	0	6	121
GO:0009966 regulation of signal transduction	21	9.00599533677527e-08	58.333	0.006	Biological Process	GO:0009966	regulation of signal transduction	9.00599533677527e-08	1.73540676609238e-06	0	0	21	3633
GO:0050433 regulation of catecholamine secretion	5	9.31486880126286e-08	13.889	0.079	Biological Process	GO:0050433	regulation of catecholamine secretion	9.31486880126286e-08	1.78424094062285e-06	0	0	5	63
GO:0042886 amide transport	17	9.38664554831238e-08	47.222	0.007	Biological Process	GO:0042886	amide transport	9.38664554831238e-08	1.78735061387392e-06	0	0	17	2284
GO:0040017 positive regulation of locomotion	10	9.6778264250367e-08	27.778	0.016	Biological Process	GO:0040017	positive regulation of locomotion	9.6778264250367e-08	1.83195561386871e-06	0	0	10	621
GO:0060745 mammary gland branching involved in pregnancy	3	1.07360963051235e-07	8.333	0.500	Biological Process	GO:0060745	mammary gland branching involved in pregnancy	1.07360963051235e-07	2.02039519940862e-06	0	0	3	6
GO:0050432 catecholamine secretion	5	1.09179540686978e-07	13.889	0.077	Biological Process	GO:0050432	catecholamine secretion	1.09179540686978e-07	2.03478781264171e-06	0	0	5	65
GO:0032502 developmental process	28	1.09390395148233e-07	77.778	0.004	Biological Process	GO:0032502	developmental process	1.09390395148233e-07	2.03478781264171e-06	0	0	28	6830
GO:0016310 phosphorylation	18	1.1147804394131e-07	50.000	0.007	Biological Process	GO:0016310	phosphorylation	1.1147804394131e-07	2.06170313450078e-06	0	0	18	2625
GO:0034763 negative regulation of transmembrane transport	6	1.12776554859748e-07	16.667	0.046	Biological Process	GO:0034763	negative regulation of transmembrane transport	1.12776554859748e-07	2.07379973450668e-06	0	0	6	130
GO:0060135 maternal process involved in female pregnancy	5	1.17975706060084e-07	13.889	0.076	Biological Process	GO:0060135	maternal process involved in female pregnancy	1.17975706060084e-07	2.15707853466676e-06	0	0	5	66
GO:0019935 cyclic-nucleotide-mediated signaling	7	1.21549840560341e-07	19.444	0.032	Biological Process	GO:0019935	cyclic-nucleotide-mediated signaling	1.21549840560341e-07	2.20987224250383e-06	0	0	7	222
GO:0030594 neurotransmitter receptor activity	6	9.60347707245533e-08	16.667	0.047	Molecular Function	GO:0030594	neurotransmitter receptor activity	9.60347707245533e-08	2.30483449738928e-06	0	0	6	128
GO:0004936 alpha-adrenergic receptor activity	3	1.03660787522926e-07	8.333	0.500	Molecular Function	GO:0004936	alpha-adrenergic receptor activity	1.03660787522926e-07	2.33236771926583e-06	0	0	3	6
GO:0006367 transcription initiation from RNA polymerase II promoter	7	1.2920603835695e-07	19.444	0.031	Biological Process	GO:0006367	transcription initiation from RNA polymerase II promoter	1.2920603835695e-07	2.33587096310486e-06	0	0	7	224
GO:0042592 homeostatic process	16	1.37455668008968e-07	44.444	0.008	Biological Process	GO:0042592	homeostatic process	1.37455668008968e-07	2.47113038912211e-06	0	0	16	2045
GO:0032101 regulation of response to external stimulus	12	1.4097552904705e-07	33.333	0.012	Biological Process	GO:0032101	regulation of response to external stimulus	1.4097552904705e-07	2.52032918040781e-06	0	0	12	1036
GO:0030073 insulin secretion	7	1.45746051275219e-07	19.444	0.031	Biological Process	GO:0030073	insulin secretion	1.45746051275219e-07	2.59121985084891e-06	0	0	7	228
GO:0051953 negative regulation of amine transport	4	1.51812862821591e-07	11.111	0.148	Biological Process	GO:0051953	negative regulation of amine transport	1.51812862821591e-07	2.68425160747187e-06	0	0	4	27
GO:0051047 positive regulation of secretion	9	1.54411540004563e-07	25.000	0.018	Biological Process	GO:0051047	positive regulation of secretion	1.54411540004563e-07	2.70495075029623e-06	0	0	9	489
GO:0090276 regulation of peptide hormone secretion	7	1.54664679320854e-07	19.444	0.030	Biological Process	GO:0090276	regulation of peptide hormone secretion	1.54664679320854e-07	2.70495075029623e-06	0	0	7	230
GO:0072330 monocarboxylic acid biosynthetic process	8	1.62716219651091e-07	22.222	0.023	Biological Process	GO:0072330	monocarboxylic acid biosynthetic process	1.62716219651091e-07	2.83038267479573e-06	0	0	8	350
GO:0006811 ion transport	15	1.66355708926795e-07	41.667	0.008	Biological Process	GO:0006811	ion transport	1.66355708926795e-07	2.87813264153993e-06	0	0	15	1790
GO:0045211 postsynaptic membrane	8	9.89684529718686e-08	22.222	0.023	Cellular Component	GO:0045211	postsynaptic membrane	9.89684529718686e-08	2.96905358915606e-06	0	0	8	349
GO:0006629 lipid metabolic process	14	1.81673056041333e-07	38.889	0.009	Biological Process	GO:0006629	lipid metabolic process	1.81673056041333e-07	3.1263309857808e-06	0	0	14	1536
GO:0044306 neuron projection terminus	6	1.16449648004304e-07	16.667	0.043	Cellular Component	GO:0044306	neuron projection terminus	1.16449648004304e-07	3.14414049611621e-06	0	0	6	139
GO:0014060 regulation of epinephrine secretion	3	1.87648710673552e-07	8.333	0.429	Biological Process	GO:0014060	regulation of epinephrine secretion	1.87648710673552e-07	3.1949923330555e-06	0	0	3	7
GO:0048242 epinephrine secretion	3	1.87648710673552e-07	8.333	0.429	Biological Process	GO:0048242	epinephrine secretion	1.87648710673552e-07	3.1949923330555e-06	0	0	3	7
GO:0098793 presynapse	9	1.34537696486177e-07	25.000	0.018	Cellular Component	GO:0098793	presynapse	1.34537696486177e-07	3.30228891375163e-06	0	0	9	512
GO:0031667 response to nutrient levels	9	2.13139881339394e-07	25.000	0.018	Biological Process	GO:0031667	response to nutrient levels	2.13139881339394e-07	3.59151665467174e-06	0	0	9	508
GO:0001932 regulation of protein phosphorylation	14	2.1316957148611e-07	38.889	0.009	Biological Process	GO:0001932	regulation of protein phosphorylation	2.1316957148611e-07	3.59151665467174e-06	0	0	14	1556
GO:0031401 positive regulation of protein modification process	13	2.17855528339507e-07	36.111	0.010	Biological Process	GO:0031401	positive regulation of protein modification process	2.17855528339507e-07	3.65134942810695e-06	0	0	13	1309
GO:0061180 mammary gland epithelium development	5	2.25198056046244e-07	13.889	0.067	Biological Process	GO:0061180	mammary gland epithelium development	2.25198056046244e-07	3.75485670651199e-06	0	0	5	75
GO:0043169 cation binding	23	1.84836702989121e-07	63.889	0.005	Molecular Function	GO:0043169	cation binding	1.84836702989121e-07	3.9141890044755e-06	0	0	23	4643
GO:0019915 lipid storage	5	2.40744888281363e-07	13.889	0.066	Biological Process	GO:0019915	lipid storage	2.40744888281363e-07	3.99338685819293e-06	0	0	5	76
GO:0043005 neuron projection	13	1.80623428483149e-07	36.111	0.009	Cellular Component	GO:0043005	neuron projection	1.80623428483149e-07	4.06402714087085e-06	0	0	13	1371
GO:1901699 cellular response to nitrogen compound	10	2.4700991303394e-07	27.778	0.015	Biological Process	GO:1901699	cellular response to nitrogen compound	2.4700991303394e-07	4.07629692381139e-06	0	0	10	687
GO:0009628 response to abiotic stimulus	13	2.48556408029482e-07	36.111	0.010	Biological Process	GO:0009628	response to abiotic stimulus	2.48556408029482e-07	4.08089041346365e-06	0	0	13	1324
GO:0048585 negative regulation of response to stimulus	15	2.6739682539351e-07	41.667	0.008	Biological Process	GO:0048585	negative regulation of response to stimulus	2.6739682539351e-07	4.31808493148624e-06	0	0	15	1856
GO:0010743 regulation of macrophage derived foam cell differentiation	4	2.70788316682335e-07	11.111	0.129	Biological Process	GO:0010743	regulation of macrophage derived foam cell differentiation	2.70788316682335e-07	4.31808493148624e-06	0	0	4	31
GO:0032800 receptor biosynthetic process	4	2.70788316682335e-07	11.111	0.129	Biological Process	GO:0032800	receptor biosynthetic process	2.70788316682335e-07	4.31808493148624e-06	0	0	4	31
GO:0006468 protein phosphorylation	16	2.71906436040216e-07	44.444	0.007	Biological Process	GO:0006468	protein phosphorylation	2.71906436040216e-07	4.31808493148624e-06	0	0	16	2148
GO:0009743 response to carbohydrate	7	2.72265759023204e-07	19.444	0.028	Biological Process	GO:0009743	response to carbohydrate	2.72265759023204e-07	4.31808493148624e-06	0	0	7	250
GO:2001234 negative regulation of apoptotic signaling pathway	7	2.72265759023204e-07	19.444	0.028	Biological Process	GO:2001234	negative regulation of apoptotic signaling pathway	2.72265759023204e-07	4.31808493148624e-06	0	0	7	250
GO:0031347 regulation of defense response	12	2.72396283745092e-07	33.333	0.011	Biological Process	GO:0031347	regulation of defense response	2.72396283745092e-07	4.31808493148624e-06	0	0	12	1101
GO:0062013 positive regulation of small molecule metabolic process	6	2.74025849719051e-07	16.667	0.040	Biological Process	GO:0062013	positive regulation of small molecule metabolic process	2.74025849719051e-07	4.32141806222844e-06	0	0	6	151
GO:0032496 response to lipopolysaccharide	8	2.75292325281799e-07	22.222	0.021	Biological Process	GO:0032496	response to lipopolysaccharide	2.75292325281799e-07	4.32141806222844e-06	0	0	8	375
GO:0007197 adenylate cyclase-inhibiting G protein-coupled acetylcholine receptor signaling pathway	3	2.99865655779109e-07	8.333	0.375	Biological Process	GO:0007197	adenylate cyclase-inhibiting G protein-coupled acetylcholine receptor signaling pathway	2.99865655779109e-07	4.6392676937364e-06	0	0	3	8
GO:0010700 negative regulation of norepinephrine secretion	3	2.99865655779109e-07	8.333	0.375	Biological Process	GO:0010700	negative regulation of norepinephrine secretion	2.99865655779109e-07	4.6392676937364e-06	0	0	3	8
GO:0048241 epinephrine transport	3	2.99865655779109e-07	8.333	0.375	Biological Process	GO:0048241	epinephrine transport	2.99865655779109e-07	4.6392676937364e-06	0	0	3	8
GO:0007166 cell surface receptor signaling pathway	20	3.26577378266488e-07	55.556	0.006	Biological Process	GO:0007166	cell surface receptor signaling pathway	3.26577378266488e-07	5.02835408259118e-06	0	0	20	3524
GO:0045923 positive regulation of fatty acid metabolic process	4	3.51255571339599e-07	11.111	0.121	Biological Process	GO:0045923	positive regulation of fatty acid metabolic process	3.51255571339599e-07	5.38062077250024e-06	0	0	4	33
GO:0072347 response to anesthetic	5	3.52800181167666e-07	13.889	0.061	Biological Process	GO:0072347	response to anesthetic	3.52800181167666e-07	5.38062077250024e-06	0	0	5	82
GO:0009991 response to extracellular stimulus	9	3.62078080908644e-07	25.000	0.017	Biological Process	GO:0009991	response to extracellular stimulus	3.62078080908644e-07	5.49607200171706e-06	0	0	9	541
GO:0035556 intracellular signal transduction	19	3.96985336744803e-07	52.778	0.006	Biological Process	GO:0035556	intracellular signal transduction	3.96985336744803e-07	5.96786047251382e-06	0	0	19	3199
GO:0071880 adenylate cyclase-activating adrenergic receptor signaling pathway	4	3.97579148334912e-07	11.111	0.118	Biological Process	GO:0071880	adenylate cyclase-activating adrenergic receptor signaling pathway	3.97579148334912e-07	5.96786047251382e-06	0	0	4	34
GO:0048731 system development	24	3.99740722281849e-07	66.667	0.005	Biological Process	GO:0048731	system development	3.99740722281849e-07	5.96786047251382e-06	0	0	24	5218
GO:0002237 response to molecule of bacterial origin	8	4.00577334388746e-07	22.222	0.020	Biological Process	GO:0002237	response to molecule of bacterial origin	4.00577334388746e-07	5.96786047251382e-06	0	0	8	394
GO:0050805 negative regulation of synaptic transmission	5	4.22478816920352e-07	13.889	0.059	Biological Process	GO:0050805	negative regulation of synaptic transmission	4.22478816920352e-07	6.26514669515987e-06	0	0	5	85
GO:0040012 regulation of locomotion	12	4.39106881114188e-07	33.333	0.010	Biological Process	GO:0040012	regulation of locomotion	4.39106881114188e-07	6.48186212580485e-06	0	0	12	1151
GO:0060341 regulation of cellular localization	11	4.44752196887392e-07	30.556	0.012	Biological Process	GO:0060341	regulation of cellular localization	4.44752196887392e-07	6.53521721271062e-06	0	0	11	932
GO:0048149 behavioral response to ethanol	3	4.49240778043047e-07	8.333	0.333	Biological Process	GO:0048149	behavioral response to ethanol	4.49240778043047e-07	6.57116738064784e-06	0	0	3	9
GO:0006631 fatty acid metabolic process	8	4.75248967438166e-07	22.222	0.020	Biological Process	GO:0006631	fatty acid metabolic process	4.75248967438166e-07	6.92014107337564e-06	0	0	8	403
GO:0009653 anatomical structure morphogenesis	18	4.9404029840438e-07	50.000	0.006	Biological Process	GO:0009653	anatomical structure morphogenesis	4.9404029840438e-07	7.16135892011394e-06	0	0	18	2892
GO:0051241 negative regulation of multicellular organismal process	13	4.96405772625385e-07	36.111	0.009	Biological Process	GO:0051241	negative regulation of multicellular organismal process	4.96405772625385e-07	7.16338016281834e-06	0	0	13	1406
GO:0001963 synaptic transmission, dopaminergic	4	5.03695329065468e-07	11.111	0.111	Biological Process	GO:0001963	synaptic transmission, dopaminergic	5.03695329065468e-07	7.2273008028603e-06	0	0	4	36
GO:0030072 peptide hormone secretion	7	5.05327122636286e-07	19.444	0.026	Biological Process	GO:0030072	peptide hormone secretion	5.05327122636286e-07	7.2273008028603e-06	0	0	7	274
GO:0030335 positive regulation of cell migration	9	5.28683407524333e-07	25.000	0.016	Biological Process	GO:0030335	positive regulation of cell migration	5.28683407524333e-07	7.52789028943939e-06	0	0	9	566
GO:0006796 phosphate-containing compound metabolic process	20	5.3962564003174e-07	55.556	0.006	Biological Process	GO:0006796	phosphate-containing compound metabolic process	5.3962564003174e-07	7.64984717895216e-06	0	0	20	3631
GO:0050794 regulation of cellular process	35	5.46029652105683e-07	97.222	0.003	Biological Process	GO:0050794	regulation of cellular process	5.46029652105683e-07	7.70668166875477e-06	0	0	35	12253
GO:0030168 platelet activation	6	5.50669956224157e-07	16.667	0.035	Biological Process	GO:0030168	platelet activation	5.50669956224157e-07	7.73823545471326e-06	0	0	6	170
GO:0010742 macrophage derived foam cell differentiation	4	5.64025116482748e-07	11.111	0.108	Biological Process	GO:0010742	macrophage derived foam cell differentiation	5.64025116482748e-07	7.85728495602374e-06	0	0	4	37
GO:0090077 foam cell differentiation	4	5.64025116482748e-07	11.111	0.108	Biological Process	GO:0090077	foam cell differentiation	5.64025116482748e-07	7.85728495602374e-06	0	0	4	37
GO:0060627 regulation of vesicle-mediated transport	9	5.85877847500591e-07	25.000	0.016	Biological Process	GO:0060627	regulation of vesicle-mediated transport	5.85877847500591e-07	8.11093734033595e-06	0	0	9	573
GO:0006633 fatty acid biosynthetic process	6	5.89794697836735e-07	16.667	0.035	Biological Process	GO:0006633	fatty acid biosynthetic process	5.89794697836735e-07	8.11093734033595e-06	0	0	6	172
GO:0015718 monocarboxylic acid transport	6	5.89794697836735e-07	16.667	0.035	Biological Process	GO:0015718	monocarboxylic acid transport	5.89794697836735e-07	8.11093734033595e-06	0	0	6	172
GO:0006937 regulation of muscle contraction	6	6.10195444669034e-07	16.667	0.035	Biological Process	GO:0006937	regulation of muscle contraction	6.10195444669034e-07	8.32814620094819e-06	0	0	6	173
GO:0006793 phosphorus metabolic process	20	6.10765227912919e-07	55.556	0.005	Biological Process	GO:0006793	phosphorus metabolic process	6.10765227912919e-07	8.32814620094819e-06	0	0	20	3658
GO:0035239 tube morphogenesis	11	6.28285935253168e-07	30.556	0.011	Biological Process	GO:0035239	tube morphogenesis	6.28285935253168e-07	8.48197354927207e-06	0	0	11	965
GO:0071875 adrenergic receptor signaling pathway	4	6.29572669644975e-07	11.111	0.105	Biological Process	GO:0071875	adrenergic receptor signaling pathway	6.29572669644975e-07	8.48197354927207e-06	0	0	4	38
GO:0050727 regulation of inflammatory response	9	6.29953908724681e-07	25.000	0.016	Biological Process	GO:0050727	regulation of inflammatory response	6.29953908724681e-07	8.48197354927207e-06	0	0	9	578
GO:0048545 response to steroid hormone	8	6.3765411491758e-07	22.222	0.019	Biological Process	GO:0048545	response to steroid hormone	6.3765411491758e-07	8.52491727469077e-06	0	0	8	419
GO:0051707 response to other organism	12	6.38441598259936e-07	33.333	0.010	Biological Process	GO:0051707	response to other organism	6.38441598259936e-07	8.52491727469077e-06	0	0	12	1192
GO:0043207 response to external biotic stimulus	12	6.49960341054467e-07	33.333	0.010	Biological Process	GO:0043207	response to external biotic stimulus	6.49960341054467e-07	8.64286106410445e-06	0	0	12	1194
GO:0032409 regulation of transporter activity	7	6.58293236886462e-07	19.444	0.025	Biological Process	GO:0032409	regulation of transporter activity	6.58293236886462e-07	8.71764459382977e-06	0	0	7	285
GO:0007210 serotonin receptor signaling pathway	4	7.00624273229059e-07	11.111	0.103	Biological Process	GO:0007210	serotonin receptor signaling pathway	7.00624273229059e-07	9.24020045594718e-06	0	0	4	39
GO:2000147 positive regulation of cell motility	9	7.37180961242438e-07	25.000	0.015	Biological Process	GO:2000147	positive regulation of cell motility	7.37180961242438e-07	9.68264625827823e-06	0	0	9	589
GO:0046983 protein dimerization activity	13	4.86509129583736e-07	36.111	0.009	Molecular Function	GO:0046983	protein dimerization activity	4.86509129583736e-07	9.73018259167472e-06	0	0	13	1420
GO:0010876 lipid localization	8	7.75063577234698e-07	22.222	0.019	Biological Process	GO:0010876	lipid localization	7.75063577234698e-07	1.01388398030132e-05	0	0	8	430
GO:0044456 synapse part	11	5.01165432440059e-07	30.556	0.011	Cellular Component	GO:0044456	synapse part	5.01165432440059e-07	1.04088205199089e-05	0	0	11	1004
GO:0030334 regulation of cell migration	11	8.33685338617739e-07	30.556	0.011	Biological Process	GO:0030334	regulation of cell migration	8.33685338617739e-07	1.08615361120319e-05	0	0	11	993
GO:0009607 response to biotic stimulus	12	8.53861714357913e-07	33.333	0.010	Biological Process	GO:0009607	response to biotic stimulus	8.53861714357913e-07	1.10795443419507e-05	0	0	12	1225
GO:0006352 DNA-templated transcription, initiation	7	8.87572203520487e-07	19.444	0.023	Biological Process	GO:0006352	DNA-templated transcription, initiation	8.87572203520487e-07	1.14707122527266e-05	0	0	7	298
GO:0001819 positive regulation of cytokine production	9	9.21322447089693e-07	25.000	0.015	Biological Process	GO:0001819	positive regulation of cytokine production	9.21322447089693e-07	1.18120144810145e-05	0	0	9	605
GO:0051272 positive regulation of cellular component movement	9	9.21322447089693e-07	25.000	0.015	Biological Process	GO:0051272	positive regulation of cellular component movement	9.21322447089693e-07	1.18120144810145e-05	0	0	9	605
GO:0015908 fatty acid transport	5	9.99259967902675e-07	13.889	0.050	Biological Process	GO:0015908	fatty acid transport	9.99259967902675e-07	1.27603911774238e-05	0	0	5	101
GO:0048608 reproductive structure development	8	1.03706984381605e-06	22.222	0.018	Biological Process	GO:0048608	reproductive structure development	1.03706984381605e-06	1.31908725588935e-05	0	0	8	447
GO:0061458 reproductive system development	8	1.10868524907688e-06	22.222	0.018	Biological Process	GO:0061458	reproductive system development	1.10868524907688e-06	1.40462564233441e-05	0	0	8	451
GO:0060255 regulation of macromolecule metabolic process	27	1.12634446794208e-06	75.000	0.004	Biological Process	GO:0060255	regulation of macromolecule metabolic process	1.12634446794208e-06	1.42140254817161e-05	0	0	27	6987
GO:1903522 regulation of blood circulation	7	1.18052614199384e-06	19.444	0.023	Biological Process	GO:1903522	regulation of blood circulation	1.18052614199384e-06	1.48395825192819e-05	0	0	7	311
GO:0044092 negative regulation of molecular function	12	1.19035645341365e-06	33.333	0.009	Biological Process	GO:0044092	negative regulation of molecular function	1.19035645341365e-06	1.49049302221211e-05	0	0	12	1264
GO:0097060 synaptic membrane	8	7.92950243940454e-07	22.222	0.017	Cellular Component	GO:0097060	synaptic membrane	7.92950243940454e-07	1.5292611847423e-05	0	0	8	459
GO:0030424 axon	9	8.64603882151767e-07	25.000	0.014	Cellular Component	GO:0030424	axon	8.64603882151767e-07	1.55628698787318e-05	0	0	9	639
GO:0031328 positive regulation of cellular biosynthetic process	15	1.29581393210713e-06	41.667	0.007	Biological Process	GO:0031328	positive regulation of cellular biosynthetic process	1.29581393210713e-06	1.61625164089951e-05	0	0	15	2097
GO:0010628 positive regulation of gene expression	15	1.31970064919942e-06	41.667	0.007	Biological Process	GO:0010628	positive regulation of gene expression	1.31970064919942e-06	1.63968984136052e-05	0	0	15	2100
GO:0000165 MAPK cascade	11	1.32661147111246e-06	30.556	0.011	Biological Process	GO:0000165	MAPK cascade	1.32661147111246e-06	1.64193681309226e-05	0	0	11	1041
GO:0043408 regulation of MAPK cascade	10	1.34599292642743e-06	27.778	0.012	Biological Process	GO:0043408	regulation of MAPK cascade	1.34599292642743e-06	1.65954223649175e-05	0	0	10	827
GO:0044283 small molecule biosynthetic process	10	1.37572126787188e-06	27.778	0.012	Biological Process	GO:0044283	small molecule biosynthetic process	1.37572126787188e-06	1.68972177099683e-05	0	0	10	829
GO:0043401 steroid hormone mediated signaling pathway	6	1.42361932238893e-06	16.667	0.030	Biological Process	GO:0043401	steroid hormone mediated signaling pathway	1.42361932238893e-06	1.74190379446675e-05	0	0	6	200
GO:0023014 signal transduction by protein phosphorylation	11	1.47058387528838e-06	30.556	0.010	Biological Process	GO:0023014	signal transduction by protein phosphorylation	1.47058387528838e-06	1.79255261768106e-05	0	0	11	1052
GO:0050804 modulation of chemical synaptic transmission	8	1.48573173606017e-06	22.222	0.017	Biological Process	GO:0050804	modulation of chemical synaptic transmission	1.48573173606017e-06	1.80418291571382e-05	0	0	8	469
GO:0099177 regulation of trans-synaptic signaling	8	1.50954825491467e-06	22.222	0.017	Biological Process	GO:0099177	regulation of trans-synaptic signaling	1.50954825491467e-06	1.81907855673054e-05	0	0	8	470
GO:0010745 negative regulation of macrophage derived foam cell differentiation	3	1.52198679365321e-06	8.333	0.231	Biological Process	GO:0010745	negative regulation of macrophage derived foam cell differentiation	1.52198679365321e-06	1.81907855673054e-05	0	0	3	13
GO:0010889 regulation of sequestering of triglyceride	3	1.52198679365321e-06	8.333	0.231	Biological Process	GO:0010889	regulation of sequestering of triglyceride	1.52198679365321e-06	1.81907855673054e-05	0	0	3	13
GO:0031622 positive regulation of fever generation	3	1.52198679365321e-06	8.333	0.231	Biological Process	GO:0031622	positive regulation of fever generation	1.52198679365321e-06	1.81907855673054e-05	0	0	3	13
GO:2000145 regulation of cell motility	11	1.52626230676584e-06	30.556	0.010	Biological Process	GO:2000145	regulation of cell motility	1.52626230676584e-06	1.81907855673054e-05	0	0	11	1056
GO:0046394 carboxylic acid biosynthetic process	8	1.55816098176563e-06	22.222	0.017	Biological Process	GO:0046394	carboxylic acid biosynthetic process	1.55816098176563e-06	1.85024429495269e-05	0	0	8	472
GO:0016053 organic acid biosynthetic process	8	1.58296453575721e-06	22.222	0.017	Biological Process	GO:0016053	organic acid biosynthetic process	1.58296453575721e-06	1.87278671914217e-05	0	0	8	473
GO:0009891 positive regulation of biosynthetic process	15	1.60049636818187e-06	41.667	0.007	Biological Process	GO:0009891	positive regulation of biosynthetic process	1.60049636818187e-06	1.88659242227445e-05	0	0	15	2132
GO:0004930 G protein-coupled receptor activity	11	9.96629646941111e-07	30.556	0.011	Molecular Function	GO:0004930	G protein-coupled receptor activity	9.96629646941111e-07	1.88835090999368e-05	0	0	11	1023
GO:0030855 epithelial cell differentiation	10	1.63500644632029e-06	27.778	0.012	Biological Process	GO:0030855	epithelial cell differentiation	1.63500644632029e-06	1.91608243793952e-05	0	0	10	845
GO:0060443 mammary gland morphogenesis	4	1.63842761621099e-06	11.111	0.083	Biological Process	GO:0060443	mammary gland morphogenesis	1.63842761621099e-06	1.91608243793952e-05	0	0	4	48
GO:0045766 positive regulation of angiogenesis	6	1.64337710649878e-06	16.667	0.029	Biological Process	GO:0045766	positive regulation of angiogenesis	1.64337710649878e-06	1.91608243793952e-05	0	0	6	205
GO:0043112 receptor metabolic process	6	1.69049013246379e-06	16.667	0.029	Biological Process	GO:0043112	receptor metabolic process	1.69049013246379e-06	1.9638979228406e-05	0	0	6	206
GO:0097190 apoptotic signaling pathway	9	1.7551104390647e-06	25.000	0.014	Biological Process	GO:0097190	apoptotic signaling pathway	1.7551104390647e-06	2.03163503342094e-05	0	0	9	654
GO:0098794 postsynapse	9	1.23390932813044e-06	25.000	0.013	Cellular Component	GO:0098794	postsynapse	1.23390932813044e-06	2.08222199122011e-05	0	0	9	667
GO:0009617 response to bacterium	10	1.8179505994582e-06	27.778	0.012	Biological Process	GO:0009617	response to bacterium	1.8179505994582e-06	2.09375986668549e-05	0	0	10	855
GO:0051222 positive regulation of protein transport	8	1.82179230165301e-06	22.222	0.017	Biological Process	GO:0051222	positive regulation of protein transport	1.82179230165301e-06	2.09375986668549e-05	0	0	8	482
GO:0007186 G protein-coupled receptor signaling pathway	13	1.89376094838764e-06	36.111	0.008	Biological Process	GO:0007186	G protein-coupled receptor signaling pathway	1.89376094838764e-06	2.16872695085816e-05	0	0	13	1582
GO:0031620 regulation of fever generation	3	1.93467283677607e-06	8.333	0.214	Biological Process	GO:0031620	regulation of fever generation	1.93467283677607e-06	2.20772240735652e-05	0	0	3	14
GO:0044703 multi-organism reproductive process	11	1.97100383522755e-06	30.556	0.010	Biological Process	GO:0044703	multi-organism reproductive process	1.97100383522755e-06	2.24123333631175e-05	0	0	11	1084
GO:0007623 circadian rhythm	6	1.99693727199666e-06	16.667	0.028	Biological Process	GO:0007623	circadian rhythm	1.99693727199666e-06	2.26272681031171e-05	0	0	6	212
GO:0065007 biological regulation	36	2.01930979481408e-06	100.000	0.003	Biological Process	GO:0065007	biological regulation	2.01930979481408e-06	2.2800487437585e-05	0	0	36	13872
GO:0008219 cell death	16	2.04633678501916e-06	44.444	0.006	Biological Process	GO:0008219	cell death	2.04633678501916e-06	2.30248663433274e-05	0	0	16	2491
GO:0032787 monocarboxylic acid metabolic process	9	2.16784343021685e-06	25.000	0.013	Biological Process	GO:0032787	monocarboxylic acid metabolic process	2.16784343021685e-06	2.43070388795743e-05	0	0	9	671
GO:0034765 regulation of ion transmembrane transport	8	2.25424627524932e-06	22.222	0.016	Biological Process	GO:0034765	regulation of ion transmembrane transport	2.25424627524932e-06	2.51880712283066e-05	0	0	8	496
GO:0099528 G protein-coupled neurotransmitter receptor activity	4	1.43595265113221e-06	11.111	0.085	Molecular Function	GO:0099528	G protein-coupled neurotransmitter receptor activity	1.43595265113221e-06	2.58471477203797e-05	0	0	4	47
GO:0001817 regulation of cytokine production	10	2.40426153747178e-06	27.778	0.011	Biological Process	GO:0001817	regulation of cytokine production	2.40426153747178e-06	2.67098790032848e-05	0	0	10	882
GO:0009612 response to mechanical stimulus	6	2.41034861830753e-06	16.667	0.027	Biological Process	GO:0009612	response to mechanical stimulus	2.41034861830753e-06	2.67098790032848e-05	0	0	6	219
GO:0010885 regulation of cholesterol storage	3	2.41534331571034e-06	8.333	0.200	Biological Process	GO:0010885	regulation of cholesterol storage	2.41534331571034e-06	2.67098790032848e-05	0	0	3	15
GO:1904062 regulation of cation transmembrane transport	7	2.44397465554165e-06	19.444	0.020	Biological Process	GO:1904062	regulation of cation transmembrane transport	2.44397465554165e-06	2.69072805421853e-05	0	0	7	347
GO:0010883 regulation of lipid storage	4	2.44991709100693e-06	11.111	0.075	Biological Process	GO:0010883	regulation of lipid storage	2.44991709100693e-06	2.69072805421853e-05	0	0	4	53
GO:0046677 response to antibiotic	7	2.49094712188579e-06	19.444	0.020	Biological Process	GO:0046677	response to antibiotic	2.49094712188579e-06	2.72648565926139e-05	0	0	7	348
GO:0042136 neurotransmitter biosynthetic process	5	2.54482910678836e-06	13.889	0.041	Biological Process	GO:0042136	neurotransmitter biosynthetic process	2.54482910678836e-06	2.77602036123558e-05	0	0	5	122
GO:0010941 regulation of cell death	14	2.56613928614226e-06	38.889	0.007	Biological Process	GO:0010941	regulation of cell death	2.56613928614226e-06	2.78980953473169e-05	0	0	14	1910
GO:0032268 regulation of cellular protein metabolic process	17	2.62171079633096e-06	47.222	0.006	Biological Process	GO:0032268	regulation of cellular protein metabolic process	2.62171079633096e-06	2.83454126914905e-05	0	0	17	2876
GO:0050790 regulation of catalytic activity	16	2.62813748988912e-06	44.444	0.006	Biological Process	GO:0050790	regulation of catalytic activity	2.62813748988912e-06	2.83454126914905e-05	0	0	16	2538
GO:0006953 acute-phase response	4	2.64251827453299e-06	11.111	0.074	Biological Process	GO:0006953	acute-phase response	2.64251827453299e-06	2.83454126914905e-05	0	0	4	54
GO:0007566 embryo implantation	4	2.64251827453299e-06	11.111	0.074	Biological Process	GO:0007566	embryo implantation	2.64251827453299e-06	2.83454126914905e-05	0	0	4	54
GO:0022612 gland morphogenesis	5	2.75696082622347e-06	13.889	0.040	Biological Process	GO:0022612	gland morphogenesis	2.75696082622347e-06	2.94747506271997e-05	0	0	5	124
GO:0017144 drug metabolic process	10	2.76878380883639e-06	27.778	0.011	Biological Process	GO:0017144	drug metabolic process	2.76878380883639e-06	2.95031334332301e-05	0	0	10	896
GO:0046456 icosanoid biosynthetic process	4	2.84612110957871e-06	11.111	0.073	Biological Process	GO:0046456	icosanoid biosynthetic process	2.84612110957871e-06	3.02271212231825e-05	0	0	4	55
GO:0007584 response to nutrient	6	2.8911385086994e-06	16.667	0.027	Biological Process	GO:0007584	response to nutrient	2.8911385086994e-06	3.05411503123928e-05	0	0	6	226
GO:0051235 maintenance of location	7	2.89467086553132e-06	19.444	0.020	Biological Process	GO:0051235	maintenance of location	2.89467086553132e-06	3.05411503123928e-05	0	0	7	356
GO:0001660 fever generation	3	2.96904545292649e-06	8.333	0.188	Biological Process	GO:0001660	fever generation	2.96904545292649e-06	3.1121785887679e-05	0	0	3	16
GO:0014061 regulation of norepinephrine secretion	3	2.96904545292649e-06	8.333	0.188	Biological Process	GO:0014061	regulation of norepinephrine secretion	2.96904545292649e-06	3.1121785887679e-05	0	0	3	16
GO:0007596 blood coagulation	7	3.05953569084163e-06	19.444	0.019	Biological Process	GO:0007596	blood coagulation	3.05953569084163e-06	3.19661878348324e-05	0	0	7	359
GO:0031635 adenylate cyclase-inhibiting opioid receptor signaling pathway	2	3.16279635778396e-06	5.556	1.000	Biological Process	GO:0031635	adenylate cyclase-inhibiting opioid receptor signaling pathway	3.16279635778396e-06	3.2726298004337e-05	0	0	2	2
GO:0035408 histone H3-T6 phosphorylation	2	3.16279635778396e-06	5.556	1.000	Biological Process	GO:0035408	histone H3-T6 phosphorylation	3.16279635778396e-06	3.2726298004337e-05	0	0	2	2
GO:0071306 cellular response to vitamin E	2	3.16279635778396e-06	5.556	1.000	Biological Process	GO:0071306	cellular response to vitamin E	3.16279635778396e-06	3.2726298004337e-05	0	0	2	2
GO:0003006 developmental process involved in reproduction	9	3.21311518356688e-06	25.000	0.013	Biological Process	GO:0003006	developmental process involved in reproduction	3.21311518356688e-06	3.3140399553584e-05	0	0	9	704
GO:0001101 response to acid chemical	7	3.23218218722339e-06	19.444	0.019	Biological Process	GO:0001101	response to acid chemical	3.23218218722339e-06	3.3156339630232e-05	0	0	7	362
GO:0051270 regulation of cellular component movement	11	3.24303037765753e-06	30.556	0.010	Biological Process	GO:0051270	regulation of cellular component movement	3.24303037765753e-06	3.3156339630232e-05	0	0	11	1141
GO:1904951 positive regulation of establishment of protein localization	8	3.2455708463403e-06	22.222	0.015	Biological Process	GO:1904951	positive regulation of establishment of protein localization	3.2455708463403e-06	3.3156339630232e-05	0	0	8	521
GO:0006636 unsaturated fatty acid biosynthetic process	4	3.28793175674333e-06	11.111	0.070	Biological Process	GO:0006636	unsaturated fatty acid biosynthetic process	3.28793175674333e-06	3.34827987126584e-05	0	0	4	57
GO:0031323 regulation of cellular metabolic process	26	3.32410256230697e-06	72.222	0.004	Biological Process	GO:0031323	regulation of cellular metabolic process	3.32410256230697e-06	3.37443597649963e-05	0	0	26	6803
GO:0007599 hemostasis	7	3.35174628178915e-06	19.444	0.019	Biological Process	GO:0007599	hemostasis	3.35174628178915e-06	3.39179859584827e-05	0	0	7	364
GO:0060548 negative regulation of cell death	11	3.41185446214566e-06	30.556	0.010	Biological Process	GO:0060548	negative regulation of cell death	3.41185446214566e-06	3.4418017740391e-05	0	0	11	1147
GO:0050817 coagulation	7	3.47498609335516e-06	19.444	0.019	Biological Process	GO:0050817	coagulation	3.47498609335516e-06	3.4787648610955e-05	0	0	7	366
GO:0009968 negative regulation of signal transduction	12	3.47766439466344e-06	33.333	0.009	Biological Process	GO:0009968	negative regulation of signal transduction	3.47766439466344e-06	3.4787648610955e-05	0	0	12	1400
GO:0048468 cell development	15	3.48092692751011e-06	41.667	0.007	Biological Process	GO:0048468	cell development	3.48092692751011e-06	3.4787648610955e-05	0	0	15	2267
GO:0010878 cholesterol storage	3	3.60080083967285e-06	8.333	0.176	Biological Process	GO:0010878	cholesterol storage	3.60080083967285e-06	3.55441015400835e-05	0	0	3	17
GO:0031652 positive regulation of heat generation	3	3.60080083967285e-06	8.333	0.176	Biological Process	GO:0031652	positive regulation of heat generation	3.60080083967285e-06	3.55441015400835e-05	0	0	3	17
GO:0046886 positive regulation of hormone biosynthetic process	3	3.60080083967285e-06	8.333	0.176	Biological Process	GO:0046886	positive regulation of hormone biosynthetic process	3.60080083967285e-06	3.55441015400835e-05	0	0	3	17
GO:0048243 norepinephrine secretion	3	3.60080083967285e-06	8.333	0.176	Biological Process	GO:0048243	norepinephrine secretion	3.60080083967285e-06	3.55441015400835e-05	0	0	3	17
GO:1904018 positive regulation of vasculature development	6	3.62150432848558e-06	16.667	0.026	Biological Process	GO:1904018	positive regulation of vasculature development	3.62150432848558e-06	3.56391465720691e-05	0	0	6	235
GO:0007275 multicellular organism development	24	3.64636528836331e-06	66.667	0.004	Biological Process	GO:0007275	multicellular organism development	3.64636528836331e-06	3.57744009083937e-05	0	0	24	5836
GO:0048856 anatomical structure development	25	3.99110965322769e-06	69.444	0.004	Biological Process	GO:0048856	anatomical structure development	3.99110965322769e-06	3.90376622008714e-05	0	0	25	6352
GO:0035295 tube development	11	4.03186188211185e-06	30.556	0.009	Biological Process	GO:0035295	tube development	4.03186188211185e-06	3.93167622322301e-05	0	0	11	1167
GO:0032103 positive regulation of response to external stimulus	7	4.14951676136521e-06	19.444	0.019	Biological Process	GO:0032103	positive regulation of response to external stimulus	4.14951676136521e-06	4.0341827607472e-05	0	0	7	376
GO:1903508 positive regulation of nucleic acid-templated transcription	13	4.2565778301994e-06	36.111	0.008	Biological Process	GO:1903508	positive regulation of nucleic acid-templated transcription	4.2565778301994e-06	4.12580345107882e-05	0	0	13	1701
GO:0031399 regulation of protein modification process	14	4.27556847812398e-06	38.889	0.007	Biological Process	GO:0031399	regulation of protein modification process	4.27556847812398e-06	4.12791723689742e-05	0	0	14	1994
GO:1902680 positive regulation of RNA biosynthetic process	13	4.28441378845164e-06	36.111	0.008	Biological Process	GO:1902680	positive regulation of RNA biosynthetic process	4.28441378845164e-06	4.12791723689742e-05	0	0	13	1702
GO:0042368 vitamin D biosynthetic process	3	4.31560551884863e-06	8.333	0.167	Biological Process	GO:0042368	vitamin D biosynthetic process	4.31560551884863e-06	4.14555777900146e-05	0	0	3	18
GO:0045471 response to ethanol	5	4.33935386188208e-06	13.889	0.037	Biological Process	GO:0045471	response to ethanol	4.33935386188208e-06	4.15596450224301e-05	0	0	5	136
GO:0045935 positive regulation of nucleobase-containing compound metabolic process	14	4.53561721551282e-06	38.889	0.007	Biological Process	GO:0045935	positive regulation of nucleobase-containing compound metabolic process	4.53561721551282e-06	4.33104338264696e-05	0	0	14	2004
GO:0001816 cytokine production	10	4.93467575776324e-06	27.778	0.010	Biological Process	GO:0001816	cytokine production	4.93467575776324e-06	4.69816171256867e-05	0	0	10	956
GO:0007213 G protein-coupled acetylcholine receptor signaling pathway	3	5.11843006766141e-06	8.333	0.158	Biological Process	GO:0007213	G protein-coupled acetylcholine receptor signaling pathway	5.11843006766141e-06	4.83023693775203e-05	0	0	3	19
GO:0030949 positive regulation of vascular endothelial growth factor receptor signaling pathway	3	5.11843006766141e-06	8.333	0.158	Biological Process	GO:0030949	positive regulation of vascular endothelial growth factor receptor signaling pathway	5.11843006766141e-06	4.83023693775203e-05	0	0	3	19
GO:0031650 regulation of heat generation	3	5.11843006766141e-06	8.333	0.158	Biological Process	GO:0031650	regulation of heat generation	5.11843006766141e-06	4.83023693775203e-05	0	0	3	19
GO:0050789 regulation of biological process	35	5.24608538299915e-06	97.222	0.003	Biological Process	GO:0050789	regulation of biological process	5.24608538299915e-06	4.93622887792142e-05	0	0	35	13111
GO:0004666 prostaglandin-endoperoxide synthase activity	2	3.0896147919771e-06	5.556	1.000	Molecular Function	GO:0004666	prostaglandin-endoperoxide synthase activity	3.0896147919771e-06	5.05573329596253e-05	0	0	2	2
GO:0035403 histone kinase activity (H3-T6 specific)	2	3.0896147919771e-06	5.556	1.000	Molecular Function	GO:0035403	histone kinase activity (H3-T6 specific)	3.0896147919771e-06	5.05573329596253e-05	0	0	2	2
GO:0072359 circulatory system development	11	5.40105275649584e-06	30.556	0.009	Biological Process	GO:0072359	circulatory system development	5.40105275649584e-06	5.06722675521971e-05	0	0	11	1203
GO:0097305 response to alcohol	6	5.79011662178903e-06	16.667	0.024	Biological Process	GO:0097305	response to alcohol	5.79011662178903e-06	5.41645211887125e-05	0	0	6	255
GO:0045765 regulation of angiogenesis	7	5.92659964798297e-06	19.444	0.018	Biological Process	GO:0045765	regulation of angiogenesis	5.92659964798297e-06	5.52805729484325e-05	0	0	7	397
GO:0019222 regulation of metabolic process	27	5.94819116625755e-06	75.000	0.004	Biological Process	GO:0019222	regulation of metabolic process	5.94819116625755e-06	5.53216161069849e-05	0	0	27	7530
GO:0060749 mammary gland alveolus development	3	6.01421968006957e-06	8.333	0.150	Biological Process	GO:0060749	mammary gland alveolus development	6.01421968006957e-06	5.56142498001836e-05	0	0	3	20
GO:0061377 mammary gland lobule development	3	6.01421968006957e-06	8.333	0.150	Biological Process	GO:0061377	mammary gland lobule development	6.01421968006957e-06	5.56142498001836e-05	0	0	3	20
GO:0033267 axon part	7	3.62457354699603e-06	19.444	0.018	Cellular Component	GO:0033267	axon part	3.62457354699603e-06	5.75667563346428e-05	0	0	7	392
GO:0051588 regulation of neurotransmitter transport	5	6.3469644966886e-06	13.889	0.034	Biological Process	GO:0051588	regulation of neurotransmitter transport	6.3469644966886e-06	5.85230136113006e-05	0	0	5	147
GO:0009755 hormone-mediated signaling pathway	6	6.47103068470188e-06	16.667	0.023	Biological Process	GO:0009755	hormone-mediated signaling pathway	6.47103068470188e-06	5.9496504981059e-05	0	0	6	260
GO:0048513 animal organ development	19	6.54538197614859e-06	52.778	0.005	Biological Process	GO:0048513	animal organ development	6.54538197614859e-06	6.0008658687311e-05	0	0	19	3825
GO:0022603 regulation of anatomical structure morphogenesis	11	6.68105811360985e-06	30.556	0.009	Biological Process	GO:0022603	regulation of anatomical structure morphogenesis	6.68105811360985e-06	6.1078536959081e-05	0	0	11	1230
GO:0032412 regulation of ion transmembrane transporter activity	6	6.76099406919403e-06	16.667	0.023	Biological Process	GO:0032412	regulation of ion transmembrane transporter activity	6.76099406919403e-06	6.16271852133475e-05	0	0	6	262
GO:0045834 positive regulation of lipid metabolic process	5	6.77937338891393e-06	13.889	0.034	Biological Process	GO:0045834	positive regulation of lipid metabolic process	6.77937338891393e-06	6.16271852133475e-05	0	0	5	149
GO:0010869 regulation of receptor biosynthetic process	3	7.00789424901029e-06	8.333	0.143	Biological Process	GO:0010869	regulation of receptor biosynthetic process	7.00789424901029e-06	6.29927477466903e-05	0	0	3	21
GO:0015874 norepinephrine transport	3	7.00789424901029e-06	8.333	0.143	Biological Process	GO:0015874	norepinephrine transport	7.00789424901029e-06	6.29927477466903e-05	0	0	3	21
GO:0042362 fat-soluble vitamin biosynthetic process	3	7.00789424901029e-06	8.333	0.143	Biological Process	GO:0042362	fat-soluble vitamin biosynthetic process	7.00789424901029e-06	6.29927477466903e-05	0	0	3	21
GO:0048148 behavioral response to cocaine	3	7.00789424901029e-06	8.333	0.143	Biological Process	GO:0048148	behavioral response to cocaine	7.00789424901029e-06	6.29927477466903e-05	0	0	3	21
GO:0097458 neuron part	13	4.2117666880695e-06	36.111	0.007	Cellular Component	GO:0097458	neuron part	4.2117666880695e-06	6.31765003210425e-05	0	0	13	1809
GO:0014074 response to purine-containing compound	5	7.47092172776724e-06	13.889	0.033	Biological Process	GO:0014074	response to purine-containing compound	7.47092172776724e-06	6.69677607798189e-05	0	0	5	152
GO:0048878 chemical homeostasis	11	7.50143752487777e-06	30.556	0.009	Biological Process	GO:0048878	chemical homeostasis	7.50143752487777e-06	6.7054516541824e-05	0	0	11	1245
GO:0019216 regulation of lipid metabolic process	7	7.79374099574158e-06	19.444	0.017	Biological Process	GO:0019216	regulation of lipid metabolic process	7.79374099574158e-06	6.94744003443114e-05	0	0	7	414
GO:0045202 synapse	11	4.91343707774759e-06	30.556	0.009	Cellular Component	GO:0045202	synapse	4.91343707774759e-06	6.98225268943078e-05	0	0	11	1268
GO:0042445 hormone metabolic process	6	7.86025040097024e-06	16.667	0.022	Biological Process	GO:0042445	hormone metabolic process	7.86025040097024e-06	6.98737176528239e-05	0	0	6	269
GO:0051254 positive regulation of RNA metabolic process	13	7.94398172851551e-06	36.111	0.007	Biological Process	GO:0051254	positive regulation of RNA metabolic process	7.94398172851551e-06	7.03877398278406e-05	0	0	13	1800
GO:0030534 adult behavior	5	7.96182016697762e-06	13.889	0.032	Biological Process	GO:0030534	adult behavior	7.96182016697762e-06	7.03877398278406e-05	0	0	5	154
GO:0046982 protein heterodimerization activity	8	4.50178071552973e-06	22.222	0.015	Molecular Function	GO:0046982	protein heterodimerization activity	4.50178071552973e-06	7.04626546778566e-05	0	0	8	551
GO:0022898 regulation of transmembrane transporter activity	6	8.02849000464457e-06	16.667	0.022	Biological Process	GO:0022898	regulation of transmembrane transporter activity	8.02849000464457e-06	7.05892918987601e-05	0	0	6	270
GO:0071383 cellular response to steroid hormone stimulus	6	8.02849000464457e-06	16.667	0.022	Biological Process	GO:0071383	cellular response to steroid hormone stimulus	8.02849000464457e-06	7.05892918987601e-05	0	0	6	270
GO:0032352 positive regulation of hormone metabolic process	3	8.10434844841319e-06	8.333	0.136	Biological Process	GO:0032352	positive regulation of hormone metabolic process	8.10434844841319e-06	7.08690035516131e-05	0	0	3	22
GO:0051044 positive regulation of membrane protein ectodomain proteolysis	3	8.10434844841319e-06	8.333	0.136	Biological Process	GO:0051044	positive regulation of membrane protein ectodomain proteolysis	8.10434844841319e-06	7.08690035516131e-05	0	0	3	22
GO:0019538 protein metabolic process	25	8.3400146952922e-06	69.444	0.004	Biological Process	GO:0019538	protein metabolic process	8.3400146952922e-06	7.26889848502884e-05	0	0	25	6589
GO:0001568 blood vessel development	9	8.35765208036256e-06	25.000	0.011	Biological Process	GO:0001568	blood vessel development	8.35765208036256e-06	7.26889848502884e-05	0	0	9	792
GO:0042698 ovulation cycle	4	8.40011990438001e-06	11.111	0.056	Biological Process	GO:0042698	ovulation cycle	8.40011990438001e-06	7.28614173916304e-05	0	0	4	72
GO:0045944 positive regulation of transcription by RNA polymerase II	11	8.47270413450678e-06	30.556	0.009	Biological Process	GO:0045944	positive regulation of transcription by RNA polymerase II	8.47270413450678e-06	7.32934459807602e-05	0	0	11	1261
GO:0070482 response to oxygen levels	7	8.6932669342238e-06	19.444	0.017	Biological Process	GO:0070482	response to oxygen levels	8.6932669342238e-06	7.49998203601399e-05	0	0	7	421
GO:0030879 mammary gland development	5	8.74515512481071e-06	13.889	0.032	Biological Process	GO:0030879	mammary gland development	8.74515512481071e-06	7.52457465017135e-05	0	0	5	157
GO:0048646 anatomical structure formation involved in morphogenesis	11	8.79802781094988e-06	30.556	0.009	Biological Process	GO:0048646	anatomical structure formation involved in morphogenesis	8.79802781094988e-06	7.54988093216979e-05	0	0	11	1266
GO:0031670 cellular response to nutrient	4	8.87569254921161e-06	11.111	0.055	Biological Process	GO:0031670	cellular response to nutrient	8.87569254921161e-06	7.59627091046887e-05	0	0	4	73
GO:0019899 enzyme binding	15	5.16415983308187e-06	41.667	0.006	Molecular Function	GO:0019899	enzyme binding	5.16415983308187e-06	7.74623974962281e-05	0	0	15	2367
GO:0046914 transition metal ion binding	11	5.56869967226264e-06	30.556	0.009	Molecular Function	GO:0046914	transition metal ion binding	5.56869967226264e-06	7.79093253750987e-05	0	0	11	1221
GO:0008289 lipid binding	9	5.6267846104238e-06	25.000	0.012	Molecular Function	GO:0008289	lipid binding	5.6267846104238e-06	7.79093253750987e-05	0	0	9	763
GO:0019904 protein domain specific binding	9	5.8703210956809e-06	25.000	0.012	Molecular Function	GO:0019904	protein domain specific binding	5.8703210956809e-06	7.8270947942412e-05	0	0	9	767
GO:0019725 cellular homeostasis	10	9.28889363017304e-06	27.778	0.010	Biological Process	GO:0019725	cellular homeostasis	9.28889363017304e-06	7.90358784714326e-05	0	0	10	1027
GO:0031649 heat generation	3	9.30845181500091e-06	8.333	0.130	Biological Process	GO:0031649	heat generation	9.30845181500091e-06	7.90358784714326e-05	0	0	3	23
GO:0098810 neurotransmitter reuptake	3	9.30845181500091e-06	8.333	0.130	Biological Process	GO:0098810	neurotransmitter reuptake	9.30845181500091e-06	7.90358784714326e-05	0	0	3	23
GO:0002538 arachidonic acid metabolite production involved in inflammatory response	2	9.47761293584665e-06	5.556	0.667	Biological Process	GO:0002538	arachidonic acid metabolite production involved in inflammatory response	9.47761293584665e-06	7.9218073837804e-05	0	0	2	3
GO:0002540 leukotriene production involved in inflammatory response	2	9.47761293584665e-06	5.556	0.667	Biological Process	GO:0002540	leukotriene production involved in inflammatory response	9.47761293584665e-06	7.9218073837804e-05	0	0	2	3
GO:0032227 negative regulation of synaptic transmission, dopaminergic	2	9.47761293584665e-06	5.556	0.667	Biological Process	GO:0032227	negative regulation of synaptic transmission, dopaminergic	9.47761293584665e-06	7.9218073837804e-05	0	0	2	3
GO:0051586 positive regulation of dopamine uptake involved in synaptic transmission	2	9.47761293584665e-06	5.556	0.667	Biological Process	GO:0051586	positive regulation of dopamine uptake involved in synaptic transmission	9.47761293584665e-06	7.9218073837804e-05	0	0	2	3
GO:0051944 positive regulation of catecholamine uptake involved in synaptic transmission	2	9.47761293584665e-06	5.556	0.667	Biological Process	GO:0051944	positive regulation of catecholamine uptake involved in synaptic transmission	9.47761293584665e-06	7.9218073837804e-05	0	0	2	3
GO:0060748 tertiary branching involved in mammary gland duct morphogenesis	2	9.47761293584665e-06	5.556	0.667	Biological Process	GO:0060748	tertiary branching involved in mammary gland duct morphogenesis	9.47761293584665e-06	7.9218073837804e-05	0	0	2	3
GO:0002526 acute inflammatory response	6	9.87754267696911e-06	16.667	0.021	Biological Process	GO:0002526	acute inflammatory response	9.87754267696911e-06	8.23469749598098e-05	0	0	6	280
GO:0071417 cellular response to organonitrogen compound	8	1.01968863263699e-05	22.222	0.013	Biological Process	GO:0071417	cellular response to organonitrogen compound	1.01968863263699e-05	8.47896129153959e-05	0	0	8	609
GO:0051926 negative regulation of calcium ion transport	4	1.04219496572269e-05	11.111	0.053	Biological Process	GO:0051926	negative regulation of calcium ion transport	1.04219496572269e-05	8.64377164870003e-05	0	0	4	76
GO:0005887 integral component of plasma membrane	13	6.44469136289424e-06	36.111	0.007	Cellular Component	GO:0005887	integral component of plasma membrane	6.44469136289424e-06	8.70033333990723e-05	0	0	13	1880
GO:1901342 regulation of vasculature development	7	1.14106974784643e-05	19.444	0.016	Biological Process	GO:1901342	regulation of vasculature development	1.14106974784643e-05	9.43949215570643e-05	0	0	7	439
GO:0008285 negative regulation of cell proliferation	9	1.160157101617e-05	25.000	0.011	Biological Process	GO:0008285	negative regulation of cell proliferation	1.160157101617e-05	9.57278346923977e-05	0	0	9	825
GO:0040007 growth	10	1.16611430724989e-05	27.778	0.009	Biological Process	GO:0040007	growth	1.16611430724989e-05	9.59732951593389e-05	0	0	10	1054
GO:0043271 negative regulation of ion transport	5	1.180073983658e-05	13.889	0.030	Biological Process	GO:0043271	negative regulation of ion transport	1.180073983658e-05	9.66117775004544e-05	0	0	5	167
GO:1905952 regulation of lipid localization	5	1.180073983658e-05	13.889	0.030	Biological Process	GO:1905952	regulation of lipid localization	1.180073983658e-05	9.66117775004544e-05	0	0	5	167
GO:0001944 vasculature development	9	1.182878817128e-05	25.000	0.011	Biological Process	GO:0001944	vasculature development	1.182878817128e-05	9.66117775004544e-05	0	0	9	827
GO:0051246 regulation of protein metabolic process	17	1.19075590245201e-05	47.222	0.005	Biological Process	GO:0051246	regulation of protein metabolic process	1.19075590245201e-05	9.69114601953475e-05	0	0	17	3207
GO:2001233 regulation of apoptotic signaling pathway	7	1.19257110743809e-05	19.444	0.016	Biological Process	GO:2001233	regulation of apoptotic signaling pathway	1.19257110743809e-05	9.69114601953475e-05	0	0	7	442
GO:0032868 response to insulin	6	1.20580403074088e-05	16.667	0.021	Biological Process	GO:0032868	response to insulin	1.20580403074088e-05	9.75018343257957e-05	0	0	6	290
GO:0010888 negative regulation of lipid storage	3	1.20589589998964e-05	8.333	0.120	Biological Process	GO:0010888	negative regulation of lipid storage	1.20589589998964e-05	9.75018343257957e-05	0	0	3	25
GO:0050673 epithelial cell proliferation	7	1.21016143690198e-05	19.444	0.016	Biological Process	GO:0050673	epithelial cell proliferation	1.21016143690198e-05	9.76014913270822e-05	0	0	7	443
GO:0007610 behavior	8	1.25985452704161e-05	22.222	0.013	Biological Process	GO:0007610	behavior	1.25985452704161e-05	0.000101355296700498	0	0	8	627
GO:0032413 negative regulation of ion transmembrane transporter activity	4	1.27818609108597e-05	11.111	0.050	Biological Process	GO:0032413	negative regulation of ion transmembrane transporter activity	1.27818609108597e-05	0.000102573636935528	0	0	4	80
GO:0072358 cardiovascular system development	9	1.28991444465696e-05	25.000	0.011	Biological Process	GO:0072358	cardiovascular system development	1.28991444465696e-05	0.00010325733042055	0	0	9	836
GO:0010634 positive regulation of epithelial cell migration	5	1.32334980697473e-05	13.889	0.029	Biological Process	GO:0010634	positive regulation of epithelial cell migration	1.32334980697473e-05	0.000105409397991205	0	0	5	171
GO:0050709 negative regulation of protein secretion	5	1.32334980697473e-05	13.889	0.029	Biological Process	GO:0050709	negative regulation of protein secretion	1.32334980697473e-05	0.000105409397991205	0	0	5	171
GO:0010632 regulation of epithelial cell migration	6	1.32859849145515e-05	16.667	0.020	Biological Process	GO:0010632	regulation of epithelial cell migration	1.32859849145515e-05	0.000105566171493893	0	0	6	295
GO:0072593 reactive oxygen species metabolic process	6	1.35433128769357e-05	16.667	0.020	Biological Process	GO:0072593	reactive oxygen species metabolic process	1.35433128769357e-05	0.000107244098519447	0	0	6	296
GO:0060444 branching involved in mammary gland duct morphogenesis	3	1.36149769388361e-05	8.333	0.115	Biological Process	GO:0060444	branching involved in mammary gland duct morphogenesis	1.36149769388361e-05	0.000107244098519447	0	0	3	26
GO:0060740 prostate gland epithelium morphogenesis	3	1.36149769388361e-05	8.333	0.115	Biological Process	GO:0060740	prostate gland epithelium morphogenesis	1.36149769388361e-05	0.000107244098519447	0	0	3	26
GO:0008284 positive regulation of cell proliferation	10	1.36304649765239e-05	27.778	0.009	Biological Process	GO:0008284	positive regulation of cell proliferation	1.36304649765239e-05	0.000107244098519447	0	0	10	1073
GO:0045893 positive regulation of transcription, DNA-templated	12	1.42509939418258e-05	33.333	0.007	Biological Process	GO:0045893	positive regulation of transcription, DNA-templated	1.42509939418258e-05	0.000111832024826898	0	0	12	1606
GO:0009888 tissue development	14	1.42830833448896e-05	38.889	0.006	Biological Process	GO:0009888	tissue development	1.42830833448896e-05	0.000111832024826898	0	0	14	2211
GO:0044237 cellular metabolic process	33	1.47212592804929e-05	91.667	0.003	Biological Process	GO:0044237	cellular metabolic process	1.47212592804929e-05	0.000114983039719966	0	0	33	11765
GO:0042133 neurotransmitter metabolic process	5	1.47986801734627e-05	13.889	0.029	Biological Process	GO:0042133	neurotransmitter metabolic process	1.47986801734627e-05	0.000115307876024705	0	0	5	175
GO:0150034 distal axon	6	8.97681644739585e-06	16.667	0.020	Cellular Component	GO:0150034	distal axon	8.97681644739585e-06	0.000115416211466518	0	0	6	293
GO:0018105 peptidyl-serine phosphorylation	6	1.48912397099991e-05	16.667	0.020	Biological Process	GO:0018105	peptidyl-serine phosphorylation	1.48912397099991e-05	0.000115748814943906	0	0	6	301
GO:0050692 DBD domain binding	2	9.2584400870265e-06	5.556	0.667	Molecular Function	GO:0050692	DBD domain binding	9.2584400870265e-06	0.000119037086833198	0	0	2	3
GO:0035257 nuclear hormone receptor binding	5	9.62741777039772e-06	13.889	0.031	Molecular Function	GO:0035257	nuclear hormone receptor binding	9.62741777039772e-06	0.000119512772322179	0	0	5	162
GO:0055082 cellular chemical homeostasis	9	1.58712388633688e-05	25.000	0.010	Biological Process	GO:0055082	cellular chemical homeostasis	1.58712388633688e-05	0.000123069028101978	0	0	9	858
GO:0002792 negative regulation of peptide secretion	5	1.60645710505365e-05	13.889	0.028	Biological Process	GO:0002792	negative regulation of peptide secretion	1.60645710505365e-05	0.00012426872509766	0	0	5	178
GO:0031226 intrinsic component of plasma membrane	13	1.02894542930448e-05	36.111	0.007	Cellular Component	GO:0031226	intrinsic component of plasma membrane	1.02894542930448e-05	0.000126279666323731	0	0	13	1962
GO:0010575 positive regulation of vascular endothelial growth factor production	3	1.71123905986522e-05	8.333	0.107	Biological Process	GO:0010575	positive regulation of vascular endothelial growth factor production	1.71123905986522e-05	0.000131113507015387	0	0	3	28
GO:0042359 vitamin D metabolic process	3	1.71123905986522e-05	8.333	0.107	Biological Process	GO:0042359	vitamin D metabolic process	1.71123905986522e-05	0.000131113507015387	0	0	3	28
GO:0060512 prostate gland morphogenesis	3	1.71123905986522e-05	8.333	0.107	Biological Process	GO:0060512	prostate gland morphogenesis	1.71123905986522e-05	0.000131113507015387	0	0	3	28
GO:2001025 positive regulation of response to drug	3	1.71123905986522e-05	8.333	0.107	Biological Process	GO:2001025	positive regulation of response to drug	1.71123905986522e-05	0.000131113507015387	0	0	3	28
GO:0048732 gland development	7	1.74928961841031e-05	19.444	0.015	Biological Process	GO:0048732	gland development	1.74928961841031e-05	0.00013371054612932	0	0	7	469
GO:0009887 animal organ morphogenesis	10	1.78800788456455e-05	27.778	0.009	Biological Process	GO:0009887	animal organ morphogenesis	1.78800788456455e-05	0.000136346193661818	0	0	10	1107
GO:0004888 transmembrane signaling receptor activity	12	1.15057435283371e-05	33.333	0.008	Molecular Function	GO:0004888	transmembrane signaling receptor activity	1.15057435283371e-05	0.000138068922340045	0	0	12	1591
GO:0006816 calcium ion transport	7	1.82261492641101e-05	19.444	0.015	Biological Process	GO:0006816	calcium ion transport	1.82261492641101e-05	0.000138656615441859	0	0	7	472
GO:0019932 second-messenger-mediated signaling	7	1.84761541849223e-05	19.444	0.015	Biological Process	GO:0019932	second-messenger-mediated signaling	1.84761541849223e-05	0.000140227038129906	0	0	7	473
GO:0030522 intracellular receptor signaling pathway	6	1.89104630572423e-05	16.667	0.019	Biological Process	GO:0030522	intracellular receptor signaling pathway	1.89104630572423e-05	0.00014318557674872	0	0	6	314
GO:0001516 prostaglandin biosynthetic process	3	1.90632518091657e-05	8.333	0.103	Biological Process	GO:0001516	prostaglandin biosynthetic process	1.90632518091657e-05	0.000143666380144954	0	0	3	29
GO:0046457 prostanoid biosynthetic process	3	1.90632518091657e-05	8.333	0.103	Biological Process	GO:0046457	prostanoid biosynthetic process	1.90632518091657e-05	0.000143666380144954	0	0	3	29
GO:0048609 multicellular organismal reproductive process	9	1.95872263912328e-05	25.000	0.010	Biological Process	GO:0048609	multicellular organismal reproductive process	1.95872263912328e-05	0.000147022212163473	0	0	9	881
GO:0051091 positive regulation of DNA-binding transcription factor activity	6	1.95999157918365e-05	16.667	0.019	Biological Process	GO:0051091	positive regulation of DNA-binding transcription factor activity	1.95999157918365e-05	0.000147022212163473	0	0	6	316
GO:0009110 vitamin biosynthetic process	3	2.11551519287211e-05	8.333	0.100	Biological Process	GO:0009110	vitamin biosynthetic process	2.11551519287211e-05	0.000157951923217226	0	0	3	30
GO:0051043 regulation of membrane protein ectodomain proteolysis	3	2.11551519287211e-05	8.333	0.100	Biological Process	GO:0051043	regulation of membrane protein ectodomain proteolysis	2.11551519287211e-05	0.000157951923217226	0	0	3	30
GO:0032410 negative regulation of transporter activity	4	2.12971890598715e-05	11.111	0.044	Biological Process	GO:0032410	negative regulation of transporter activity	2.12971890598715e-05	0.000158644338876543	0	0	4	91
GO:0050714 positive regulation of protein secretion	6	2.14127806968947e-05	16.667	0.019	Biological Process	GO:0050714	positive regulation of protein secretion	2.14127806968947e-05	0.000159137016818954	0	0	6	321
GO:1904063 negative regulation of cation transmembrane transport	4	2.223671246241e-05	11.111	0.043	Biological Process	GO:1904063	negative regulation of cation transmembrane transport	2.223671246241e-05	0.000164879586875658	0	0	4	92
GO:0050729 positive regulation of inflammatory response	5	2.25581970272578e-05	13.889	0.026	Biological Process	GO:0050729	positive regulation of inflammatory response	2.25581970272578e-05	0.000166538347632828	0	0	5	191
GO:0018209 peptidyl-serine modification	6	2.25639277712594e-05	16.667	0.019	Biological Process	GO:0018209	peptidyl-serine modification	2.25639277712594e-05	0.000166538347632828	0	0	6	324
GO:0032504 multicellular organism reproduction	9	2.27907976340028e-05	25.000	0.010	Biological Process	GO:0032504	multicellular organism reproduction	2.27907976340028e-05	0.000167827887382656	0	0	9	898
GO:0060429 epithelium development	11	2.28784518921075e-05	30.556	0.008	Biological Process	GO:0060429	epithelium development	2.28784518921075e-05	0.000168088717326032	0	0	11	1401
GO:0001659 temperature homeostasis	5	2.31313477587941e-05	13.889	0.026	Biological Process	GO:0001659	temperature homeostasis	2.31313477587941e-05	0.000169559628901593	0	0	5	192
GO:0019217 regulation of fatty acid metabolic process	4	2.32063409608217e-05	11.111	0.043	Biological Process	GO:0019217	regulation of fatty acid metabolic process	2.32063409608217e-05	0.00016972273911801	0	0	4	93
GO:0010557 positive regulation of macromolecule biosynthetic process	13	2.33408205938222e-05	36.111	0.007	Biological Process	GO:0010557	positive regulation of macromolecule biosynthetic process	2.33408205938222e-05	0.00016992756011739	0	0	13	1988
GO:0095500 acetylcholine receptor signaling pathway	3	2.33927623157252e-05	8.333	0.097	Biological Process	GO:0095500	acetylcholine receptor signaling pathway	2.33927623157252e-05	0.00016992756011739	0	0	3	31
GO:1903831 signal transduction involved in cellular response to ammonium ion	3	2.33927623157252e-05	8.333	0.097	Biological Process	GO:1903831	signal transduction involved in cellular response to ammonium ion	2.33927623157252e-05	0.00016992756011739	0	0	3	31
GO:0034097 response to cytokine	11	2.36524599791054e-05	30.556	0.008	Biological Process	GO:0034097	response to cytokine	2.36524599791054e-05	0.000171427063542255	0	0	11	1406
GO:0042759 long-chain fatty acid biosynthetic process	3	2.57807299180495e-05	8.333	0.094	Biological Process	GO:0042759	long-chain fatty acid biosynthetic process	2.57807299180495e-05	0.000186432334553445	0	0	3	32
GO:0006979 response to oxidative stress	7	2.60479872669742e-05	19.444	0.014	Biological Process	GO:0006979	response to oxidative stress	2.60479872669742e-05	0.000187942652522697	0	0	7	499
GO:0016477 cell migration	12	2.65016252107862e-05	33.333	0.007	Biological Process	GO:0016477	cell migration	2.65016252107862e-05	0.000190787986416801	0	0	12	1708
GO:0010574 regulation of vascular endothelial growth factor production	3	2.83236773527205e-05	8.333	0.091	Biological Process	GO:0010574	regulation of vascular endothelial growth factor production	2.83236773527205e-05	0.000202096660135376	0	0	3	33
GO:0045987 positive regulation of smooth muscle contraction	3	2.83236773527205e-05	8.333	0.091	Biological Process	GO:0045987	positive regulation of smooth muscle contraction	2.83236773527205e-05	0.000202096660135376	0	0	3	33
GO:1905144 response to acetylcholine	3	2.83236773527205e-05	8.333	0.091	Biological Process	GO:1905144	response to acetylcholine	2.83236773527205e-05	0.000202096660135376	0	0	3	33
GO:1905145 cellular response to acetylcholine	3	2.83236773527205e-05	8.333	0.091	Biological Process	GO:1905145	cellular response to acetylcholine	2.83236773527205e-05	0.000202096660135376	0	0	3	33
GO:0042981 regulation of apoptotic process	12	2.90910404107795e-05	33.333	0.007	Biological Process	GO:0042981	regulation of apoptotic process	2.90910404107795e-05	0.00020711276115462	0	0	12	1724
GO:0050769 positive regulation of neurogenesis	7	2.95711089074434e-05	19.444	0.014	Biological Process	GO:0050769	positive regulation of neurogenesis	2.95711089074434e-05	0.000210065846499233	0	0	7	509
GO:0048514 blood vessel morphogenesis	8	3.01961092733747e-05	22.222	0.011	Biological Process	GO:0048514	blood vessel morphogenesis	3.01961092733747e-05	0.000214033215069867	0	0	8	708
GO:0001775 cell activation	12	3.02920047952624e-05	33.333	0.007	Biological Process	GO:0001775	cell activation	3.02920047952624e-05	0.000214241036112428	0	0	12	1731
GO:2000377 regulation of reactive oxygen species metabolic process	5	3.09342607552438e-05	13.889	0.025	Biological Process	GO:2000377	regulation of reactive oxygen species metabolic process	3.09342607552438e-05	0.000216413999335963	0	0	5	204
GO:0032148 activation of protein kinase B activity	3	3.10262029854029e-05	8.333	0.088	Biological Process	GO:0032148	activation of protein kinase B activity	3.10262029854029e-05	0.000216413999335963	0	0	3	34
GO:0032770 positive regulation of monooxygenase activity	3	3.10262029854029e-05	8.333	0.088	Biological Process	GO:0032770	positive regulation of monooxygenase activity	3.10262029854029e-05	0.000216413999335963	0	0	3	34
GO:0045907 positive regulation of vasoconstriction	3	3.10262029854029e-05	8.333	0.088	Biological Process	GO:0045907	positive regulation of vasoconstriction	3.10262029854029e-05	0.000216413999335963	0	0	3	34
GO:0046885 regulation of hormone biosynthetic process	3	3.10262029854029e-05	8.333	0.088	Biological Process	GO:0046885	regulation of hormone biosynthetic process	3.10262029854029e-05	0.000216413999335963	0	0	3	34
GO:0098664 G protein-coupled serotonin receptor signaling pathway	3	3.10262029854029e-05	8.333	0.088	Biological Process	GO:0098664	G protein-coupled serotonin receptor signaling pathway	3.10262029854029e-05	0.000216413999335963	0	0	3	34
GO:0002793 positive regulation of peptide secretion	6	3.10700023906821e-05	16.667	0.017	Biological Process	GO:0002793	positive regulation of peptide secretion	3.10700023906821e-05	0.000216413999335963	0	0	6	343
GO:0010891 negative regulation of sequestering of triglyceride	2	3.1520335787673e-05	5.556	0.400	Biological Process	GO:0010891	negative regulation of sequestering of triglyceride	3.1520335787673e-05	0.000218082200348623	0	0	2	5
GO:0031394 positive regulation of prostaglandin biosynthetic process	2	3.1520335787673e-05	5.556	0.400	Biological Process	GO:0031394	positive regulation of prostaglandin biosynthetic process	3.1520335787673e-05	0.000218082200348623	0	0	2	5
GO:0015849 organic acid transport	6	3.15805796651517e-05	16.667	0.017	Biological Process	GO:0015849	organic acid transport	3.15805796651517e-05	0.000218082200348623	0	0	6	344
GO:0046942 carboxylic acid transport	6	3.15805796651517e-05	16.667	0.017	Biological Process	GO:0046942	carboxylic acid transport	3.15805796651517e-05	0.000218082200348623	0	0	6	344
GO:0044255 cellular lipid metabolic process	10	3.17074245278505e-05	27.778	0.008	Biological Process	GO:0044255	cellular lipid metabolic process	3.17074245278505e-05	0.00021848927651097	0	0	10	1183
GO:0035265 organ growth	5	3.24122055507907e-05	13.889	0.024	Biological Process	GO:0035265	organ growth	3.24122055507907e-05	0.00022286854158642	0	0	5	206
GO:0010573 vascular endothelial growth factor production	3	3.38928810096747e-05	8.333	0.086	Biological Process	GO:0010573	vascular endothelial growth factor production	3.38928810096747e-05	0.000231917647824855	0	0	3	35
GO:0060603 mammary gland duct morphogenesis	3	3.38928810096747e-05	8.333	0.086	Biological Process	GO:0060603	mammary gland duct morphogenesis	3.38928810096747e-05	0.000231917647824855	0	0	3	35
GO:0001763 morphogenesis of a branching structure	5	3.39444413068698e-05	13.889	0.024	Biological Process	GO:0001763	morphogenesis of a branching structure	3.39444413068698e-05	0.000231917647824855	0	0	5	208
GO:0048871 multicellular organismal homeostasis	7	3.47311118474883e-05	19.444	0.013	Biological Process	GO:0048871	multicellular organismal homeostasis	3.47311118474883e-05	0.000236789656621223	0	0	7	522
GO:0043067 regulation of programmed cell death	12	3.49438016788392e-05	33.333	0.007	Biological Process	GO:0043067	regulation of programmed cell death	3.49438016788392e-05	0.00023773605455075	0	0	12	1756
GO:0042803 protein homodimerization activity	9	2.07796857992353e-05	25.000	0.010	Molecular Function	GO:0042803	protein homodimerization activity	2.07796857992353e-05	0.000241312480249184	0	0	9	898
GO:0051171 regulation of nitrogen compound metabolic process	24	3.5653841261001e-05	66.667	0.004	Biological Process	GO:0051171	regulation of nitrogen compound metabolic process	3.5653841261001e-05	0.000242054981387977	0	0	24	6580
GO:0070838 divalent metal ion transport	7	3.60216376514769e-05	19.444	0.013	Biological Process	GO:0070838	divalent metal ion transport	3.60216376514769e-05	0.000243101078263101	0	0	7	525
GO:0022600 digestive system process	4	3.60345600781539e-05	11.111	0.038	Biological Process	GO:0022600	digestive system process	3.60345600781539e-05	0.000243101078263101	0	0	4	104
GO:0034766 negative regulation of ion transmembrane transport	4	3.60345600781539e-05	11.111	0.038	Biological Process	GO:0034766	negative regulation of ion transmembrane transport	3.60345600781539e-05	0.000243101078263101	0	0	4	104
GO:0016192 vesicle-mediated transport	14	3.64433525719845e-05	38.889	0.006	Biological Process	GO:0016192	vesicle-mediated transport	3.64433525719845e-05	0.00024534457861223	0	0	14	2400
GO:0014072 response to isoquinoline alkaloid	3	3.69282615260936e-05	8.333	0.083	Biological Process	GO:0014072	response to isoquinoline alkaloid	3.69282615260936e-05	0.00024654594520948	0	0	3	36
GO:0030947 regulation of vascular endothelial growth factor receptor signaling pathway	3	3.69282615260936e-05	8.333	0.083	Biological Process	GO:0030947	regulation of vascular endothelial growth factor receptor signaling pathway	3.69282615260936e-05	0.00024654594520948	0	0	3	36
GO:0043278 response to morphine	3	3.69282615260936e-05	8.333	0.083	Biological Process	GO:0043278	response to morphine	3.69282615260936e-05	0.00024654594520948	0	0	3	36
GO:0051954 positive regulation of amine transport	3	3.69282615260936e-05	8.333	0.083	Biological Process	GO:0051954	positive regulation of amine transport	3.69282615260936e-05	0.00024654594520948	0	0	3	36
GO:0032147 activation of protein kinase activity	6	3.70680649361449e-05	16.667	0.017	Biological Process	GO:0032147	activation of protein kinase activity	3.70680649361449e-05	0.000246966941955516	0	0	6	354
GO:0072511 divalent inorganic cation transport	7	3.78036417242272e-05	19.444	0.013	Biological Process	GO:0072511	divalent inorganic cation transport	3.78036417242272e-05	0.000251347353447445	0	0	7	529
GO:0040008 regulation of growth	8	3.79183407500797e-05	22.222	0.011	Biological Process	GO:0040008	regulation of growth	3.79183407500797e-05	0.000251590145430426	0	0	8	731
GO:0010631 epithelial cell migration	6	3.94670030352305e-05	16.667	0.017	Biological Process	GO:0010631	epithelial cell migration	3.94670030352305e-05	0.000261326781414345	0	0	6	358
GO:0090066 regulation of anatomical structure size	7	4.01327736682162e-05	19.444	0.013	Biological Process	GO:0090066	regulation of anatomical structure size	4.01327736682162e-05	0.000264131798892779	0	0	7	534
GO:1900077 negative regulation of cellular response to insulin stimulus	3	4.01368706210593e-05	8.333	0.081	Biological Process	GO:1900077	negative regulation of cellular response to insulin stimulus	4.01368706210593e-05	0.000264131798892779	0	0	3	37
GO:1901020 negative regulation of calcium ion transmembrane transporter activity	3	4.01368706210593e-05	8.333	0.081	Biological Process	GO:1901020	negative regulation of calcium ion transmembrane transporter activity	4.01368706210593e-05	0.000264131798892779	0	0	3	37
GO:0019233 sensory perception of pain	4	4.02873906151812e-05	11.111	0.037	Biological Process	GO:0019233	sensory perception of pain	4.02873906151812e-05	0.000264581271427863	0	0	4	107
GO:0051427 hormone receptor binding	5	2.35699684149526e-05	13.889	0.026	Molecular Function	GO:0051427	hormone receptor binding	2.35699684149526e-05	0.000265162144668216	0	0	5	195
GO:0090132 epithelium migration	6	4.1346887148611e-05	16.667	0.017	Biological Process	GO:0090132	epithelium migration	4.1346887148611e-05	0.00027098631943835	0	0	6	361
GO:0019221 cytokine-mediated signaling pathway	9	4.1472783782157e-05	25.000	0.009	Biological Process	GO:0019221	cytokine-mediated signaling pathway	4.1472783782157e-05	0.000271206586215661	0	0	9	969
GO:0009746 response to hexose	5	4.15490512754259e-05	13.889	0.023	Biological Process	GO:0009746	response to hexose	4.15490512754259e-05	0.000271206586215661	0	0	5	217
GO:0016572 histone phosphorylation	3	4.35232104454662e-05	8.333	0.079	Biological Process	GO:0016572	histone phosphorylation	4.35232104454662e-05	0.000282944830734364	0	0	3	38
GO:0051590 positive regulation of neurotransmitter transport	3	4.35232104454662e-05	8.333	0.079	Biological Process	GO:0051590	positive regulation of neurotransmitter transport	4.35232104454662e-05	0.000282944830734364	0	0	3	38
GO:0002376 immune system process	18	4.44483654685662e-05	50.000	0.005	Biological Process	GO:0002376	immune system process	4.44483654685662e-05	0.000288376693705335	0	0	18	3933
GO:0042446 hormone biosynthetic process	4	4.48965932938941e-05	11.111	0.036	Biological Process	GO:0042446	hormone biosynthetic process	4.48965932938941e-05	0.000290114934176207	0	0	4	110
GO:2000379 positive regulation of reactive oxygen species metabolic process	4	4.48965932938941e-05	11.111	0.036	Biological Process	GO:2000379	positive regulation of reactive oxygen species metabolic process	4.48965932938941e-05	0.000290114934176207	0	0	4	110
GO:0090130 tissue migration	6	4.53226707257798e-05	16.667	0.016	Biological Process	GO:0090130	tissue migration	4.53226707257798e-05	0.000291903772423654	0	0	6	367
GO:0002682 regulation of immune system process	13	4.53548434468077e-05	36.111	0.006	Biological Process	GO:0002682	regulation of immune system process	4.53548434468077e-05	0.000291903772423654	0	0	13	2116
GO:0008270 zinc ion binding	9	2.71762939539441e-05	25.000	0.010	Molecular Function	GO:0008270	zinc ion binding	2.71762939539441e-05	0.000296468661315754	0	0	9	929
GO:0034284 response to monosaccharide	5	4.63093566136591e-05	13.889	0.023	Biological Process	GO:0034284	response to monosaccharide	4.63093566136591e-05	0.000297452114935639	0	0	5	222
GO:0004993 G protein-coupled serotonin receptor activity	3	2.99689974907247e-05	8.333	0.088	Molecular Function	GO:0004993	G protein-coupled serotonin receptor activity	2.99689974907247e-05	0.000299600100054722	0	0	3	34
GO:0099589 serotonin receptor activity	3	2.99689974907247e-05	8.333	0.088	Molecular Function	GO:0099589	serotonin receptor activity	2.99689974907247e-05	0.000299600100054722	0	0	3	34
GO:0005496 steroid binding	4	3.06954699018037e-05	11.111	0.040	Molecular Function	GO:0005496	steroid binding	3.06954699018037e-05	0.000299600100054722	0	0	4	101
GO:0051380 norepinephrine binding	2	3.07922325056242e-05	5.556	0.400	Molecular Function	GO:0051380	norepinephrine binding	3.07922325056242e-05	0.000299600100054722	0	0	2	5
GO:0040011 locomotion	13	4.69643496519218e-05	36.111	0.006	Biological Process	GO:0040011	locomotion	4.69643496519218e-05	0.000299808238103944	0	0	13	2123
GO:0032094 response to food	3	4.70917592931526e-05	8.333	0.077	Biological Process	GO:0032094	response to food	4.70917592931526e-05	0.000299808238103944	0	0	3	39
GO:1901564 organonitrogen compound metabolic process	26	4.71111411093311e-05	72.222	0.003	Biological Process	GO:1901564	organonitrogen compound metabolic process	4.71111411093311e-05	0.000299808238103944	0	0	26	7732
GO:0010871 negative regulation of receptor biosynthetic process	2	4.72268231999839e-05	5.556	0.333	Biological Process	GO:0010871	negative regulation of receptor biosynthetic process	4.72268231999839e-05	0.000299808238103944	0	0	2	6
GO:0051582 positive regulation of neurotransmitter uptake	2	4.72268231999839e-05	5.556	0.333	Biological Process	GO:0051582	positive regulation of neurotransmitter uptake	4.72268231999839e-05	0.000299808238103944	0	0	2	6
GO:0007169 transmembrane receptor protein tyrosine kinase signaling pathway	8	4.72351698939402e-05	22.222	0.011	Biological Process	GO:0007169	transmembrane receptor protein tyrosine kinase signaling pathway	4.72351698939402e-05	0.000299808238103944	0	0	8	754
GO:0002064 epithelial cell development	5	4.83275498661531e-05	13.889	0.022	Biological Process	GO:0002064	epithelial cell development	4.83275498661531e-05	0.000306137904467088	0	0	5	224
GO:0051224 negative regulation of protein transport	5	4.936185720761e-05	13.889	0.022	Biological Process	GO:0051224	negative regulation of protein transport	4.936185720761e-05	0.000312075553033574	0	0	5	225
GO:0001676 long-chain fatty acid metabolic process	4	4.98802576054515e-05	11.111	0.035	Biological Process	GO:0001676	long-chain fatty acid metabolic process	4.98802576054515e-05	0.000314118725977188	0	0	4	113
GO:1901570 fatty acid derivative biosynthetic process	4	4.98802576054515e-05	11.111	0.035	Biological Process	GO:1901570	fatty acid derivative biosynthetic process	4.98802576054515e-05	0.000314118725977188	0	0	4	113
GO:0043085 positive regulation of catalytic activity	11	5.04903233795509e-05	30.556	0.007	Biological Process	GO:0043085	positive regulation of catalytic activity	5.04903233795509e-05	0.000317339571553506	0	0	11	1526
GO:0017157 regulation of exocytosis	5	5.1481866976819e-05	13.889	0.022	Biological Process	GO:0017157	regulation of exocytosis	5.1481866976819e-05	0.000322940834174276	0	0	5	227
GO:0042752 regulation of circadian rhythm	4	5.16278649035096e-05	11.111	0.035	Biological Process	GO:0042752	regulation of circadian rhythm	5.16278649035096e-05	0.000323098609143442	0	0	4	114
GO:0044267 cellular protein metabolic process	22	5.17078258884005e-05	61.111	0.004	Biological Process	GO:0044267	cellular protein metabolic process	5.17078258884005e-05	0.000323098609143442	0	0	22	5734
GO:0006812 cation transport	10	5.24843531029292e-05	27.778	0.008	Biological Process	GO:0006812	cation transport	5.24843531029292e-05	0.000327315209855089	0	0	10	1255
GO:0060284 regulation of cell development	9	5.3018316081935e-05	25.000	0.009	Biological Process	GO:0060284	regulation of cell development	5.3018316081935e-05	0.000330005688881367	0	0	9	1000
GO:0017158 regulation of calcium ion-dependent exocytosis	4	5.34198108033458e-05	11.111	0.035	Biological Process	GO:0017158	regulation of calcium ion-dependent exocytosis	5.34198108033458e-05	0.000331862840087194	0	0	4	115
GO:0002675 positive regulation of acute inflammatory response	3	5.47932784176864e-05	8.333	0.073	Biological Process	GO:0002675	positive regulation of acute inflammatory response	5.47932784176864e-05	0.000339311303099657	0	0	3	41
GO:0071704 organic substance metabolic process	33	5.48296698607276e-05	91.667	0.003	Biological Process	GO:0071704	organic substance metabolic process	5.48296698607276e-05	0.000339311303099657	0	0	33	12314
GO:0043066 negative regulation of apoptotic process	9	5.51146650056305e-05	25.000	0.009	Biological Process	GO:0043066	negative regulation of apoptotic process	5.51146650056305e-05	0.000340420330111553	0	0	9	1005
GO:0045860 positive regulation of protein kinase activity	7	5.54699248808317e-05	19.444	0.012	Biological Process	GO:0045860	positive regulation of protein kinase activity	5.54699248808317e-05	0.000341958272541219	0	0	7	562
GO:1904950 negative regulation of establishment of protein localization	5	5.59329949386989e-05	13.889	0.022	Biological Process	GO:1904950	negative regulation of establishment of protein localization	5.59329949386989e-05	0.000344153685875206	0	0	5	231
GO:1901615 organic hydroxy compound metabolic process	7	5.60959567427819e-05	19.444	0.012	Biological Process	GO:1901615	organic hydroxy compound metabolic process	5.60959567427819e-05	0.000344497688546321	0	0	7	563
GO:0043436 oxoacid metabolic process	10	5.65130704538528e-05	27.778	0.008	Biological Process	GO:0043436	oxoacid metabolic process	5.65130704538528e-05	0.000346398210896187	0	0	10	1266
GO:0080090 regulation of primary metabolic process	24	5.67849449030921e-05	66.667	0.004	Biological Process	GO:0080090	regulation of primary metabolic process	5.67849449030921e-05	0.000347402951897624	0	0	24	6748
GO:0032526 response to retinoic acid	4	5.71394942968055e-05	11.111	0.034	Biological Process	GO:0032526	response to retinoic acid	5.71394942968055e-05	0.000348247902740758	0	0	4	117
GO:0099565 chemical synaptic transmission, postsynaptic	4	5.71394942968055e-05	11.111	0.034	Biological Process	GO:0099565	chemical synaptic transmission, postsynaptic	5.71394942968055e-05	0.000348247902740758	0	0	4	117
GO:0051930 regulation of sensory perception of pain	3	5.89350867000885e-05	8.333	0.071	Biological Process	GO:0051930	regulation of sensory perception of pain	5.89350867000885e-05	0.000357162163843474	0	0	3	42
GO:1903170 negative regulation of calcium ion transmembrane transport	3	5.89350867000885e-05	8.333	0.071	Biological Process	GO:1903170	negative regulation of calcium ion transmembrane transport	5.89350867000885e-05	0.000357162163843474	0	0	3	42
GO:2000273 positive regulation of signaling receptor activity	3	5.89350867000885e-05	8.333	0.071	Biological Process	GO:2000273	positive regulation of signaling receptor activity	5.89350867000885e-05	0.000357162163843474	0	0	3	42
GO:0050678 regulation of epithelial cell proliferation	6	5.99825357276068e-05	16.667	0.016	Biological Process	GO:0050678	regulation of epithelial cell proliferation	5.99825357276068e-05	0.000362826691675637	0	0	6	386
GO:0006915 apoptotic process	13	6.02891157966016e-05	36.111	0.006	Biological Process	GO:0006915	apoptotic process	6.02891157966016e-05	0.000363996950531827	0	0	13	2174
GO:0006869 lipid transport	6	6.0848174647456e-05	16.667	0.016	Biological Process	GO:0006869	lipid transport	6.0848174647456e-05	0.000366684318381111	0	0	6	387
GO:0015696 ammonium transport	4	6.10448967527954e-05	11.111	0.034	Biological Process	GO:0015696	ammonium transport	6.10448967527954e-05	0.000367182201402796	0	0	4	119
GO:0098978 glutamatergic synapse	6	3.15290536355612e-05	16.667	0.016	Cellular Component	GO:0098978	glutamatergic synapse	3.15290536355612e-05	0.00037012367311311	0	0	6	366
GO:0008610 lipid biosynthetic process	8	6.16499527129706e-05	22.222	0.010	Biological Process	GO:0008610	lipid biosynthetic process	6.16499527129706e-05	0.000370129753414812	0	0	8	783
GO:0012505 endomembrane system	20	3.32425819403107e-05	55.556	0.004	Cellular Component	GO:0012505	endomembrane system	3.32425819403107e-05	0.000373979046828495	0	0	20	4989
GO:0006887 exocytosis	9	6.3254529743481e-05	25.000	0.009	Biological Process	GO:0006887	exocytosis	6.3254529743481e-05	0.00037848453270371	0	0	9	1023
GO:0051931 regulation of sensory perception	3	6.32767801723419e-05	8.333	0.070	Biological Process	GO:0051931	regulation of sensory perception	6.32767801723419e-05	0.00037848453270371	0	0	3	43
GO:0006082 organic acid metabolic process	10	6.45207666395988e-05	27.778	0.008	Biological Process	GO:0006082	organic acid metabolic process	6.45207666395988e-05	0.000385209326616381	0	0	10	1286
GO:0000978 RNA polymerase II proximal promoter sequence-specific DNA binding	7	4.09620644445437e-05	19.444	0.013	Molecular Function	GO:0000978	RNA polymerase II proximal promoter sequence-specific DNA binding	4.09620644445437e-05	0.000388061663158835	0	0	7	542
GO:0033559 unsaturated fatty acid metabolic process	4	6.51416650613533e-05	11.111	0.033	Biological Process	GO:0033559	unsaturated fatty acid metabolic process	6.51416650613533e-05	0.000388196070680435	0	0	4	121
GO:0098590 plasma membrane region	10	3.59755236342108e-05	27.778	0.008	Cellular Component	GO:0098590	plasma membrane region	3.59755236342108e-05	0.000388535655249477	0	0	10	1278
GO:0048870 cell motility	12	6.57096474087015e-05	33.333	0.006	Biological Process	GO:0048870	cell motility	6.57096474087015e-05	0.00038923945505529	0	0	12	1872
GO:0051674 localization of cell	12	6.57096474087015e-05	33.333	0.006	Biological Process	GO:0051674	localization of cell	6.57096474087015e-05	0.00038923945505529	0	0	12	1872
GO:0035234 ectopic germ cell programmed cell death	2	6.60424929957081e-05	5.556	0.286	Biological Process	GO:0035234	ectopic germ cell programmed cell death	6.60424929957081e-05	0.00038923945505529	0	0	2	7
GO:0035405 histone-threonine phosphorylation	2	6.60424929957081e-05	5.556	0.286	Biological Process	GO:0035405	histone-threonine phosphorylation	6.60424929957081e-05	0.00038923945505529	0	0	2	7
GO:0060687 regulation of branching involved in prostate gland morphogenesis	2	6.60424929957081e-05	5.556	0.286	Biological Process	GO:0060687	regulation of branching involved in prostate gland morphogenesis	6.60424929957081e-05	0.00038923945505529	0	0	2	7
GO:2001280 positive regulation of unsaturated fatty acid biosynthetic process	2	6.60424929957081e-05	5.556	0.286	Biological Process	GO:2001280	positive regulation of unsaturated fatty acid biosynthetic process	6.60424929957081e-05	0.00038923945505529	0	0	2	7
GO:0051962 positive regulation of nervous system development	7	6.62057302716623e-05	19.444	0.012	Biological Process	GO:0051962	positive regulation of nervous system development	6.62057302716623e-05	0.000389488190153947	0	0	7	578
GO:0120025 plasma membrane bounded cell projection	13	3.79546170395011e-05	36.111	0.006	Cellular Component	GO:0120025	plasma membrane bounded cell projection	3.79546170395011e-05	0.000394144100025589	0	0	13	2215
GO:0031331 positive regulation of cellular catabolic process	6	6.71920666600546e-05	16.667	0.015	Biological Process	GO:0031331	positive regulation of cellular catabolic process	6.71920666600546e-05	0.000394569471737328	0	0	6	394
GO:0043069 negative regulation of programmed cell death	9	6.76926864118952e-05	25.000	0.009	Biological Process	GO:0043069	negative regulation of programmed cell death	6.76926864118952e-05	0.000396785181918905	0	0	9	1032
GO:0032963 collagen metabolic process	4	6.94355031987508e-05	11.111	0.033	Biological Process	GO:0032963	collagen metabolic process	6.94355031987508e-05	0.000406260816897418	0	0	4	123
GO:0001504 neurotransmitter uptake	3	7.25772400081552e-05	8.333	0.067	Biological Process	GO:0001504	neurotransmitter uptake	7.25772400081552e-05	0.000423872156708246	0	0	3	45
GO:0010720 positive regulation of cell development	7	7.29579297024121e-05	19.444	0.012	Biological Process	GO:0010720	positive regulation of cell development	7.29579297024121e-05	0.000425323582939062	0	0	7	587
GO:0006464 cellular protein modification process	19	7.35880533207566e-05	52.778	0.004	Biological Process	GO:0006464	cellular protein modification process	7.35880533207566e-05	0.00042744829528194	0	0	19	4499
GO:0036211 protein modification process	19	7.35880533207566e-05	52.778	0.004	Biological Process	GO:0036211	protein modification process	7.35880533207566e-05	0.00042744829528194	0	0	19	4499
GO:0006690 icosanoid metabolic process	4	7.39321711005694e-05	11.111	0.032	Biological Process	GO:0006690	icosanoid metabolic process	7.39321711005694e-05	0.000428673381264202	0	0	4	125
GO:0071345 cellular response to cytokine stimulus	10	7.44348268907628e-05	27.778	0.008	Biological Process	GO:0071345	cellular response to cytokine stimulus	7.44348268907628e-05	0.00043081164196848	0	0	10	1308
GO:0097191 extrinsic apoptotic signaling pathway	5	7.67920060608301e-05	13.889	0.020	Biological Process	GO:0097191	extrinsic apoptotic signaling pathway	7.67920060608301e-05	0.000443656508983395	0	0	5	247
GO:0000987 proximal promoter sequence-specific DNA binding	7	4.81500971599353e-05	19.444	0.013	Molecular Function	GO:0000987	proximal promoter sequence-specific DNA binding	4.81500971599353e-05	0.00044446243532248	0	0	7	556
GO:0032309 icosanoid secretion	3	7.75446566329465e-05	8.333	0.065	Biological Process	GO:0032309	icosanoid secretion	7.75446566329465e-05	0.000447201980367064	0	0	3	46
GO:1902532 negative regulation of intracellular signal transduction	7	7.77655763660697e-05	19.444	0.012	Biological Process	GO:1902532	negative regulation of intracellular signal transduction	7.77655763660697e-05	0.000447673747309503	0	0	7	593
GO:0007212 dopamine receptor signaling pathway	3	8.27292591238893e-05	8.333	0.064	Biological Process	GO:0007212	dopamine receptor signaling pathway	8.27292591238893e-05	0.000474282583747742	0	0	3	47
GO:0032350 regulation of hormone metabolic process	3	8.27292591238893e-05	8.333	0.064	Biological Process	GO:0032350	regulation of hormone metabolic process	8.27292591238893e-05	0.000474282583747742	0	0	3	47
GO:0010035 response to inorganic substance	7	8.28299602443229e-05	19.444	0.012	Biological Process	GO:0010035	response to inorganic substance	8.28299602443229e-05	0.000474282583747742	0	0	7	599
GO:0046717 acid secretion	4	8.35573090437125e-05	11.111	0.031	Biological Process	GO:0046717	acid secretion	8.35573090437125e-05	0.000476750745572104	0	0	4	129
GO:1903409 reactive oxygen species biosynthetic process	4	8.35573090437125e-05	11.111	0.031	Biological Process	GO:1903409	reactive oxygen species biosynthetic process	8.35573090437125e-05	0.000476750745572104	0	0	4	129
GO:0006875 cellular metal ion homeostasis	7	8.6353981927422e-05	19.444	0.012	Biological Process	GO:0006875	cellular metal ion homeostasis	8.6353981927422e-05	0.00049183559972114	0	0	7	603
GO:0010887 negative regulation of cholesterol storage	2	8.79567021090175e-05	5.556	0.250	Biological Process	GO:0010887	negative regulation of cholesterol storage	8.79567021090175e-05	0.000497577968854016	0	0	2	8
GO:0051584 regulation of dopamine uptake involved in synaptic transmission	2	8.79567021090175e-05	5.556	0.250	Biological Process	GO:0051584	regulation of dopamine uptake involved in synaptic transmission	8.79567021090175e-05	0.000497577968854016	0	0	2	8
GO:0051940 regulation of catecholamine uptake involved in synaptic transmission	2	8.79567021090175e-05	5.556	0.250	Biological Process	GO:0051940	regulation of catecholamine uptake involved in synaptic transmission	8.79567021090175e-05	0.000497577968854016	0	0	2	8
GO:0030850 prostate gland development	3	8.81353145577343e-05	8.333	0.062	Biological Process	GO:0030850	prostate gland development	8.81353145577343e-05	0.000497577968854016	0	0	3	48
GO:0061614 pri-miRNA transcription by RNA polymerase II	3	8.81353145577343e-05	8.333	0.062	Biological Process	GO:0061614	pri-miRNA transcription by RNA polymerase II	8.81353145577343e-05	0.000497577968854016	0	0	3	48
GO:0042476 odontogenesis	4	8.86975687480019e-05	11.111	0.031	Biological Process	GO:0042476	odontogenesis	8.86975687480019e-05	0.000499875264853012	0	0	4	131
GO:0033002 muscle cell proliferation	5	9.09051003463454e-05	13.889	0.020	Biological Process	GO:0033002	muscle cell proliferation	9.09051003463454e-05	0.000511420651948496	0	0	5	256
GO:0043167 ion binding	24	5.6879371367631e-05	66.667	0.004	Molecular Function	GO:0043167	ion binding	5.6879371367631e-05	0.000511914342308679	0	0	24	6828
GO:0033674 positive regulation of kinase activity	7	9.18695539576404e-05	19.444	0.011	Biological Process	GO:0033674	positive regulation of kinase activity	9.18695539576404e-05	0.000515944545612019	0	0	7	609
GO:0010959 regulation of metal ion transport	6	9.30753688145977e-05	16.667	0.014	Biological Process	GO:0010959	regulation of metal ion transport	9.30753688145977e-05	0.000521165370961326	0	0	6	418
GO:0006692 prostanoid metabolic process	3	9.37670669274346e-05	8.333	0.061	Biological Process	GO:0006692	prostanoid metabolic process	9.37670669274346e-05	0.000521165370961326	0	0	3	49
GO:0006693 prostaglandin metabolic process	3	9.37670669274346e-05	8.333	0.061	Biological Process	GO:0006693	prostaglandin metabolic process	9.37670669274346e-05	0.000521165370961326	0	0	3	49
GO:0006775 fat-soluble vitamin metabolic process	3	9.37670669274346e-05	8.333	0.061	Biological Process	GO:0006775	fat-soluble vitamin metabolic process	9.37670669274346e-05	0.000521165370961326	0	0	3	49
GO:0048806 genitalia development	3	9.37670669274346e-05	8.333	0.061	Biological Process	GO:0048806	genitalia development	9.37670669274346e-05	0.000521165370961326	0	0	3	49
GO:0001525 angiogenesis	7	9.37708980070253e-05	19.444	0.011	Biological Process	GO:0001525	angiogenesis	9.37708980070253e-05	0.000521165370961326	0	0	7	611
GO:0006955 immune response	15	9.57285147803918e-05	41.667	0.005	Biological Process	GO:0006955	immune response	9.57285147803918e-05	0.00053112820786776	0	0	15	2978
GO:0042995 cell projection	13	5.34582271820074e-05	36.111	0.006	Cellular Component	GO:0042995	cell projection	5.34582271820074e-05	0.000534582271820074	0	0	13	2288
GO:0016907 G protein-coupled acetylcholine receptor activity	2	6.45186520903175e-05	5.556	0.286	Molecular Function	GO:0016907	G protein-coupled acetylcholine receptor activity	6.45186520903175e-05	0.000540156157035216	0	0	2	7
GO:0035184 histone threonine kinase activity	2	6.45186520903175e-05	5.556	0.286	Molecular Function	GO:0035184	histone threonine kinase activity	6.45186520903175e-05	0.000540156157035216	0	0	2	7
GO:0050693 LBD domain binding	2	6.45186520903175e-05	5.556	0.286	Molecular Function	GO:0050693	LBD domain binding	6.45186520903175e-05	0.000540156157035216	0	0	2	7
GO:0051130 positive regulation of cellular component organization	10	9.94475929106999e-05	27.778	0.007	Biological Process	GO:0051130	positive regulation of cellular component organization	9.94475929106999e-05	0.00054898163761759	0	0	10	1354
GO:0006509 membrane protein ectodomain proteolysis	3	9.9628737218357e-05	8.333	0.060	Biological Process	GO:0006509	membrane protein ectodomain proteolysis	9.9628737218357e-05	0.00054898163761759	0	0	3	50
GO:0071715 icosanoid transport	3	9.9628737218357e-05	8.333	0.060	Biological Process	GO:0071715	icosanoid transport	9.9628737218357e-05	0.00054898163761759	0	0	3	50
GO:1901571 fatty acid derivative transport	3	9.9628737218357e-05	8.333	0.060	Biological Process	GO:1901571	fatty acid derivative transport	9.9628737218357e-05	0.00054898163761759	0	0	3	50
GO:0032355 response to estradiol	4	0.000105500931376565	11.111	0.029	Biological Process	GO:0032355	response to estradiol	0.000105500931376565	0.000578608021381746	0	0	4	137
GO:0046683 response to organophosphorus	4	0.000105500931376565	11.111	0.029	Biological Process	GO:0046683	response to organophosphorus	0.000105500931376565	0.000578608021381746	0	0	4	137
GO:0045429 positive regulation of nitric oxide biosynthetic process	3	0.000105724523484297	8.333	0.059	Biological Process	GO:0045429	positive regulation of nitric oxide biosynthetic process	0.000105724523484297	0.000578608021381746	0	0	3	51
GO:1904407 positive regulation of nitric oxide metabolic process	3	0.000105724523484297	8.333	0.059	Biological Process	GO:1904407	positive regulation of nitric oxide metabolic process	0.000105724523484297	0.000578608021381746	0	0	3	51
GO:0046872 metal ion binding	19	7.26779977559358e-05	52.778	0.004	Molecular Function	GO:0046872	metal ion binding	7.26779977559358e-05	0.000594638163457656	0	0	19	4548
GO:0050707 regulation of cytokine secretion	5	0.000108845401994184	13.889	0.019	Biological Process	GO:0050707	regulation of cytokine secretion	0.000108845401994184	0.000594676576599803	0	0	5	266
GO:0045933 positive regulation of muscle contraction	3	0.000112058600923289	8.333	0.058	Biological Process	GO:0045933	positive regulation of muscle contraction	0.000112058600923289	0.00061119419961211	0	0	3	52
GO:0032386 regulation of intracellular transport	6	0.000112926516381688	16.667	0.014	Biological Process	GO:0032386	regulation of intracellular transport	0.000112926516381688	0.000611955433581982	0	0	6	433
GO:0003056 regulation of vascular smooth muscle contraction	2	0.000112958833917867	5.556	0.222	Biological Process	GO:0003056	regulation of vascular smooth muscle contraction	0.000112958833917867	0.000611955433581982	0	0	2	9
GO:0060557 positive regulation of vitamin D biosynthetic process	2	0.000112958833917867	5.556	0.222	Biological Process	GO:0060557	positive regulation of vitamin D biosynthetic process	0.000112958833917867	0.000611955433581982	0	0	2	9
GO:0060559 positive regulation of calcidiol 1-monooxygenase activity	2	0.000112958833917867	5.556	0.222	Biological Process	GO:0060559	positive regulation of calcidiol 1-monooxygenase activity	0.000112958833917867	0.000611955433581982	0	0	2	9
GO:2001258 negative regulation of cation channel activity	3	0.000118635121953227	8.333	0.057	Biological Process	GO:2001258	negative regulation of cation channel activity	0.000118635121953227	0.000641626592345349	0	0	3	53
GO:0007611 learning or memory	5	0.000120845799780709	13.889	0.018	Biological Process	GO:0007611	learning or memory	0.000120845799780709	0.000652486214252217	0	0	5	272
GO:0050767 regulation of neurogenesis	8	0.000121622844055621	22.222	0.009	Biological Process	GO:0050767	regulation of neurogenesis	0.000121622844055621	0.000655581762430465	0	0	8	863
GO:0006766 vitamin metabolic process	4	0.00012450618986821	11.111	0.028	Biological Process	GO:0006766	vitamin metabolic process	0.00012450618986821	0.000670001536782439	0	0	4	143
GO:0012501 programmed cell death	13	0.000125496831045829	36.111	0.006	Biological Process	GO:0012501	programmed cell death	0.000125496831045829	0.000674205012196123	0	0	13	2333
GO:0051093 negative regulation of developmental process	9	0.000128618698466441	25.000	0.008	Biological Process	GO:0051093	negative regulation of developmental process	0.000128618698466441	0.000689824952775014	0	0	9	1122
GO:0051924 regulation of calcium ion transport	5	0.000129393861489006	13.889	0.018	Biological Process	GO:0051924	regulation of calcium ion transport	0.000129393861489006	0.000692827697623331	0	0	5	276
GO:0099503 secretory vesicle	9	7.23260402105276e-05	25.000	0.008	Cellular Component	GO:0099503	secretory vesicle	7.23260402105276e-05	0.000697429673458659	0	0	9	1108
GO:0007586 digestion	4	0.000131359476706985	11.111	0.028	Biological Process	GO:0007586	digestion	0.000131359476706985	0.000702184046583183	0	0	4	145
GO:0045926 negative regulation of growth	5	0.000131601654812121	13.889	0.018	Biological Process	GO:0045926	negative regulation of growth	0.000131601654812121	0.000702311982065347	0	0	5	277
GO:0015872 dopamine transport	3	0.000132531991009057	8.333	0.055	Biological Process	GO:0015872	dopamine transport	0.000132531991009057	0.000706105872627724	0	0	3	55
GO:0009892 negative regulation of metabolic process	16	0.000136167434912702	44.444	0.005	Biological Process	GO:0009892	negative regulation of metabolic process	0.000136167434912702	0.000724275711651363	0	0	16	3453
GO:0046136 positive regulation of vitamin metabolic process	2	0.000141038298187401	5.556	0.200	Biological Process	GO:0046136	positive regulation of vitamin metabolic process	0.000141038298187401	0.000747712098133538	0	0	2	10
GO:0070472 regulation of uterine smooth muscle contraction	2	0.000141038298187401	5.556	0.200	Biological Process	GO:0070472	regulation of uterine smooth muscle contraction	0.000141038298187401	0.000747712098133538	0	0	2	10
GO:0031349 positive regulation of defense response	7	0.000144483999279888	19.444	0.011	Biological Process	GO:0031349	positive regulation of defense response	0.000144483999279888	0.000764719588293883	0	0	7	655
GO:0007612 learning	4	0.000145881106880233	11.111	0.027	Biological Process	GO:0007612	learning	0.000145881106880233	0.000770846308605239	0	0	4	149
GO:0043412 macromolecule modification	19	0.000150383644090762	52.778	0.004	Biological Process	GO:0043412	macromolecule modification	0.000150383644090762	0.000793335355219791	0	0	19	4729
GO:0006836 neurotransmitter transport	5	0.00015279974615652	13.889	0.017	Biological Process	GO:0006836	neurotransmitter transport	0.00015279974615652	0.00080476200185218	0	0	5	286
GO:0050994 regulation of lipid catabolic process	3	0.000155298130468642	8.333	0.052	Biological Process	GO:0050994	regulation of lipid catabolic process	0.000155298130468642	0.000816583960536094	0	0	3	58
GO:0036477 somatodendritic compartment	8	8.94986843763488e-05	22.222	0.009	Cellular Component	GO:0036477	somatodendritic compartment	8.94986843763488e-05	0.000833263613159109	0	0	8	879
GO:0009896 positive regulation of catabolic process	6	0.000160814569956034	16.667	0.013	Biological Process	GO:0009896	positive regulation of catabolic process	0.000160814569956034	0.000842835970877062	0	0	6	462
GO:0030099 myeloid cell differentiation	6	0.000160814569956034	16.667	0.013	Biological Process	GO:0030099	myeloid cell differentiation	0.000160814569956034	0.000842835970877062	0	0	6	462
GO:0045055 regulated exocytosis	8	0.000163765655433368	22.222	0.009	Biological Process	GO:0045055	regulated exocytosis	0.000163765655433368	0.000856907120625328	0	0	8	901
GO:0001591 dopamine neurotransmitter receptor activity, coupled via Gi/Go	2	0.00011035537918649	5.556	0.222	Molecular Function	GO:0001591	dopamine neurotransmitter receptor activity, coupled via Gi/Go	0.00011035537918649	0.000863636667361284	0	0	2	9
GO:0004955 prostaglandin receptor activity	2	0.00011035537918649	5.556	0.222	Molecular Function	GO:0004955	prostaglandin receptor activity	0.00011035537918649	0.000863636667361284	0	0	2	9
GO:0001085 RNA polymerase II transcription factor binding	4	0.000112752564905501	11.111	0.028	Molecular Function	GO:0001085	RNA polymerase II transcription factor binding	0.000112752564905501	0.000863636667361284	0	0	4	141
GO:1903169 regulation of calcium ion transmembrane transport	4	0.000169797026243698	11.111	0.026	Biological Process	GO:1903169	regulation of calcium ion transmembrane transport	0.000169797026243698	0.00088512750926732	0	0	4	155
GO:0019371 cyclooxygenase pathway	2	0.000172184531013469	5.556	0.182	Biological Process	GO:0019371	cyclooxygenase pathway	0.000172184531013469	0.00088512750926732	0	0	2	11
GO:0031392 regulation of prostaglandin biosynthetic process	2	0.000172184531013469	5.556	0.182	Biological Process	GO:0031392	regulation of prostaglandin biosynthetic process	0.000172184531013469	0.00088512750926732	0	0	2	11
GO:0032226 positive regulation of synaptic transmission, dopaminergic	2	0.000172184531013469	5.556	0.182	Biological Process	GO:0032226	positive regulation of synaptic transmission, dopaminergic	0.000172184531013469	0.00088512750926732	0	0	2	11
GO:0034776 response to histamine	2	0.000172184531013469	5.556	0.182	Biological Process	GO:0034776	response to histamine	0.000172184531013469	0.00088512750926732	0	0	2	11
GO:0051583 dopamine uptake involved in synaptic transmission	2	0.000172184531013469	5.556	0.182	Biological Process	GO:0051583	dopamine uptake involved in synaptic transmission	0.000172184531013469	0.00088512750926732	0	0	2	11
GO:0051934 catecholamine uptake involved in synaptic transmission	2	0.000172184531013469	5.556	0.182	Biological Process	GO:0051934	catecholamine uptake involved in synaptic transmission	0.000172184531013469	0.00088512750926732	0	0	2	11
GO:0060068 vagina development	2	0.000172184531013469	5.556	0.182	Biological Process	GO:0060068	vagina development	0.000172184531013469	0.00088512750926732	0	0	2	11
GO:0060525 prostate glandular acinus development	2	0.000172184531013469	5.556	0.182	Biological Process	GO:0060525	prostate glandular acinus development	0.000172184531013469	0.00088512750926732	0	0	2	11
GO:0060736 prostate gland growth	2	0.000172184531013469	5.556	0.182	Biological Process	GO:0060736	prostate gland growth	0.000172184531013469	0.00088512750926732	0	0	2	11
GO:0070471 uterine smooth muscle contraction	2	0.000172184531013469	5.556	0.182	Biological Process	GO:0070471	uterine smooth muscle contraction	0.000172184531013469	0.00088512750926732	0	0	2	11
GO:0050663 cytokine secretion	5	0.000173756490139596	13.889	0.017	Biological Process	GO:0050663	cytokine secretion	0.000173756490139596	0.000891783708563347	0	0	5	294
GO:0055085 transmembrane transport	11	0.00017405602964209	30.556	0.006	Biological Process	GO:0055085	transmembrane transport	0.00017405602964209	0.000891898572274277	0	0	11	1750
GO:0009314 response to radiation	6	0.000174492179223317	16.667	0.013	Biological Process	GO:0009314	response to radiation	0.000174492179223317	0.000892711975740276	0	0	6	469
GO:0010469 regulation of signaling receptor activity	7	0.000175556305973907	19.444	0.010	Biological Process	GO:0010469	regulation of signaling receptor activity	0.000175556305973907	0.000896730464482593	0	0	7	676
GO:0034767 positive regulation of ion transmembrane transport	4	0.000178363766805864	11.111	0.025	Biological Process	GO:0034767	positive regulation of ion transmembrane transport	0.000178363766805864	0.000907428534841737	0	0	4	157
GO:0060078 regulation of postsynaptic membrane potential	4	0.000178363766805864	11.111	0.025	Biological Process	GO:0060078	regulation of postsynaptic membrane potential	0.000178363766805864	0.000907428534841737	0	0	4	157
GO:0001667 ameboidal-type cell migration	6	0.000178564898409801	16.667	0.013	Biological Process	GO:0001667	ameboidal-type cell migration	0.000178564898409801	0.000907428534841737	0	0	6	471
GO:0055065 metal ion homeostasis	7	0.000178778648567328	19.444	0.010	Biological Process	GO:0055065	metal ion homeostasis	0.000178778648567328	0.000907428534841737	0	0	7	678
GO:0008152 metabolic process	33	0.000179485952783185	91.667	0.003	Biological Process	GO:0008152	metabolic process	0.000179485952783185	0.000909583930797305	0	0	33	12840
GO:0001890 placenta development	4	0.000182762325821973	11.111	0.025	Biological Process	GO:0001890	placenta development	0.000182762325821973	0.000923279693084944	0	0	4	158
GO:0017156 calcium ion regulated exocytosis	4	0.000182762325821973	11.111	0.025	Biological Process	GO:0017156	calcium ion regulated exocytosis	0.000182762325821973	0.000923279693084944	0	0	4	158
GO:0019752 carboxylic acid metabolic process	9	0.000183673863002142	25.000	0.008	Biological Process	GO:0019752	carboxylic acid metabolic process	0.000183673863002142	0.000926430236897949	0	0	9	1176
GO:0062012 regulation of small molecule metabolic process	6	0.000184815039476148	16.667	0.013	Biological Process	GO:0062012	regulation of small molecule metabolic process	0.000184815039476148	0.000930727381900226	0	0	6	474
GO:0006874 cellular calcium ion homeostasis	6	0.000186936536421654	16.667	0.013	Biological Process	GO:0006874	cellular calcium ion homeostasis	0.000186936536421654	0.000939940272195127	0	0	6	475
GO:0051353 positive regulation of oxidoreductase activity	3	0.000189407742313732	8.333	0.048	Biological Process	GO:0051353	positive regulation of oxidoreductase activity	0.000189407742313732	0.000950880054236488	0	0	3	62
GO:0030003 cellular cation homeostasis	7	0.000190437909755039	19.444	0.010	Biological Process	GO:0030003	cellular cation homeostasis	0.000190437909755039	0.000954562606840679	0	0	7	685
GO:0071322 cellular response to carbohydrate stimulus	4	0.000191793931473185	11.111	0.025	Biological Process	GO:0071322	cellular response to carbohydrate stimulus	0.000191793931473185	0.000959864496859579	0	0	4	160
GO:0051347 positive regulation of transferase activity	7	0.00019388024069467	19.444	0.010	Biological Process	GO:0051347	positive regulation of transferase activity	0.00019388024069467	0.000968799090924607	0	0	7	687
GO:0043388 positive regulation of DNA binding	3	0.000198632124271752	8.333	0.048	Biological Process	GO:0043388	positive regulation of DNA binding	0.000198632124271752	0.000989470860536373	0	0	3	63
GO:0060688 regulation of morphogenesis of a branching structure	3	0.000198632124271752	8.333	0.048	Biological Process	GO:0060688	regulation of morphogenesis of a branching structure	0.000198632124271752	0.000989470860536373	0	0	3	63
GO:0004954 prostanoid receptor activity	2	0.000137789493619456	5.556	0.200	Molecular Function	GO:0004954	prostanoid receptor activity	0.000137789493619456	0.000992084354060081	0	0	2	10
GO:0043176 amine binding	2	0.000137789493619456	5.556	0.200	Molecular Function	GO:0043176	amine binding	0.000137789493619456	0.000992084354060081	0	0	2	10
GO:0051378 serotonin binding	2	0.000137789493619456	5.556	0.200	Molecular Function	GO:0051378	serotonin binding	0.000137789493619456	0.000992084354060081	0	0	2	10
GO:0004601 peroxidase activity	3	0.000142470841562001	8.333	0.053	Molecular Function	GO:0004601	peroxidase activity	0.000142470841562001	0.00100567652867295	0	0	3	57
GO:0007077 mitotic nuclear envelope disassembly	2	0.00020638699476625	5.556	0.167	Biological Process	GO:0007077	mitotic nuclear envelope disassembly	0.00020638699476625	0.00102177438331968	0	0	2	12
GO:0033197 response to vitamin E	2	0.00020638699476625	5.556	0.167	Biological Process	GO:0033197	response to vitamin E	0.00020638699476625	0.00102177438331968	0	0	2	12
GO:0060442 branching involved in prostate gland morphogenesis	2	0.00020638699476625	5.556	0.167	Biological Process	GO:0060442	branching involved in prostate gland morphogenesis	0.00020638699476625	0.00102177438331968	0	0	2	12
GO:0060742 epithelial cell differentiation involved in prostate gland development	2	0.00020638699476625	5.556	0.167	Biological Process	GO:0060742	epithelial cell differentiation involved in prostate gland development	0.00020638699476625	0.00102177438331968	0	0	2	12
GO:0150077 regulation of neuroinflammatory response	3	0.00020814314435509	8.333	0.047	Biological Process	GO:0150077	regulation of neuroinflammatory response	0.00020814314435509	0.00102888577347877	0	0	3	64
GO:0043535 regulation of blood vessel endothelial cell migration	4	0.000210818253586444	11.111	0.024	Biological Process	GO:0043535	regulation of blood vessel endothelial cell migration	0.000210818253586444	0.0010405109509834	0	0	4	164
GO:0006873 cellular ion homeostasis	7	0.000215611990795695	19.444	0.010	Biological Process	GO:0006873	cellular ion homeostasis	0.000215611990795695	0.00106011933170532	0	0	7	699
GO:0030856 regulation of epithelial cell differentiation	4	0.000215779416490672	11.111	0.024	Biological Process	GO:0030856	regulation of epithelial cell differentiation	0.000215779416490672	0.00106011933170532	0	0	4	165
GO:1903305 regulation of regulated secretory pathway	4	0.000215779416490672	11.111	0.024	Biological Process	GO:1903305	regulation of regulated secretory pathway	0.000215779416490672	0.00106011933170532	0	0	4	165
GO:0055074 calcium ion homeostasis	6	0.000216315927861108	16.667	0.012	Biological Process	GO:0055074	calcium ion homeostasis	0.000216315927861108	0.00106113514612355	0	0	6	488
GO:1903428 positive regulation of reactive oxygen species biosynthetic process	3	0.00021794468744576	8.333	0.046	Biological Process	GO:1903428	positive regulation of reactive oxygen species biosynthetic process	0.00021794468744576	0.00106749772328836	0	0	3	65
GO:0030100 regulation of endocytosis	5	0.000222214073271491	13.889	0.016	Biological Process	GO:0030100	regulation of endocytosis	0.000222214073271491	0.00108675514861346	0	0	5	310
GO:0031214 biomineral tissue development	4	0.00022595369632746	11.111	0.024	Biological Process	GO:0031214	biomineral tissue development	0.00022595369632746	0.00110336721514684	0	0	4	167
GO:0010605 negative regulation of macromolecule metabolic process	15	0.000226523520023243	41.667	0.005	Biological Process	GO:0010605	negative regulation of macromolecule metabolic process	0.000226523520023243	0.0011044737688406	0	0	15	3209
GO:0002684 positive regulation of immune system process	10	0.000227860545148736	27.778	0.007	Biological Process	GO:0002684	positive regulation of immune system process	0.000227860545148736	0.00110851163784456	0	0	10	1497
GO:0046824 positive regulation of nucleocytoplasmic transport	3	0.000228040616610659	8.333	0.045	Biological Process	GO:0046824	positive regulation of nucleocytoplasmic transport	0.000228040616610659	0.00110851163784456	0	0	3	66
GO:0033619 membrane protein proteolysis	3	0.000238434773174437	8.333	0.045	Biological Process	GO:0033619	membrane protein proteolysis	0.000238434773174437	0.00115515372221824	0	0	3	67
GO:0045600 positive regulation of fat cell differentiation	3	0.000238434773174437	8.333	0.045	Biological Process	GO:0045600	positive regulation of fat cell differentiation	0.000238434773174437	0.00115515372221824	0	0	3	67
GO:0015711 organic anion transport	6	0.000238712624386306	16.667	0.012	Biological Process	GO:0015711	organic anion transport	0.000238712624386306	0.00115515372221824	0	0	6	497
GO:0004985 opioid receptor activity	2	0.000168220497937221	5.556	0.182	Molecular Function	GO:0004985	opioid receptor activity	0.000168220497937221	0.00116460344725768	0	0	2	11
GO:0007195 adenylate cyclase-inhibiting dopamine receptor signaling pathway	2	0.000243635178033995	5.556	0.154	Biological Process	GO:0007195	adenylate cyclase-inhibiting dopamine receptor signaling pathway	0.000243635178033995	0.00117192526593931	0	0	2	13
GO:0010623 programmed cell death involved in cell development	2	0.000243635178033995	5.556	0.154	Biological Process	GO:0010623	programmed cell death involved in cell development	0.000243635178033995	0.00117192526593931	0	0	2	13
GO:0060558 regulation of calcidiol 1-monooxygenase activity	2	0.000243635178033995	5.556	0.154	Biological Process	GO:0060558	regulation of calcidiol 1-monooxygenase activity	0.000243635178033995	0.00117192526593931	0	0	2	13
GO:2001279 regulation of unsaturated fatty acid biosynthetic process	2	0.000243635178033995	5.556	0.154	Biological Process	GO:2001279	regulation of unsaturated fatty acid biosynthetic process	0.000243635178033995	0.00117192526593931	0	0	2	13
GO:0030001 metal ion transport	8	0.000245634990785765	22.222	0.008	Biological Process	GO:0030001	metal ion transport	0.000245634990785765	0.00117978119455014	0	0	8	956
GO:0007399 nervous system development	13	0.000246505915928108	36.111	0.005	Biological Process	GO:0007399	nervous system development	0.000246505915928108	0.00118219975775954	0	0	13	2493
GO:0016684 oxidoreductase activity, acting on peroxide as acceptor	3	0.00018302750489504	8.333	0.048	Molecular Function	GO:0016684	oxidoreductase activity, acting on peroxide as acceptor	0.00018302750489504	0.00120252834856607	0	0	3	62
GO:0020037 heme binding	4	0.000183447068336001	11.111	0.025	Molecular Function	GO:0020037	heme binding	0.000183447068336001	0.00120252834856607	0	0	4	160
GO:0008134 transcription factor binding	7	0.000183719608808704	19.444	0.010	Molecular Function	GO:0008134	transcription factor binding	0.000183719608808704	0.00120252834856607	0	0	7	689
GO:0050776 regulation of immune response	10	0.000252524694910941	27.778	0.007	Biological Process	GO:0050776	regulation of immune response	0.000252524694910941	0.00120926260152293	0	0	10	1516
GO:0030162 regulation of proteolysis	8	0.000254506462623961	22.222	0.008	Biological Process	GO:0030162	regulation of proteolysis	0.000254506462623961	0.00121694174847534	0	0	8	961
GO:1905953 negative regulation of lipid localization	3	0.000260133025521855	8.333	0.043	Biological Process	GO:1905953	negative regulation of lipid localization	0.000260133025521855	0.00124200011295153	0	0	3	69
GO:0051090 regulation of DNA-binding transcription factor activity	6	0.000268534707251039	16.667	0.012	Biological Process	GO:0051090	regulation of DNA-binding transcription factor activity	0.000268534707251039	0.00128021435249458	0	0	6	508
GO:0004952 dopamine neurotransmitter receptor activity	2	0.000201638215471073	5.556	0.167	Molecular Function	GO:0004952	dopamine neurotransmitter receptor activity	0.000201638215471073	0.00129624567088547	0	0	2	12
GO:0051960 regulation of nervous system development	8	0.00027495673648538	22.222	0.008	Biological Process	GO:0051960	regulation of nervous system development	0.00027495673648538	0.00130889168344668	0	0	8	972
GO:0050890 cognition	5	0.000276429466423991	13.889	0.015	Biological Process	GO:0050890	cognition	0.000276429466423991	0.00131395867496662	0	0	5	325
GO:1900076 regulation of cellular response to insulin stimulus	3	0.000283069742997115	8.333	0.042	Biological Process	GO:1900076	regulation of cellular response to insulin stimulus	0.000283069742997115	0.00134163001546868	0	0	3	71
GO:0038003 opioid receptor signaling pathway	2	0.000283918595566865	5.556	0.143	Biological Process	GO:0038003	opioid receptor signaling pathway	0.000283918595566865	0.00134163001546868	0	0	2	14
GO:0046541 saliva secretion	2	0.000283918595566865	5.556	0.143	Biological Process	GO:0046541	saliva secretion	0.000283918595566865	0.00134163001546868	0	0	2	14
GO:0106070 regulation of adenylate cyclase-activating G protein-coupled receptor signaling pathway	2	0.000283918595566865	5.556	0.143	Biological Process	GO:0106070	regulation of adenylate cyclase-activating G protein-coupled receptor signaling pathway	0.000283918595566865	0.00134163001546868	0	0	2	14
GO:0072503 cellular divalent inorganic cation homeostasis	6	0.000285997907778711	16.667	0.012	Biological Process	GO:0072503	cellular divalent inorganic cation homeostasis	0.000285997907778711	0.00134947399887374	0	0	6	514
GO:2001242 regulation of intrinsic apoptotic signaling pathway	4	0.000288199308246	11.111	0.022	Biological Process	GO:2001242	regulation of intrinsic apoptotic signaling pathway	0.000288199308246	0.00135787024002288	0	0	4	178
GO:0044463 cell projection part	10	0.000157950975121646	27.778	0.007	Cellular Component	GO:0044463	cell projection part	0.000157950975121646	0.00137570204138208	0	0	10	1524
GO:0120038 plasma membrane bounded cell projection part	10	0.000157950975121646	27.778	0.007	Cellular Component	GO:0120038	plasma membrane bounded cell projection part	0.000157950975121646	0.00137570204138208	0	0	10	1524
GO:0015909 long-chain fatty acid transport	3	0.000295011900522886	8.333	0.042	Biological Process	GO:0015909	long-chain fatty acid transport	0.000295011900522886	0.00138793610509159	0	0	3	72
GO:0030374 nuclear receptor transcription coactivator activity	3	0.000230419609395877	8.333	0.045	Molecular Function	GO:0030374	nuclear receptor transcription coactivator activity	0.000230419609395877	0.00141172729790719	0	0	3	67
GO:0033293 monocarboxylic acid binding	3	0.000230419609395877	8.333	0.045	Molecular Function	GO:0033293	monocarboxylic acid binding	0.000230419609395877	0.00141172729790719	0	0	3	67
GO:0046906 tetrapyrrole binding	4	0.000231366418268123	11.111	0.024	Molecular Function	GO:0046906	tetrapyrrole binding	0.000231366418268123	0.00141172729790719	0	0	4	170
GO:0045807 positive regulation of endocytosis	4	0.000300715266812936	11.111	0.022	Biological Process	GO:0045807	positive regulation of endocytosis	0.000300715266812936	0.00141270325343654	0	0	4	180
GO:0071242 cellular response to ammonium ion	3	0.000307274880864615	8.333	0.041	Biological Process	GO:0071242	cellular response to ammonium ion	0.000307274880864615	0.00144141482014917	0	0	3	73
GO:0050715 positive regulation of cytokine secretion	4	0.000313617241191725	11.111	0.022	Biological Process	GO:0050715	positive regulation of cytokine secretion	0.000313617241191725	0.00146688994499269	0	0	4	182
GO:2001257 regulation of cation channel activity	4	0.000313617241191725	11.111	0.022	Biological Process	GO:2001257	regulation of cation channel activity	0.000313617241191725	0.00146688994499269	0	0	4	182
GO:0032722 positive regulation of chemokine production	3	0.000319862375175388	8.333	0.041	Biological Process	GO:0032722	positive regulation of chemokine production	0.000319862375175388	0.00149176394683246	0	0	3	74
GO:0045428 regulation of nitric oxide biosynthetic process	3	0.000319862375175388	8.333	0.041	Biological Process	GO:0045428	regulation of nitric oxide biosynthetic process	0.000319862375175388	0.00149176394683246	0	0	3	74
GO:0070588 calcium ion transmembrane transport	5	0.000322188386206697	13.889	0.015	Biological Process	GO:0070588	calcium ion transmembrane transport	0.000322188386206697	0.00150043737599588	0	0	5	336
GO:0046321 positive regulation of fatty acid oxidation	2	0.000327226788220889	5.556	0.133	Biological Process	GO:0046321	positive regulation of fatty acid oxidation	0.000327226788220889	0.00151731383932971	0	0	2	15
GO:0060556 regulation of vitamin D biosynthetic process	2	0.000327226788220889	5.556	0.133	Biological Process	GO:0060556	regulation of vitamin D biosynthetic process	0.000327226788220889	0.00151731383932971	0	0	2	15
GO:1901386 negative regulation of voltage-gated calcium channel activity	2	0.000327226788220889	5.556	0.133	Biological Process	GO:1901386	negative regulation of voltage-gated calcium channel activity	0.000327226788220889	0.00151731383932971	0	0	2	15
GO:0032768 regulation of monooxygenase activity	3	0.000332778053442085	8.333	0.040	Biological Process	GO:0032768	regulation of monooxygenase activity	0.000332778053442085	0.00153862036778251	0	0	3	75
GO:0071300 cellular response to retinoic acid	3	0.000332778053442085	8.333	0.040	Biological Process	GO:0071300	cellular response to retinoic acid	0.000332778053442085	0.00153862036778251	0	0	3	75
GO:0048660 regulation of smooth muscle cell proliferation	4	0.000333709188842194	11.111	0.022	Biological Process	GO:0048660	regulation of smooth muscle cell proliferation	0.000333709188842194	0.00154071186469753	0	0	4	185
GO:0009058 biosynthetic process	23	0.000336203888858304	63.889	0.003	Biological Process	GO:0009058	biosynthetic process	0.000336203888858304	0.00155000589447854	0	0	23	6932
GO:0051092 positive regulation of NF-kappaB transcription factor activity	4	0.000340607056412856	11.111	0.022	Biological Process	GO:0051092	positive regulation of NF-kappaB transcription factor activity	0.000340607056412856	0.00156805938131126	0	0	4	186
GO:1903524 positive regulation of blood circulation	3	0.000346025564556531	8.333	0.039	Biological Process	GO:1903524	positive regulation of blood circulation	0.000346025564556531	0.00159072895248988	0	0	3	76
GO:0048659 smooth muscle cell proliferation	4	0.000347606658057307	11.111	0.021	Biological Process	GO:0048659	smooth muscle cell proliferation	0.000347606658057307	0.00159571786822883	0	0	4	187
GO:0044877 protein-containing complex binding	9	0.000267589212708326	25.000	0.007	Molecular Function	GO:0044877	protein-containing complex binding	0.000267589212708326	0.00160553527624995	0	0	9	1251
GO:0072507 divalent inorganic cation homeostasis	6	0.000350772379645358	16.667	0.011	Biological Process	GO:0072507	divalent inorganic cation homeostasis	0.000350772379645358	0.00160795657791846	0	0	6	534
GO:0071944 cell periphery	22	0.000192418620191564	61.111	0.003	Cellular Component	GO:0071944	cell periphery	0.000192418620191564	0.00161895809634499	0	0	22	6610
GO:0044459 plasma membrane part	15	0.000197872656219943	41.667	0.004	Cellular Component	GO:0044459	plasma membrane part	0.000197872656219943	0.00161895809634499	0	0	15	3376
GO:0043627 response to estrogen	3	0.000359608536386454	8.333	0.039	Biological Process	GO:0043627	response to estrogen	0.000359608536386454	0.00164611702715734	0	0	3	77
GO:0043534 blood vessel endothelial cell migration	4	0.000361914574010753	11.111	0.021	Biological Process	GO:0043534	blood vessel endothelial cell migration	0.000361914574010753	0.00165431974313438	0	0	4	189
GO:0071496 cellular response to external stimulus	5	0.000363730775186496	13.889	0.014	Biological Process	GO:0071496	cellular response to external stimulus	0.000363730775186496	0.00166026331141864	0	0	5	345
GO:0043025 neuronal cell body	6	0.000210912309164441	16.667	0.012	Cellular Component	GO:0043025	neuronal cell body	0.000210912309164441	0.00167405068819664	0	0	6	517
GO:0031410 cytoplasmic vesicle	13	0.000220645622576959	36.111	0.005	Cellular Component	GO:0031410	cytoplasmic vesicle	0.000220645622576959	0.00167405068819664	0	0	13	2625
GO:0097708 intracellular vesicle	13	0.000223206758426219	36.111	0.005	Cellular Component	GO:0097708	intracellular vesicle	0.000223206758426219	0.00167405068819664	0	0	13	2628
GO:0055080 cation homeostasis	7	0.0003674256181067	19.444	0.009	Biological Process	GO:0055080	cation homeostasis	0.0003674256181067	0.00167475302984045	0	0	7	763
GO:0001655 urogenital system development	5	0.000373489729690445	13.889	0.014	Biological Process	GO:0001655	urogenital system development	0.000373489729690445	0.00168831702401506	0	0	5	347
GO:0008306 associative learning	3	0.000373530575846258	8.333	0.038	Biological Process	GO:0008306	associative learning	0.000373530575846258	0.00168831702401506	0	0	3	78
GO:0002070 epithelial cell maturation	2	0.000373549322902026	5.556	0.125	Biological Process	GO:0002070	epithelial cell maturation	0.000373549322902026	0.00168831702401506	0	0	2	16
GO:0030397 membrane disassembly	2	0.000373549322902026	5.556	0.125	Biological Process	GO:0030397	membrane disassembly	0.000373549322902026	0.00168831702401506	0	0	2	16
GO:0045986 negative regulation of smooth muscle contraction	2	0.000373549322902026	5.556	0.125	Biological Process	GO:0045986	negative regulation of smooth muscle contraction	0.000373549322902026	0.00168831702401506	0	0	2	16
GO:0051081 nuclear envelope disassembly	2	0.000373549322902026	5.556	0.125	Biological Process	GO:0051081	nuclear envelope disassembly	0.000373549322902026	0.00168831702401506	0	0	2	16
GO:0090575 RNA polymerase II transcription factor complex	4	0.000232266267563281	11.111	0.022	Cellular Component	GO:0090575	RNA polymerase II transcription factor complex	0.000232266267563281	0.00169491600654286	0	0	4	179
GO:0048699 generation of neurons	10	0.000378845679327415	27.778	0.006	Biological Process	GO:0048699	generation of neurons	0.000378845679327415	0.00170985329042864	0	0	10	1594
GO:0001959 regulation of cytokine-mediated signaling pathway	4	0.000384161432492734	11.111	0.021	Biological Process	GO:0001959	regulation of cytokine-mediated signaling pathway	0.000384161432492734	0.0017314166523272	0	0	4	192
GO:0071260 cellular response to mechanical stimulus	3	0.000387795268967606	8.333	0.038	Biological Process	GO:0071260	cellular response to mechanical stimulus	0.000387795268967606	0.00174291225633765	0	0	3	79
GO:2000300 regulation of synaptic vesicle exocytosis	3	0.000387795268967606	8.333	0.038	Biological Process	GO:2000300	regulation of synaptic vesicle exocytosis	0.000387795268967606	0.00174291225633765	0	0	3	79
GO:1901568 fatty acid derivative metabolic process	4	0.000391789912011029	11.111	0.021	Biological Process	GO:1901568	fatty acid derivative metabolic process	0.000391789912011029	0.00175840995376777	0	0	4	193
GO:0071902 positive regulation of protein serine/threonine kinase activity	5	0.000393602446840479	13.889	0.014	Biological Process	GO:0071902	positive regulation of protein serine/threonine kinase activity	0.000393602446840479	0.00176408450408449	0	0	5	351
GO:0061138 morphogenesis of a branching epithelium	4	0.000399526296776615	11.111	0.021	Biological Process	GO:0061138	morphogenesis of a branching epithelium	0.000399526296776615	0.00178814412103915	0	0	4	194
GO:0098771 inorganic ion homeostasis	7	0.000406842433889552	19.444	0.009	Biological Process	GO:0098771	inorganic ion homeostasis	0.000406842433889552	0.00181835965591191	0	0	7	776
GO:0008202 steroid metabolic process	5	0.000409217840449469	13.889	0.014	Biological Process	GO:0008202	steroid metabolic process	0.000409217840449469	0.00182643968178417	0	0	5	354
GO:0050877 nervous system process	10	0.000416611828694212	27.778	0.006	Biological Process	GO:0050877	nervous system process	0.000416611828694212	0.001856865463626	0	0	10	1613
GO:0006366 transcription by RNA polymerase II	14	0.000421504685310717	38.889	0.005	Biological Process	GO:0006366	transcription by RNA polymerase II	0.000421504685310717	0.00187607479575365	0	0	14	3003
GO:0090494 dopamine uptake	2	0.000422875792510341	5.556	0.118	Biological Process	GO:0090494	dopamine uptake	0.000422875792510341	0.00187668689577456	0	0	2	17
GO:2001267 regulation of cysteine-type endopeptidase activity involved in apoptotic signaling pathway	2	0.000422875792510341	5.556	0.118	Biological Process	GO:2001267	regulation of cysteine-type endopeptidase activity involved in apoptotic signaling pathway	0.000422875792510341	0.00187668689577456	0	0	2	17
GO:0010565 regulation of cellular ketone metabolic process	4	0.000423391760824218	11.111	0.020	Biological Process	GO:0010565	regulation of cellular ketone metabolic process	0.000423391760824218	0.00187668689577456	0	0	4	197
GO:0035240 dopamine binding	2	0.00031971025573013	5.556	0.133	Molecular Function	GO:0035240	dopamine binding	0.00031971025573013	0.00188681462398109	0	0	2	15
GO:0051338 regulation of transferase activity	8	0.000430872295365784	22.222	0.008	Biological Process	GO:0051338	regulation of transferase activity	0.000430872295365784	0.00190721739544304	0	0	8	1039
GO:0043536 positive regulation of blood vessel endothelial cell migration	3	0.000432680818853451	8.333	0.037	Biological Process	GO:0043536	positive regulation of blood vessel endothelial cell migration	0.000432680818853451	0.00191259186136045	0	0	3	82
GO:0044281 small molecule metabolic process	12	0.000441391902642458	33.333	0.005	Biological Process	GO:0044281	small molecule metabolic process	0.000441391902642458	0.00194842132058084	0	0	12	2286
GO:0009615 response to virus	5	0.000447477787404992	13.889	0.014	Biological Process	GO:0009615	response to virus	0.000447477787404992	0.00197258016420447	0	0	5	361
GO:1902803 regulation of synaptic vesicle transport	3	0.000464382597668116	8.333	0.036	Biological Process	GO:1902803	regulation of synaptic vesicle transport	0.000464382597668116	0.00204429986223802	0	0	3	84
GO:0019372 lipoxygenase pathway	2	0.000475195815884277	5.556	0.111	Biological Process	GO:0019372	lipoxygenase pathway	0.000475195815884277	0.00207769040151577	0	0	2	18
GO:0030540 female genitalia development	2	0.000475195815884277	5.556	0.111	Biological Process	GO:0030540	female genitalia development	0.000475195815884277	0.00207769040151577	0	0	2	18
GO:0044849 estrous cycle	2	0.000475195815884277	5.556	0.111	Biological Process	GO:0044849	estrous cycle	0.000475195815884277	0.00207769040151577	0	0	2	18
GO:0045723 positive regulation of fatty acid biosynthetic process	2	0.000475195815884277	5.556	0.111	Biological Process	GO:0045723	positive regulation of fatty acid biosynthetic process	0.000475195815884277	0.00207769040151577	0	0	2	18
GO:0090493 catecholamine uptake	2	0.000475195815884277	5.556	0.111	Biological Process	GO:0090493	catecholamine uptake	0.000475195815884277	0.00207769040151577	0	0	2	18
GO:0006809 nitric oxide biosynthetic process	3	0.000480777358836583	8.333	0.035	Biological Process	GO:0006809	nitric oxide biosynthetic process	0.000480777358836583	0.0020992422533733	0	0	3	85
GO:0016042 lipid catabolic process	5	0.000482374856562898	13.889	0.014	Biological Process	GO:0016042	lipid catabolic process	0.000482374856562898	0.00210332983924706	0	0	5	367
GO:0060759 regulation of response to cytokine stimulus	4	0.000483020743071341	11.111	0.020	Biological Process	GO:0060759	regulation of response to cytokine stimulus	0.000483020743071341	0.00210332983924706	0	0	4	204
GO:0004953 icosanoid receptor activity	2	0.00036497355913501	5.556	0.125	Molecular Function	GO:0004953	icosanoid receptor activity	0.00036497355913501	0.00211123634470741	0	0	2	16
GO:0008144 drug binding	11	0.000369466360323796	30.556	0.006	Molecular Function	GO:0008144	drug binding	0.000369466360323796	0.00211123634470741	0	0	11	1929
GO:0044238 primary metabolic process	31	0.000487322087168629	86.111	0.003	Biological Process	GO:0044238	primary metabolic process	0.000487322087168629	0.0021191925358225	0	0	31	11834
GO:0034764 positive regulation of transmembrane transport	4	0.000492002916409151	11.111	0.020	Biological Process	GO:0034764	positive regulation of transmembrane transport	0.000492002916409151	0.00213666043860276	0	0	4	205
GO:0046889 positive regulation of lipid biosynthetic process	3	0.000497539297061271	8.333	0.035	Biological Process	GO:0046889	positive regulation of lipid biosynthetic process	0.000497539297061271	0.00215779172229538	0	0	3	86
GO:0007626 locomotory behavior	4	0.000510324062897204	11.111	0.019	Biological Process	GO:0007626	locomotory behavior	0.000510324062897204	0.00221025953486299	0	0	4	207
GO:0098657 import into cell	8	0.000514556743578403	22.222	0.007	Biological Process	GO:0098657	import into cell	0.000514556743578403	0.00222559623768186	0	0	8	1067
GO:0030656 regulation of vitamin metabolic process	2	0.000530499037745055	5.556	0.105	Biological Process	GO:0030656	regulation of vitamin metabolic process	0.000530499037745055	0.00228533588147736	0	0	2	19
GO:0032095 regulation of response to food	2	0.000530499037745055	5.556	0.105	Biological Process	GO:0032095	regulation of response to food	0.000530499037745055	0.00228533588147736	0	0	2	19
GO:0070242 thymocyte apoptotic process	2	0.000530499037745055	5.556	0.105	Biological Process	GO:0070242	thymocyte apoptotic process	0.000530499037745055	0.00228533588147736	0	0	2	19
GO:0035173 histone kinase activity	2	0.000413173066720327	5.556	0.118	Molecular Function	GO:0035173	histone kinase activity	0.000413173066720327	0.00232409850030184	0	0	2	17
GO:0032677 regulation of interleukin-8 production	3	0.00055006228774546	8.333	0.034	Biological Process	GO:0032677	regulation of interleukin-8 production	0.00055006228774546	0.00236013392261986	0	0	3	89
GO:0046209 nitric oxide metabolic process	3	0.00055006228774546	8.333	0.034	Biological Process	GO:0046209	nitric oxide metabolic process	0.00055006228774546	0.00236013392261986	0	0	3	89
GO:1901019 regulation of calcium ion transmembrane transporter activity	3	0.00055006228774546	8.333	0.034	Biological Process	GO:1901019	regulation of calcium ion transmembrane transporter activity	0.00055006228774546	0.00236013392261986	0	0	3	89
GO:0055114 oxidation-reduction process	8	0.000557689455881155	22.222	0.007	Biological Process	GO:0055114	oxidation-reduction process	0.000557689455881155	0.00238572346869913	0	0	8	1080
GO:0009749 response to glucose	4	0.000558250395254956	11.111	0.019	Biological Process	GO:0009749	response to glucose	0.000558250395254956	0.00238572346869913	0	0	4	212
GO:0099003 vesicle-mediated transport in synapse	4	0.000558250395254956	11.111	0.019	Biological Process	GO:0099003	vesicle-mediated transport in synapse	0.000558250395254956	0.00238572346869913	0	0	4	212
GO:0006928 movement of cell or subcellular component	12	0.000560344223902877	33.333	0.005	Biological Process	GO:0006928	movement of cell or subcellular component	0.000560344223902877	0.00239149563994623	0	0	12	2346
GO:0045596 negative regulation of cell differentiation	7	0.000562117458346269	19.444	0.009	Biological Process	GO:0045596	negative regulation of cell differentiation	0.000562117458346269	0.00239588606749443	0	0	7	819
GO:0042475 odontogenesis of dentin-containing tooth	3	0.000568326946863188	8.333	0.033	Biological Process	GO:0042475	odontogenesis of dentin-containing tooth	0.000568326946863188	0.00241595259578037	0	0	3	90
GO:0048145 regulation of fibroblast proliferation	3	0.000568326946863188	8.333	0.033	Biological Process	GO:0048145	regulation of fibroblast proliferation	0.000568326946863188	0.00241595259578037	0	0	3	90
GO:0051641 cellular localization	14	0.000575824302414409	38.889	0.005	Biological Process	GO:0051641	cellular localization	0.000575824302414409	0.00244459446592291	0	0	14	3094
GO:0002673 regulation of acute inflammatory response	4	0.000578289325799966	11.111	0.019	Biological Process	GO:0002673	regulation of acute inflammatory response	0.000578289325799966	0.00245182483586863	0	0	4	214
GO:0048144 fibroblast proliferation	3	0.000586975688606484	8.333	0.033	Biological Process	GO:0048144	fibroblast proliferation	0.000586975688606484	0.00248211270162374	0	0	3	91
GO:0070542 response to fatty acid	3	0.000586975688606484	8.333	0.033	Biological Process	GO:0070542	response to fatty acid	0.000586975688606484	0.00248211270162374	0	0	3	91
GO:0034393 positive regulation of smooth muscle cell apoptotic process	2	0.000588775128641164	5.556	0.100	Biological Process	GO:0034393	positive regulation of smooth muscle cell apoptotic process	0.000588775128641164	0.00248319575880376	0	0	2	20
GO:0060965 negative regulation of gene silencing by miRNA	2	0.000588775128641164	5.556	0.100	Biological Process	GO:0060965	negative regulation of gene silencing by miRNA	0.000588775128641164	0.00248319575880376	0	0	2	20
GO:0004697 protein kinase C activity	2	0.00046429875117114	5.556	0.111	Molecular Function	GO:0004697	protein kinase C activity	0.00046429875117114	0.00253253864275167	0	0	2	18
GO:0042166 acetylcholine binding	2	0.00046429875117114	5.556	0.111	Molecular Function	GO:0042166	acetylcholine binding	0.00046429875117114	0.00253253864275167	0	0	2	18
GO:2001057 reactive nitrogen species metabolic process	3	0.000606011833869768	8.333	0.033	Biological Process	GO:2001057	reactive nitrogen species metabolic process	0.000606011833869768	0.00255153202554619	0	0	3	92
GO:0001666 response to hypoxia	5	0.000606563704022012	13.889	0.013	Biological Process	GO:0001666	response to hypoxia	0.000606563704022012	0.00255153202554619	0	0	5	386
GO:0051117 ATPase binding	3	0.000480945319064989	8.333	0.035	Molecular Function	GO:0051117	ATPase binding	0.000480945319064989	0.00258418380393128	0	0	3	86
GO:0003682 chromatin binding	6	0.000488379223684424	16.667	0.010	Molecular Function	GO:0003682	chromatin binding	0.000488379223684424	0.0025855370665646	0	0	6	575
GO:0010038 response to metal ion	5	0.000620912618927152	13.889	0.013	Biological Process	GO:0010038	response to metal ion	0.000620912618927152	0.0026084814722031	0	0	5	388
GO:2000177 regulation of neural precursor cell proliferation	3	0.000625438683633399	8.333	0.032	Biological Process	GO:2000177	regulation of neural precursor cell proliferation	0.000625438683633399	0.00262406999208902	0	0	3	93
GO:0000977 RNA polymerase II regulatory region sequence-specific DNA binding	7	0.000512893725889621	19.444	0.009	Molecular Function	GO:0000977	RNA polymerase II regulatory region sequence-specific DNA binding	0.000512893725889621	0.00266575170795731	0	0	7	816
GO:0031690 adrenergic receptor binding	2	0.000518340609880588	5.556	0.105	Molecular Function	GO:0031690	adrenergic receptor binding	0.000518340609880588	0.00266575170795731	0	0	2	19
GO:0022008 neurogenesis	10	0.000638436633441324	27.778	0.006	Biological Process	GO:0022008	neurogenesis	0.000638436633441324	0.00267511599793513	0	0	10	1702
GO:0071229 cellular response to acid chemical	4	0.000641477980280618	11.111	0.018	Biological Process	GO:0071229	cellular response to acid chemical	0.000641477980280618	0.00268436429199354	0	0	4	220
GO:0051098 regulation of binding	5	0.000642913379216606	13.889	0.013	Biological Process	GO:0051098	regulation of binding	0.000642913379216606	0.00268687695366109	0	0	5	391
GO:0042277 peptide binding	5	0.000535918972758214	13.889	0.013	Molecular Function	GO:0042277	peptide binding	0.000535918972758214	0.0026987967697564	0	0	5	380
GO:0001012 RNA polymerase II regulatory region DNA binding	7	0.00053975935395128	19.444	0.009	Molecular Function	GO:0001012	RNA polymerase II regulatory region DNA binding	0.00053975935395128	0.0026987967697564	0	0	7	823
GO:0014821 phasic smooth muscle contraction	2	0.000650013784892971	5.556	0.095	Biological Process	GO:0014821	phasic smooth muscle contraction	0.000650013784892971	0.00270600822740696	0	0	2	21
GO:0032098 regulation of appetite	2	0.000650013784892971	5.556	0.095	Biological Process	GO:0032098	regulation of appetite	0.000650013784892971	0.00270600822740696	0	0	2	21
GO:0055093 response to hyperoxia	2	0.000650013784892971	5.556	0.095	Biological Process	GO:0055093	response to hyperoxia	0.000650013784892971	0.00270600822740696	0	0	2	21
GO:0007167 enzyme linked receptor protein signaling pathway	8	0.000660656954027483	22.222	0.007	Biological Process	GO:0007167	enzyme linked receptor protein signaling pathway	0.000660656954027483	0.00274676237475509	0	0	8	1108
GO:0050801 ion homeostasis	7	0.000676946704926721	19.444	0.008	Biological Process	GO:0050801	ion homeostasis	0.000676946704926721	0.0028108574147796	0	0	7	845
GO:0035690 cellular response to drug	5	0.000680878645052779	13.889	0.013	Biological Process	GO:0035690	cellular response to drug	0.000680878645052779	0.0028235405667266	0	0	5	396
GO:0048010 vascular endothelial growth factor receptor signaling pathway	3	0.00068609617244189	8.333	0.031	Biological Process	GO:0048010	vascular endothelial growth factor receptor signaling pathway	0.00068609617244189	0.00284151542203089	0	0	3	96
GO:0036293 response to decreased oxygen levels	5	0.000688669596885203	13.889	0.013	Biological Process	GO:0036293	response to decreased oxygen levels	0.000688669596885203	0.00284850740716785	0	0	5	397
GO:0045859 regulation of protein kinase activity	7	0.000701035793269097	19.444	0.008	Biological Process	GO:0045859	regulation of protein kinase activity	0.000701035793269097	0.00289593476603332	0	0	7	850
GO:0033273 response to vitamin	3	0.000707118454098987	8.333	0.031	Biological Process	GO:0033273	response to vitamin	0.000707118454098987	0.00291358154326574	0	0	3	97
GO:0150076 neuroinflammatory response	3	0.000707118454098987	8.333	0.031	Biological Process	GO:0150076	neuroinflammatory response	0.000707118454098987	0.00291358154326574	0	0	3	97
GO:0008406 gonad development	4	0.00070942772069477	11.111	0.018	Biological Process	GO:0008406	gonad development	0.00070942772069477	0.00291935857441914	0	0	4	226
GO:0002052 positive regulation of neuroblast proliferation	2	0.000714204728537426	5.556	0.091	Biological Process	GO:0002052	positive regulation of neuroblast proliferation	0.000714204728537426	0.00292034411236777	0	0	2	22
GO:0010829 negative regulation of glucose transmembrane transport	2	0.000714204728537426	5.556	0.091	Biological Process	GO:0010829	negative regulation of glucose transmembrane transport	0.000714204728537426	0.00292034411236777	0	0	2	22
GO:0030728 ovulation	2	0.000714204728537426	5.556	0.091	Biological Process	GO:0030728	ovulation	0.000714204728537426	0.00292034411236777	0	0	2	22
GO:0060149 negative regulation of posttranscriptional gene silencing	2	0.000714204728537426	5.556	0.091	Biological Process	GO:0060149	negative regulation of posttranscriptional gene silencing	0.000714204728537426	0.00292034411236777	0	0	2	22
GO:0060967 negative regulation of gene silencing by RNA	2	0.000714204728537426	5.556	0.091	Biological Process	GO:0060967	negative regulation of gene silencing by RNA	0.000714204728537426	0.00292034411236777	0	0	2	22
GO:0044249 cellular biosynthetic process	22	0.000722435435323513	61.111	0.003	Biological Process	GO:0044249	cellular biosynthetic process	0.000722435435323513	0.00295025029298359	0	0	22	6749
GO:0045862 positive regulation of proteolysis	5	0.000753434102998523	13.889	0.012	Biological Process	GO:0045862	positive regulation of proteolysis	0.000753434102998523	0.00307294162667839	0	0	5	405
GO:0051336 regulation of hydrolase activity	9	0.000754429875674425	25.000	0.006	Biological Process	GO:0051336	regulation of hydrolase activity	0.000754429875674425	0.00307310802521557	0	0	9	1424
GO:0032869 cellular response to insulin stimulus	4	0.000757470258316079	11.111	0.017	Biological Process	GO:0032869	cellular response to insulin stimulus	0.000757470258316079	0.00308159202435037	0	0	4	230
GO:0001503 ossification	5	0.000761839863860989	13.889	0.012	Biological Process	GO:0001503	ossification	0.000761839863860989	0.00309545540644528	0	0	5	406
GO:0001091 RNA polymerase II basal transcription factor binding	2	0.000635132962874222	5.556	0.095	Molecular Function	GO:0001091	RNA polymerase II basal transcription factor binding	0.000635132962874222	0.00312988644534547	0	0	2	21
GO:0051213 dioxygenase activity	3	0.000643365547098791	8.333	0.032	Molecular Function	GO:0051213	dioxygenase activity	0.000643365547098791	0.00312988644534547	0	0	3	95
GO:0008585 female gonad development	3	0.000772639489632733	8.333	0.030	Biological Process	GO:0008585	female gonad development	0.000772639489632733	0.00313142805747876	0	0	3	100
GO:0032637 interleukin-8 production	3	0.000772639489632733	8.333	0.030	Biological Process	GO:0032637	interleukin-8 production	0.000772639489632733	0.00313142805747876	0	0	3	100
GO:0044297 cell body	6	0.000443322255537553	16.667	0.010	Cellular Component	GO:0044297	cell body	0.000443322255537553	0.00314992128934577	0	0	6	594
GO:0035357 peroxisome proliferator activated receptor signaling pathway	2	0.000781337707272895	5.556	0.087	Biological Process	GO:0035357	peroxisome proliferator activated receptor signaling pathway	0.000781337707272895	0.0031508866986751	0	0	2	23
GO:0050996 positive regulation of lipid catabolic process	2	0.000781337707272895	5.556	0.087	Biological Process	GO:0050996	positive regulation of lipid catabolic process	0.000781337707272895	0.0031508866986751	0	0	2	23
GO:0071404 cellular response to low-density lipoprotein particle stimulus	2	0.000781337707272895	5.556	0.087	Biological Process	GO:0071404	cellular response to low-density lipoprotein particle stimulus	0.000781337707272895	0.0031508866986751	0	0	2	23
GO:0010594 regulation of endothelial cell migration	4	0.000782336380435491	11.111	0.017	Biological Process	GO:0010594	regulation of endothelial cell migration	0.000782336380435491	0.0031508866986751	0	0	4	232
GO:0045137 development of primary sexual characteristics	4	0.000782336380435491	11.111	0.017	Biological Process	GO:0045137	development of primary sexual characteristics	0.000782336380435491	0.0031508866986751	0	0	4	232
GO:0043281 regulation of cysteine-type endopeptidase activity involved in apoptotic process	4	0.000794983875025208	11.111	0.017	Biological Process	GO:0043281	regulation of cysteine-type endopeptidase activity involved in apoptotic process	0.000794983875025208	0.00319115033733149	0	0	4	233
GO:0007631 feeding behavior	3	0.00079530844330014	8.333	0.030	Biological Process	GO:0007631	feeding behavior	0.00079530844330014	0.00319115033733149	0	0	3	101
GO:0032642 regulation of chemokine production	3	0.00079530844330014	8.333	0.030	Biological Process	GO:0032642	regulation of chemokine production	0.00079530844330014	0.00319115033733149	0	0	3	101
GO:0007589 body fluid secretion	3	0.000818396925288266	8.333	0.029	Biological Process	GO:0007589	body fluid secretion	0.000818396925288266	0.00327970274667203	0	0	3	102
GO:0035258 steroid hormone receptor binding	3	0.000683642378834265	8.333	0.031	Molecular Function	GO:0035258	steroid hormone receptor binding	0.000683642378834265	0.00328148341840447	0	0	3	97
GO:0001223 transcription coactivator binding	2	0.000697863575014271	5.556	0.091	Molecular Function	GO:0001223	transcription coactivator binding	0.000697863575014271	0.00330566956585707	0	0	2	22
GO:0006508 proteolysis	11	0.000830553838986867	30.556	0.005	Biological Process	GO:0006508	proteolysis	0.000830553838986867	0.00332428141027331	0	0	11	2096
GO:0002573 myeloid leukocyte differentiation	4	0.000833795147473367	11.111	0.017	Biological Process	GO:0002573	myeloid leukocyte differentiation	0.000833795147473367	0.0033331090491544	0	0	4	236
GO:2001023 regulation of response to drug	3	0.000841908041136934	8.333	0.029	Biological Process	GO:2001023	regulation of response to drug	0.000841908041136934	0.00336136485903059	0	0	3	103
GO:0010893 positive regulation of steroid biosynthetic process	2	0.000851402494404078	5.556	0.083	Biological Process	GO:0010893	positive regulation of steroid biosynthetic process	0.000851402494404078	0.00338666653521919	0	0	2	24
GO:0034505 tooth mineralization	2	0.000851402494404078	5.556	0.083	Biological Process	GO:0034505	tooth mineralization	0.000851402494404078	0.00338666653521919	0	0	2	24
GO:0051580 regulation of neurotransmitter uptake	2	0.000851402494404078	5.556	0.083	Biological Process	GO:0051580	regulation of neurotransmitter uptake	0.000851402494404078	0.00338666653521919	0	0	2	24
GO:0031324 negative regulation of cellular metabolic process	13	0.00085377574893563	36.111	0.005	Biological Process	GO:0031324	negative regulation of cellular metabolic process	0.00085377574893563	0.00339191402478378	0	0	13	2828
GO:0005886 plasma membrane	21	0.000495008966601189	58.333	0.003	Cellular Component	GO:0005886	plasma membrane	0.000495008966601189	0.00342698515339284	0	0	21	6488
GO:0016209 antioxidant activity	3	0.000747020247727976	8.333	0.030	Molecular Function	GO:0016209	antioxidant activity	0.000747020247727976	0.00349256219716976	0	0	3	100
GO:0009056 catabolic process	13	0.000880268575286401	36.111	0.005	Biological Process	GO:0009056	catabolic process	0.000880268575286401	0.00349285360699339	0	0	13	2837
GO:0046545 development of primary female sexual characteristics	3	0.000890210500751123	8.333	0.029	Biological Process	GO:0046545	development of primary female sexual characteristics	0.000890210500751123	0.00352795245248413	0	0	3	105
GO:0006357 regulation of transcription by RNA polymerase II	13	0.000892266736040242	36.111	0.005	Biological Process	GO:0006357	regulation of transcription by RNA polymerase II	0.000892266736040242	0.00353175197611008	0	0	13	2841
GO:0006820 anion transport	6	0.000895332024495939	16.667	0.009	Biological Process	GO:0006820	anion transport	0.000895332024495939	0.00353953127128738	0	0	6	638
GO:0044798 nuclear transcription factor complex	4	0.000525270080655227	11.111	0.018	Cellular Component	GO:0044798	nuclear transcription factor complex	0.000525270080655227	0.00354557304442279	0	0	4	222
GO:0000976 transcription regulatory region sequence-specific DNA binding	7	0.000781864006208629	19.444	0.008	Molecular Function	GO:0000976	transcription regulatory region sequence-specific DNA binding	0.000781864006208629	0.00360860310557829	0	0	7	876
GO:0046928 regulation of neurotransmitter secretion	3	0.000915007959969566	8.333	0.028	Biological Process	GO:0046928	regulation of neurotransmitter secretion	0.000915007959969566	0.00361003702073481	0	0	3	106
GO:0031669 cellular response to nutrient levels	4	0.000915410257588442	11.111	0.017	Biological Process	GO:0031669	cellular response to nutrient levels	0.000915410257588442	0.00361003702073481	0	0	4	242
GO:0051259 protein complex oligomerization	6	0.000917405851879899	16.667	0.009	Biological Process	GO:0051259	protein complex oligomerization	0.000917405851879899	0.00361347861854286	0	0	6	641
GO:0014829 vascular smooth muscle contraction	2	0.000924388888787052	5.556	0.080	Biological Process	GO:0014829	vascular smooth muscle contraction	0.000924388888787052	0.00362766273672772	0	0	2	25
GO:0032104 regulation of response to extracellular stimulus	2	0.000924388888787052	5.556	0.080	Biological Process	GO:0032104	regulation of response to extracellular stimulus	0.000924388888787052	0.00362766273672772	0	0	2	25
GO:0032107 regulation of response to nutrient levels	2	0.000924388888787052	5.556	0.080	Biological Process	GO:0032107	regulation of response to nutrient levels	0.000924388888787052	0.00362766273672772	0	0	2	25
GO:0045639 positive regulation of myeloid cell differentiation	3	0.000940240284085556	8.333	0.028	Biological Process	GO:0045639	positive regulation of myeloid cell differentiation	0.000940240284085556	0.00368089201239333	0	0	3	107
GO:2001243 negative regulation of intrinsic apoptotic signaling pathway	3	0.000940240284085556	8.333	0.028	Biological Process	GO:2001243	negative regulation of intrinsic apoptotic signaling pathway	0.000940240284085556	0.00368089201239333	0	0	3	107
GO:0032602 chemokine production	3	0.000965910483405679	8.333	0.028	Biological Process	GO:0032602	chemokine production	0.000965910483405679	0.0037722086597081	0	0	3	108
GO:1903426 regulation of reactive oxygen species biosynthetic process	3	0.000965910483405679	8.333	0.028	Biological Process	GO:1903426	regulation of reactive oxygen species biosynthetic process	0.000965910483405679	0.0037722086597081	0	0	3	108
GO:0000302 response to reactive oxygen species	4	0.000972857828727246	11.111	0.016	Biological Process	GO:0000302	response to reactive oxygen species	0.000972857828727246	0.00379014103249913	0	0	4	246
GO:0071222 cellular response to lipopolysaccharide	4	0.000972857828727246	11.111	0.016	Biological Process	GO:0071222	cellular response to lipopolysaccharide	0.000972857828727246	0.00379014103249913	0	0	4	246
GO:0015464 acetylcholine receptor activity	2	0.000831944149042817	5.556	0.083	Molecular Function	GO:0015464	acetylcholine receptor activity	0.000831944149042817	0.00379113789437233	0	0	2	24
GO:0043122 regulation of I-kappaB kinase/NF-kappaB signaling	4	0.000987607883421345	11.111	0.016	Biological Process	GO:0043122	regulation of I-kappaB kinase/NF-kappaB signaling	0.000987607883421345	0.0038429530457677	0	0	4	247
GO:0043266 regulation of potassium ion transport	3	0.000992021549385984	8.333	0.028	Biological Process	GO:0043266	regulation of potassium ion transport	0.000992021549385984	0.0038461751155712	0	0	3	109
GO:0048259 regulation of receptor-mediated endocytosis	3	0.000992021549385984	8.333	0.028	Biological Process	GO:0048259	regulation of receptor-mediated endocytosis	0.000992021549385984	0.0038461751155712	0	0	3	109
GO:0060079 excitatory postsynaptic potential	3	0.000992021549385984	8.333	0.028	Biological Process	GO:0060079	excitatory postsynaptic potential	0.000992021549385984	0.0038461751155712	0	0	3	109
GO:0060330 regulation of response to interferon-gamma	2	0.0010002867147744	5.556	0.077	Biological Process	GO:0060330	regulation of response to interferon-gamma	0.0010002867147744	0.0038642528789244	0	0	2	26
GO:0060334 regulation of interferon-gamma-mediated signaling pathway	2	0.0010002867147744	5.556	0.077	Biological Process	GO:0060334	regulation of interferon-gamma-mediated signaling pathway	0.0010002867147744	0.0038642528789244	0	0	2	26
GO:0060571 morphogenesis of an epithelial fold	2	0.0010002867147744	5.556	0.077	Biological Process	GO:0060571	morphogenesis of an epithelial fold	0.0010002867147744	0.0038642528789244	0	0	2	26
GO:0045787 positive regulation of cell cycle	5	0.00102708559512744	13.889	0.012	Biological Process	GO:0045787	positive regulation of cell cycle	0.00102708559512744	0.00396302331549174	0	0	5	434
GO:0044248 cellular catabolic process	12	0.00104099336224803	33.333	0.005	Biological Process	GO:0044248	cellular catabolic process	0.00104099336224803	0.00401187621522652	0	0	12	2512
GO:0046822 regulation of nucleocytoplasmic transport	3	0.00104557815328839	8.333	0.027	Biological Process	GO:0046822	regulation of nucleocytoplasmic transport	0.00104557815328839	0.00402472547521776	0	0	3	111
GO:0045932 negative regulation of muscle contraction	2	0.00107908582216049	5.556	0.074	Biological Process	GO:0045932	negative regulation of muscle contraction	0.00107908582216049	0.00414874334015824	0	0	2	27
GO:0070555 response to interleukin-1	4	0.00109530932041804	11.111	0.016	Biological Process	GO:0070555	response to interleukin-1	0.00109530932041804	0.00420107913361772	0	0	4	254
GO:0071219 cellular response to molecule of bacterial origin	4	0.00109530932041804	11.111	0.016	Biological Process	GO:0071219	cellular response to molecule of bacterial origin	0.00109530932041804	0.00420107913361772	0	0	4	254
GO:0042562 hormone binding	3	0.000933989736634749	8.333	0.028	Molecular Function	GO:0042562	hormone binding	0.000933989736634749	0.00420295381485637	0	0	3	108
GO:1905114 cell surface receptor signaling pathway involved in cell-cell signaling	6	0.00110098346844939	16.667	0.009	Biological Process	GO:1905114	cell surface receptor signaling pathway involved in cell-cell signaling	0.00110098346844939	0.00421701300386069	0	0	6	664
GO:0098655 cation transmembrane transport	7	0.00110208450473799	19.444	0.008	Biological Process	GO:0098655	cation transmembrane transport	0.00110208450473799	0.00421701300386069	0	0	7	918
GO:0044260 cellular macromolecule metabolic process	26	0.00111080223072454	72.222	0.003	Biological Process	GO:0044260	cellular macromolecule metabolic process	0.00111080223072454	0.00424532253975245	0	0	26	9106
GO:0042923 neuropeptide binding	2	0.000977451445661442	5.556	0.077	Molecular Function	GO:0042923	neuropeptide binding	0.000977451445661442	0.00434422864738419	0	0	2	26
GO:0098693 regulation of synaptic vesicle cycle	3	0.00115811130783993	8.333	0.026	Biological Process	GO:0098693	regulation of synaptic vesicle cycle	0.00115811130783993	0.00441012685378511	0	0	3	115
GO:0008209 androgen metabolic process	2	0.00116077608612678	5.556	0.071	Biological Process	GO:0008209	androgen metabolic process	0.00116077608612678	0.00441012685378511	0	0	2	28
GO:0033598 mammary gland epithelial cell proliferation	2	0.00116077608612678	5.556	0.071	Biological Process	GO:0033598	mammary gland epithelial cell proliferation	0.00116077608612678	0.00441012685378511	0	0	2	28
GO:0036296 response to increased oxygen levels	2	0.00116077608612678	5.556	0.071	Biological Process	GO:0036296	response to increased oxygen levels	0.00116077608612678	0.00441012685378511	0	0	2	28
GO:0050995 negative regulation of lipid catabolic process	2	0.00116077608612678	5.556	0.071	Biological Process	GO:0050995	negative regulation of lipid catabolic process	0.00116077608612678	0.00441012685378511	0	0	2	28
GO:0042593 glucose homeostasis	4	0.00117712825811258	11.111	0.015	Biological Process	GO:0042593	glucose homeostasis	0.00117712825811258	0.0044669796398659	0	0	4	259
GO:0033218 amide binding	5	0.00102614094562432	13.889	0.011	Molecular Function	GO:0033218	amide binding	0.00102614094562432	0.00449684968104328	0	0	5	439
GO:0001228 DNA-binding transcription activator activity, RNA polymerase II-specific	5	0.00104715071776249	13.889	0.011	Molecular Function	GO:0001228	DNA-binding transcription activator activity, RNA polymerase II-specific	0.00104715071776249	0.00449684968104328	0	0	5	441
GO:1990837 sequence-specific double-stranded DNA binding	7	0.00104926492557677	19.444	0.008	Molecular Function	GO:1990837	sequence-specific double-stranded DNA binding	0.00104926492557677	0.00449684968104328	0	0	7	921
GO:0033500 carbohydrate homeostasis	4	0.00119399301650208	11.111	0.015	Biological Process	GO:0033500	carbohydrate homeostasis	0.00119399301650208	0.00452564137468042	0	0	4	260
GO:0030425 dendrite	6	0.000695386693608555	16.667	0.009	Cellular Component	GO:0030425	dendrite	0.000695386693608555	0.00454311501236839	0	0	6	647
GO:0097447 dendritic tree	6	0.000706706779701749	16.667	0.009	Cellular Component	GO:0097447	dendritic tree	0.000706706779701749	0.00454311501236839	0	0	6	649
GO:0016043 cellular component organization	22	0.00120202841656887	61.111	0.003	Biological Process	GO:0016043	cellular component organization	0.00120202841656887	0.00455073817002193	0	0	22	6977
GO:0051341 regulation of oxidoreductase activity	3	0.00121713408234174	8.333	0.026	Biological Process	GO:0051341	regulation of oxidoreductase activity	0.00121713408234174	0.00460251172382575	0	0	3	117
GO:0043549 regulation of kinase activity	7	0.00121870636937565	19.444	0.007	Biological Process	GO:0043549	regulation of kinase activity	0.00121870636937565	0.00460304823550568	0	0	7	934
GO:0031329 regulation of cellular catabolic process	7	0.00122630675761665	19.444	0.007	Biological Process	GO:0031329	regulation of cellular catabolic process	0.00122630675761665	0.00462632490739787	0	0	7	935
GO:0001782 B cell homeostasis	2	0.00124534740718735	5.556	0.069	Biological Process	GO:0001782	B cell homeostasis	0.00124534740718735	0.00469265568656778	0	0	2	29
GO:0002065 columnar/cuboidal epithelial cell differentiation	3	0.00127802464724761	8.333	0.025	Biological Process	GO:0002065	columnar/cuboidal epithelial cell differentiation	0.00127802464724761	0.00478906757426264	0	0	3	119
GO:0031623 receptor internalization	3	0.00127802464724761	8.333	0.025	Biological Process	GO:0031623	receptor internalization	0.00127802464724761	0.00478906757426264	0	0	3	119
GO:0098869 cellular oxidant detoxification	3	0.00127802464724761	8.333	0.025	Biological Process	GO:0098869	cellular oxidant detoxification	0.00127802464724761	0.00478906757426264	0	0	3	119
GO:2001237 negative regulation of extrinsic apoptotic signaling pathway	3	0.00127802464724761	8.333	0.025	Biological Process	GO:2001237	negative regulation of extrinsic apoptotic signaling pathway	0.00127802464724761	0.00478906757426264	0	0	3	119
GO:0034220 ion transmembrane transport	8	0.00127837447056917	22.222	0.007	Biological Process	GO:0034220	ion transmembrane transport	0.00127837447056917	0.00478906757426264	0	0	8	1226
GO:2000116 regulation of cysteine-type endopeptidase activity	4	0.0012987661237136	11.111	0.015	Biological Process	GO:2000116	regulation of cysteine-type endopeptidase activity	0.0012987661237136	0.00485980161175625	0	0	4	266
GO:0046660 female sex differentiation	3	0.00130917735602315	8.333	0.025	Biological Process	GO:0046660	female sex differentiation	0.00130917735602315	0.00489306937477642	0	0	3	120
GO:0042391 regulation of membrane potential	5	0.00133006466046546	13.889	0.011	Biological Process	GO:0042391	regulation of membrane potential	0.00133006466046546	0.00496536899927826	0	0	5	460
GO:0046320 regulation of fatty acid oxidation	2	0.00133278971113439	5.556	0.067	Biological Process	GO:0046320	regulation of fatty acid oxidation	0.00133278971113439	0.00496977669806544	0	0	2	30
GO:0006897 endocytosis	7	0.00133670186380407	19.444	0.007	Biological Process	GO:0006897	endocytosis	0.00133670186380407	0.00497859559921471	0	0	7	949
GO:0005515 protein binding	33	0.00119744525155689	91.667	0.002	Molecular Function	GO:0005515	protein binding	0.00119744525155689	0.0050715328301233	0	0	33	13916
GO:0043062 extracellular structure organization	5	0.0013688645696267	13.889	0.011	Biological Process	GO:0043062	extracellular structure organization	0.0013688645696267	0.00509249269948986	0	0	5	463
GO:0048589 developmental growth	6	0.0013714983357333	16.667	0.009	Biological Process	GO:0048589	developmental growth	0.0013714983357333	0.00509639912747085	0	0	6	693
GO:0042180 cellular ketone metabolic process	4	0.00139087288004817	11.111	0.015	Biological Process	GO:0042180	cellular ketone metabolic process	0.00139087288004817	0.00516243244290081	0	0	4	271
GO:0016079 synaptic vesicle exocytosis	3	0.00140549837698039	8.333	0.024	Biological Process	GO:0016079	synaptic vesicle exocytosis	0.00140549837698039	0.00521070711650104	0	0	3	123
GO:0098542 defense response to other organism	6	0.00141249147920527	16.667	0.009	Biological Process	GO:0098542	defense response to other organism	0.00141249147920527	0.00523060711171755	0	0	6	697
GO:0042953 lipoprotein transport	2	0.00142309294898396	5.556	0.065	Biological Process	GO:0042953	lipoprotein transport	0.00142309294898396	0.00524571948434177	0	0	2	31
GO:0044872 lipoprotein localization	2	0.00142309294898396	5.556	0.065	Biological Process	GO:0044872	lipoprotein localization	0.00142309294898396	0.00524571948434177	0	0	2	31
GO:0045742 positive regulation of epidermal growth factor receptor signaling pathway	2	0.00142309294898396	5.556	0.065	Biological Process	GO:0045742	positive regulation of epidermal growth factor receptor signaling pathway	0.00142309294898396	0.00524571948434177	0	0	2	31
GO:1902932 positive regulation of alcohol biosynthetic process	2	0.00142309294898396	5.556	0.065	Biological Process	GO:1902932	positive regulation of alcohol biosynthetic process	0.00142309294898396	0.00524571948434177	0	0	2	31
GO:0007613 memory	3	0.00143856879654326	8.333	0.024	Biological Process	GO:0007613	memory	0.00143856879654326	0.00529669838361124	0	0	3	124
GO:0031668 cellular response to extracellular stimulus	4	0.00144828143093727	11.111	0.015	Biological Process	GO:0031668	cellular response to extracellular stimulus	0.00144828143093727	0.00532636530829273	0	0	4	274
GO:0043406 positive regulation of MAP kinase activity	4	0.00150732882570019	11.111	0.014	Biological Process	GO:0043406	positive regulation of MAP kinase activity	0.00150732882570019	0.00552458332699683	0	0	4	277
GO:0045637 regulation of myeloid cell differentiation	4	0.00150732882570019	11.111	0.014	Biological Process	GO:0045637	regulation of myeloid cell differentiation	0.00150732882570019	0.00552458332699683	0	0	4	277
GO:0071216 cellular response to biotic stimulus	4	0.00150732882570019	11.111	0.014	Biological Process	GO:0071216	cellular response to biotic stimulus	0.00150732882570019	0.00552458332699683	0	0	4	277
GO:0007271 synaptic transmission, cholinergic	2	0.00151624709692168	5.556	0.062	Biological Process	GO:0007271	synaptic transmission, cholinergic	0.00151624709692168	0.00552580199081991	0	0	2	32
GO:0033198 response to ATP	2	0.00151624709692168	5.556	0.062	Biological Process	GO:0033198	response to ATP	0.00151624709692168	0.00552580199081991	0	0	2	32
GO:0050482 arachidonic acid secretion	2	0.00151624709692168	5.556	0.062	Biological Process	GO:0050482	arachidonic acid secretion	0.00151624709692168	0.00552580199081991	0	0	2	32
GO:0071295 cellular response to vitamin	2	0.00151624709692168	5.556	0.062	Biological Process	GO:0071295	cellular response to vitamin	0.00151624709692168	0.00552580199081991	0	0	2	32
GO:1903963 arachidonate transport	2	0.00151624709692168	5.556	0.062	Biological Process	GO:1903963	arachidonate transport	0.00151624709692168	0.00552580199081991	0	0	2	32
GO:0010595 positive regulation of endothelial cell migration	3	0.00154070807331356	8.333	0.024	Biological Process	GO:0010595	positive regulation of endothelial cell migration	0.00154070807331356	0.00560859567864596	0	0	3	127
GO:0043542 endothelial cell migration	4	0.00154761652198472	11.111	0.014	Biological Process	GO:0043542	endothelial cell migration	0.00154761652198472	0.00562737849462917	0	0	4	279
GO:0030141 secretory granule	7	0.00091133755310562	19.444	0.007	Cellular Component	GO:0030141	secretory granule	0.00091133755310562	0.00564919950719807	0	0	7	946
GO:0031982 vesicle	16	0.000920610290061907	44.444	0.004	Cellular Component	GO:0031982	vesicle	0.000920610290061907	0.00564919950719807	0	0	16	4321
GO:0010822 positive regulation of mitochondrion organization	3	0.00157573938195361	8.333	0.023	Biological Process	GO:0010822	positive regulation of mitochondrion organization	0.00157573938195361	0.00571671852438187	0	0	3	128
GO:1990748 cellular detoxification	3	0.00157573938195361	8.333	0.023	Biological Process	GO:1990748	cellular detoxification	0.00157573938195361	0.00571671852438187	0	0	3	128
GO:0007548 sex differentiation	4	0.00158865103111288	11.111	0.014	Biological Process	GO:0007548	sex differentiation	0.00158865103111288	0.00575707096635277	0	0	4	281
GO:2000027 regulation of animal organ morphogenesis	4	0.00160945064194993	11.111	0.014	Biological Process	GO:2000027	regulation of animal organ morphogenesis	0.00160945064194993	0.00579039649420575	0	0	4	282
GO:0032368 regulation of lipid transport	3	0.0016112675265467	8.333	0.023	Biological Process	GO:0032368	regulation of lipid transport	0.0016112675265467	0.00579039649420575	0	0	3	129
GO:0045745 positive regulation of G protein-coupled receptor signaling pathway	2	0.00161224215624871	5.556	0.061	Biological Process	GO:0045745	positive regulation of G protein-coupled receptor signaling pathway	0.00161224215624871	0.00579039649420575	0	0	2	33
GO:0045940 positive regulation of steroid metabolic process	2	0.00161224215624871	5.556	0.061	Biological Process	GO:0045940	positive regulation of steroid metabolic process	0.00161224215624871	0.00579039649420575	0	0	2	33
GO:0055094 response to lipoprotein particle	2	0.00161224215624871	5.556	0.061	Biological Process	GO:0055094	response to lipoprotein particle	0.00161224215624871	0.00579039649420575	0	0	2	33
GO:0090200 positive regulation of release of cytochrome c from mitochondria	2	0.00161224215624871	5.556	0.061	Biological Process	GO:0090200	positive regulation of release of cytochrome c from mitochondria	0.00161224215624871	0.00579039649420575	0	0	2	33
GO:1901186 positive regulation of ERBB signaling pathway	2	0.00161224215624871	5.556	0.061	Biological Process	GO:1901186	positive regulation of ERBB signaling pathway	0.00161224215624871	0.00579039649420575	0	0	2	33
GO:1902692 regulation of neuroblast proliferation	2	0.00161224215624871	5.556	0.061	Biological Process	GO:1902692	regulation of neuroblast proliferation	0.00161224215624871	0.00579039649420575	0	0	2	33
GO:0016702 oxidoreductase activity, acting on single donors with incorporation of molecular oxygen, incorporation of two atoms of oxygen	2	0.00139069705626453	5.556	0.065	Molecular Function	GO:0016702	oxidoreductase activity, acting on single donors with incorporation of molecular oxygen, incorporation of two atoms of oxygen	0.00139069705626453	0.00582152256110736	0	0	2	31
GO:0043500 muscle adaptation	3	0.00164729511742917	8.333	0.023	Biological Process	GO:0043500	muscle adaptation	0.00164729511742917	0.00590969418939474	0	0	3	130
GO:0052548 regulation of endopeptidase activity	5	0.00166442652041851	13.889	0.010	Biological Process	GO:0052548	regulation of endopeptidase activity	0.00166442652041851	0.00596450394510774	0	0	5	484
GO:0030097 hemopoiesis	7	0.00168600061549188	19.444	0.007	Biological Process	GO:0030097	hemopoiesis	0.00168600061549188	0.00603509452797871	0	0	7	988
GO:0007249 I-kappaB kinase/NF-kappaB signaling	4	0.00169455291736109	11.111	0.014	Biological Process	GO:0007249	I-kappaB kinase/NF-kappaB signaling	0.00169455291736109	0.0060589680978533	0	0	4	286
GO:0042755 eating behavior	2	0.00171106815332767	5.556	0.059	Biological Process	GO:0042755	eating behavior	0.00171106815332767	0.00610445378870115	0	0	2	34
GO:0048147 negative regulation of fibroblast proliferation	2	0.00171106815332767	5.556	0.059	Biological Process	GO:0048147	negative regulation of fibroblast proliferation	0.00171106815332767	0.00610445378870115	0	0	2	34
GO:0016701 oxidoreductase activity, acting on single donors with incorporation of molecular oxygen	2	0.00148175009041949	5.556	0.062	Molecular Function	GO:0016701	oxidoreductase activity, acting on single donors with incorporation of molecular oxygen	0.00148175009041949	0.00613137968449444	0	0	2	32
GO:0051101 regulation of DNA binding	3	0.00172085899216394	8.333	0.023	Biological Process	GO:0051101	regulation of DNA binding	0.00172085899216394	0.00613258497982676	0	0	3	132
GO:0051172 negative regulation of nitrogen compound metabolic process	12	0.00175027018366013	33.333	0.005	Biological Process	GO:0051172	negative regulation of nitrogen compound metabolic process	0.00175027018366013	0.00617936156674105	0	0	12	2664
GO:0002148 hypochlorous acid metabolic process	1	0.00180360721442874	2.778	1.000	Biological Process	GO:0002148	hypochlorous acid metabolic process	0.00180360721442874	0.00617936156674105	0	0	1	1
GO:0002149 hypochlorous acid biosynthetic process	1	0.00180360721442874	2.778	1.000	Biological Process	GO:0002149	hypochlorous acid biosynthetic process	0.00180360721442874	0.00617936156674105	0	0	1	1
GO:0010034 response to acetate	1	0.00180360721442874	2.778	1.000	Biological Process	GO:0010034	response to acetate	0.00180360721442874	0.00617936156674105	0	0	1	1
GO:0010335 response to non-ionic osmotic stress	1	0.00180360721442874	2.778	1.000	Biological Process	GO:0010335	response to non-ionic osmotic stress	0.00180360721442874	0.00617936156674105	0	0	1	1
GO:0014064 positive regulation of serotonin secretion	1	0.00180360721442874	2.778	1.000	Biological Process	GO:0014064	positive regulation of serotonin secretion	0.00180360721442874	0.00617936156674105	0	0	1	1
GO:0019102 male somatic sex determination	1	0.00180360721442874	2.778	1.000	Biological Process	GO:0019102	male somatic sex determination	0.00180360721442874	0.00617936156674105	0	0	1	1
GO:0032113 regulation of carbohydrate phosphatase activity	1	0.00180360721442874	2.778	1.000	Biological Process	GO:0032113	regulation of carbohydrate phosphatase activity	0.00180360721442874	0.00617936156674105	0	0	1	1
GO:0032223 negative regulation of synaptic transmission, cholinergic	1	0.00180360721442874	2.778	1.000	Biological Process	GO:0032223	negative regulation of synaptic transmission, cholinergic	0.00180360721442874	0.00617936156674105	0	0	1	1
GO:0032976 release of matrix enzymes from mitochondria	1	0.00180360721442874	2.778	1.000	Biological Process	GO:0032976	release of matrix enzymes from mitochondria	0.00180360721442874	0.00617936156674105	0	0	1	1
GO:0035490 regulation of leukotriene production involved in inflammatory response	1	0.00180360721442874	2.778	1.000	Biological Process	GO:0035490	regulation of leukotriene production involved in inflammatory response	0.00180360721442874	0.00617936156674105	0	0	1	1
GO:0035491 positive regulation of leukotriene production involved in inflammatory response	1	0.00180360721442874	2.778	1.000	Biological Process	GO:0035491	positive regulation of leukotriene production involved in inflammatory response	0.00180360721442874	0.00617936156674105	0	0	1	1
GO:0035504 regulation of myosin light chain kinase activity	1	0.00180360721442874	2.778	1.000	Biological Process	GO:0035504	regulation of myosin light chain kinase activity	0.00180360721442874	0.00617936156674105	0	0	1	1
GO:0035505 positive regulation of myosin light chain kinase activity	1	0.00180360721442874	2.778	1.000	Biological Process	GO:0035505	positive regulation of myosin light chain kinase activity	0.00180360721442874	0.00617936156674105	0	0	1	1
GO:0045212 neurotransmitter receptor biosynthetic process	1	0.00180360721442874	2.778	1.000	Biological Process	GO:0045212	neurotransmitter receptor biosynthetic process	0.00180360721442874	0.00617936156674105	0	0	1	1
GO:0060514 prostate induction	1	0.00180360721442874	2.778	1.000	Biological Process	GO:0060514	prostate induction	0.00180360721442874	0.00617936156674105	0	0	1	1
GO:0060515 prostate field specification	1	0.00180360721442874	2.778	1.000	Biological Process	GO:0060515	prostate field specification	0.00180360721442874	0.00617936156674105	0	0	1	1
GO:0060520 activation of prostate induction by androgen receptor signaling pathway	1	0.00180360721442874	2.778	1.000	Biological Process	GO:0060520	activation of prostate induction by androgen receptor signaling pathway	0.00180360721442874	0.00617936156674105	0	0	1	1
GO:0060549 regulation of fructose 1,6-bisphosphate 1-phosphatase activity	1	0.00180360721442874	2.778	1.000	Biological Process	GO:0060549	regulation of fructose 1,6-bisphosphate 1-phosphatase activity	0.00180360721442874	0.00617936156674105	0	0	1	1
GO:0060550 positive regulation of fructose 1,6-bisphosphate 1-phosphatase activity	1	0.00180360721442874	2.778	1.000	Biological Process	GO:0060550	positive regulation of fructose 1,6-bisphosphate 1-phosphatase activity	0.00180360721442874	0.00617936156674105	0	0	1	1
GO:0060551 regulation of fructose 1,6-bisphosphate metabolic process	1	0.00180360721442874	2.778	1.000	Biological Process	GO:0060551	regulation of fructose 1,6-bisphosphate metabolic process	0.00180360721442874	0.00617936156674105	0	0	1	1
GO:0060552 positive regulation of fructose 1,6-bisphosphate metabolic process	1	0.00180360721442874	2.778	1.000	Biological Process	GO:0060552	positive regulation of fructose 1,6-bisphosphate metabolic process	0.00180360721442874	0.00617936156674105	0	0	1	1
GO:0061358 negative regulation of Wnt protein secretion	1	0.00180360721442874	2.778	1.000	Biological Process	GO:0061358	negative regulation of Wnt protein secretion	0.00180360721442874	0.00617936156674105	0	0	1	1
GO:0070473 negative regulation of uterine smooth muscle contraction	1	0.00180360721442874	2.778	1.000	Biological Process	GO:0070473	negative regulation of uterine smooth muscle contraction	0.00180360721442874	0.00617936156674105	0	0	1	1
GO:0071471 cellular response to non-ionic osmotic stress	1	0.00180360721442874	2.778	1.000	Biological Process	GO:0071471	cellular response to non-ionic osmotic stress	0.00180360721442874	0.00617936156674105	0	0	1	1
GO:0071882 phospholipase C-activating adrenergic receptor signaling pathway	1	0.00180360721442874	2.778	1.000	Biological Process	GO:0071882	phospholipase C-activating adrenergic receptor signaling pathway	0.00180360721442874	0.00617936156674105	0	0	1	1
GO:0072366 regulation of cellular ketone metabolic process by positive regulation of transcription from RNA polymerase II promoter	1	0.00180360721442874	2.778	1.000	Biological Process	GO:0072366	regulation of cellular ketone metabolic process by positive regulation of transcription from RNA polymerase II promoter	0.00180360721442874	0.00617936156674105	0	0	1	1
GO:0090067 regulation of thalamus size	1	0.00180360721442874	2.778	1.000	Biological Process	GO:0090067	regulation of thalamus size	0.00180360721442874	0.00617936156674105	0	0	1	1
GO:1901331 positive regulation of odontoblast differentiation	1	0.00180360721442874	2.778	1.000	Biological Process	GO:1901331	positive regulation of odontoblast differentiation	0.00180360721442874	0.00617936156674105	0	0	1	1
GO:1902618 cellular response to fluoride	1	0.00180360721442874	2.778	1.000	Biological Process	GO:1902618	cellular response to fluoride	0.00180360721442874	0.00617936156674105	0	0	1	1
GO:1990117 B cell receptor apoptotic signaling pathway	1	0.00180360721442874	2.778	1.000	Biological Process	GO:1990117	B cell receptor apoptotic signaling pathway	0.00180360721442874	0.00617936156674105	0	0	1	1
GO:1990268 response to gold nanoparticle	1	0.00180360721442874	2.778	1.000	Biological Process	GO:1990268	response to gold nanoparticle	0.00180360721442874	0.00617936156674105	0	0	1	1
GO:1990708 conditioned place preference	1	0.00180360721442874	2.778	1.000	Biological Process	GO:1990708	conditioned place preference	0.00180360721442874	0.00617936156674105	0	0	1	1
GO:2000230 negative regulation of pancreatic stellate cell proliferation	1	0.00180360721442874	2.778	1.000	Biological Process	GO:2000230	negative regulation of pancreatic stellate cell proliferation	0.00180360721442874	0.00617936156674105	0	0	1	1
GO:0071840 cellular component organization or biogenesis	22	0.00180362006548664	61.111	0.003	Biological Process	GO:0071840	cellular component organization or biogenesis	0.00180362006548664	0.00617936156674105	0	0	22	7168
GO:0001975 response to amphetamine	2	0.00181271513952876	5.556	0.057	Biological Process	GO:0001975	response to amphetamine	0.00181271513952876	0.00617936156674105	0	0	2	35
GO:0010039 response to iron ion	2	0.00181271513952876	5.556	0.057	Biological Process	GO:0010039	response to iron ion	0.00181271513952876	0.00617936156674105	0	0	2	35
GO:0034368 protein-lipid complex remodeling	2	0.00181271513952876	5.556	0.057	Biological Process	GO:0034368	protein-lipid complex remodeling	0.00181271513952876	0.00617936156674105	0	0	2	35
GO:0034369 plasma lipoprotein particle remodeling	2	0.00181271513952876	5.556	0.057	Biological Process	GO:0034369	plasma lipoprotein particle remodeling	0.00181271513952876	0.00617936156674105	0	0	2	35
GO:0046627 negative regulation of insulin receptor signaling pathway	2	0.00181271513952876	5.556	0.057	Biological Process	GO:0046627	negative regulation of insulin receptor signaling pathway	0.00181271513952876	0.00617936156674105	0	0	2	35
GO:0071402 cellular response to lipoprotein particle stimulus	2	0.00181271513952876	5.556	0.057	Biological Process	GO:0071402	cellular response to lipoprotein particle stimulus	0.00181271513952876	0.00617936156674105	0	0	2	35
GO:0051128 regulation of cellular component organization	12	0.00186831515490467	33.333	0.004	Biological Process	GO:0051128	regulation of cellular component organization	0.00186831515490467	0.00636215679204575	0	0	12	2684
GO:0043170 macromolecule metabolic process	28	0.0018867740203449	77.778	0.003	Biological Process	GO:0043170	macromolecule metabolic process	0.0018867740203449	0.00641822283030644	0	0	28	10568
GO:0034367 protein-containing complex remodeling	2	0.00191717319117597	5.556	0.056	Biological Process	GO:0034367	protein-containing complex remodeling	0.00191717319117597	0.006514744803806	0	0	2	36
GO:0044212 transcription regulatory region DNA binding	7	0.00170928408574938	19.444	0.007	Molecular Function	GO:0044212	transcription regulatory region DNA binding	0.00170928408574938	0.00661590727520055	0	0	7	1002
GO:0001067 regulatory region nucleic acid binding	7	0.00172893734580026	19.444	0.007	Molecular Function	GO:0001067	regulatory region nucleic acid binding	0.00172893734580026	0.00661590727520055	0	0	7	1004
GO:0001103 RNA polymerase II repressing transcription factor binding	2	0.00177154288172299	5.556	0.057	Molecular Function	GO:0001103	RNA polymerase II repressing transcription factor binding	0.00177154288172299	0.00661590727520055	0	0	2	35
GO:0004979 beta-endorphin receptor activity	1	0.00178261946026237	2.778	1.000	Molecular Function	GO:0004979	beta-endorphin receptor activity	0.00178261946026237	0.00661590727520055	0	0	1	1
GO:0005133 interferon-gamma receptor binding	1	0.00178261946026237	2.778	1.000	Molecular Function	GO:0005133	interferon-gamma receptor binding	0.00178261946026237	0.00661590727520055	0	0	1	1
GO:0019811 cocaine binding	1	0.00178261946026237	2.778	1.000	Molecular Function	GO:0019811	cocaine binding	0.00178261946026237	0.00661590727520055	0	0	1	1
GO:0038047 morphine receptor activity	1	0.00178261946026237	2.778	1.000	Molecular Function	GO:0038047	morphine receptor activity	0.00178261946026237	0.00661590727520055	0	0	1	1
GO:0038048 dynorphin receptor activity	1	0.00178261946026237	2.778	1.000	Molecular Function	GO:0038048	dynorphin receptor activity	0.00178261946026237	0.00661590727520055	0	0	1	1
GO:0050649 testosterone 6-beta-hydroxylase activity	1	0.00178261946026237	2.778	1.000	Molecular Function	GO:0050649	testosterone 6-beta-hydroxylase activity	0.00178261946026237	0.00661590727520055	0	0	1	1
GO:0070974 POU domain binding	1	0.00178261946026237	2.778	1.000	Molecular Function	GO:0070974	POU domain binding	0.00178261946026237	0.00661590727520055	0	0	1	1
GO:0001893 maternal placenta development	2	0.0020244324094934	5.556	0.054	Biological Process	GO:0001893	maternal placenta development	0.0020244324094934	0.00684309190519933	0	0	2	37
GO:0034390 smooth muscle cell apoptotic process	2	0.0020244324094934	5.556	0.054	Biological Process	GO:0034390	smooth muscle cell apoptotic process	0.0020244324094934	0.00684309190519933	0	0	2	37
GO:0034391 regulation of smooth muscle cell apoptotic process	2	0.0020244324094934	5.556	0.054	Biological Process	GO:0034391	regulation of smooth muscle cell apoptotic process	0.0020244324094934	0.00684309190519933	0	0	2	37
GO:0071634 regulation of transforming growth factor beta production	2	0.0020244324094934	5.556	0.054	Biological Process	GO:0071634	regulation of transforming growth factor beta production	0.0020244324094934	0.00684309190519933	0	0	2	37
GO:1901385 regulation of voltage-gated calcium channel activity	2	0.0020244324094934	5.556	0.054	Biological Process	GO:1901385	regulation of voltage-gated calcium channel activity	0.0020244324094934	0.00684309190519933	0	0	2	37
GO:0045598 regulation of fat cell differentiation	3	0.00203560244006534	8.333	0.021	Biological Process	GO:0045598	regulation of fat cell differentiation	0.00203560244006534	0.00687362922574006	0	0	3	140
GO:0005504 fatty acid binding	2	0.00187365299394867	5.556	0.056	Molecular Function	GO:0005504	fatty acid binding	0.00187365299394867	0.00688280691654613	0	0	2	36
GO:0018193 peptidyl-amino acid modification	8	0.00207762374603484	22.222	0.006	Biological Process	GO:0018193	peptidyl-amino acid modification	0.00207762374603484	0.00700816898819717	0	0	8	1323
GO:0052547 regulation of peptidase activity	5	0.00209269640444245	13.889	0.010	Biological Process	GO:0052547	regulation of peptidase activity	0.00209269640444245	0.00705161992617361	0	0	5	510
GO:0008584 male gonad development	3	0.00211950952978557	8.333	0.021	Biological Process	GO:0008584	male gonad development	0.00211950952978557	0.00712704458396026	0	0	3	142
GO:0031644 regulation of neurological system process	3	0.00211950952978557	8.333	0.021	Biological Process	GO:0031644	regulation of neurological system process	0.00211950952978557	0.00712704458396026	0	0	3	142
GO:0048534 hematopoietic or lymphoid organ development	7	0.00212666800988801	19.444	0.007	Biological Process	GO:0048534	hematopoietic or lymphoid organ development	0.00212666800988801	0.00714365099772402	0	0	7	1029
GO:0010661 positive regulation of muscle cell apoptotic process	2	0.00213448292055162	5.556	0.053	Biological Process	GO:0010661	positive regulation of muscle cell apoptotic process	0.00213448292055162	0.00714751929067128	0	0	2	38
GO:0042417 dopamine metabolic process	2	0.00213448292055162	5.556	0.053	Biological Process	GO:0042417	dopamine metabolic process	0.00213448292055162	0.00714751929067128	0	0	2	38
GO:1900745 positive regulation of p38MAPK cascade	2	0.00213448292055162	5.556	0.053	Biological Process	GO:1900745	positive regulation of p38MAPK cascade	0.00213448292055162	0.00714751929067128	0	0	2	38
GO:0030518 intracellular steroid hormone receptor signaling pathway	3	0.00216225960135523	8.333	0.021	Biological Process	GO:0030518	intracellular steroid hormone receptor signaling pathway	0.00216225960135523	0.00722549470110189	0	0	3	143
GO:0046546 development of primary male sexual characteristics	3	0.00216225960135523	8.333	0.021	Biological Process	GO:0046546	development of primary male sexual characteristics	0.00216225960135523	0.00722549470110189	0	0	3	143
GO:0003690 double-stranded DNA binding	7	0.00200093927497592	19.444	0.007	Molecular Function	GO:0003690	double-stranded DNA binding	0.00200093927497592	0.00727614281809425	0	0	7	1030
GO:0070848 response to growth factor	6	0.00219093038880274	16.667	0.008	Biological Process	GO:0070848	response to growth factor	0.00219093038880274	0.00731370745971702	0	0	6	760
GO:0001837 epithelial to mesenchymal transition	3	0.00220554385814835	8.333	0.021	Biological Process	GO:0001837	epithelial to mesenchymal transition	0.00220554385814835	0.00734724651710288	0	0	3	144
GO:0038127 ERBB signaling pathway	3	0.00220554385814835	8.333	0.021	Biological Process	GO:0038127	ERBB signaling pathway	0.00220554385814835	0.00734724651710288	0	0	3	144
GO:0042307 positive regulation of protein import into nucleus	2	0.00224731487521424	5.556	0.051	Biological Process	GO:0042307	positive regulation of protein import into nucleus	0.00224731487521424	0.00747002627409171	0	0	2	39
GO:0071604 transforming growth factor beta production	2	0.00224731487521424	5.556	0.051	Biological Process	GO:0071604	transforming growth factor beta production	0.00224731487521424	0.00747002627409171	0	0	2	39
GO:1904064 positive regulation of cation transmembrane transport	3	0.00224936465493936	8.333	0.021	Biological Process	GO:1904064	positive regulation of cation transmembrane transport	0.00224936465493936	0.00747002627409171	0	0	3	145
GO:0051649 establishment of localization in cell	11	0.00227856396374285	30.556	0.005	Biological Process	GO:0051649	establishment of localization in cell	0.00227856396374285	0.00755919467559227	0	0	11	2369
GO:0042737 drug catabolic process	3	0.00229372432994272	8.333	0.021	Biological Process	GO:0042737	drug catabolic process	0.00229372432994272	0.00759383219522187	0	0	3	146
GO:0098754 detoxification	3	0.00229372432994272	8.333	0.021	Biological Process	GO:0098754	detoxification	0.00229372432994272	0.00759383219522187	0	0	3	146
GO:0071333 cellular response to glucose stimulus	3	0.00233862520487165	8.333	0.020	Biological Process	GO:0071333	cellular response to glucose stimulus	0.00233862520487165	0.00773452816986328	0	0	3	147
GO:0097193 intrinsic apoptotic signaling pathway	4	0.00235275256481086	11.111	0.013	Biological Process	GO:0097193	intrinsic apoptotic signaling pathway	0.00235275256481086	0.00777326258065845	0	0	4	313
GO:0032941 secretion by tissue	2	0.00236291844908451	5.556	0.050	Biological Process	GO:0032941	secretion by tissue	0.00236291844908451	0.00778287775757824	0	0	2	40
GO:0046676 negative regulation of insulin secretion	2	0.00236291844908451	5.556	0.050	Biological Process	GO:0046676	negative regulation of insulin secretion	0.00236291844908451	0.00778287775757824	0	0	2	40
GO:2000648 positive regulation of stem cell proliferation	2	0.00236291844908451	5.556	0.050	Biological Process	GO:2000648	positive regulation of stem cell proliferation	0.00236291844908451	0.00778287775757824	0	0	2	40
GO:0033135 regulation of peptidyl-serine phosphorylation	3	0.00238406958499681	8.333	0.020	Biological Process	GO:0033135	regulation of peptidyl-serine phosphorylation	0.00238406958499681	0.0078365024765268	0	0	3	148
GO:0061041 regulation of wound healing	3	0.00238406958499681	8.333	0.020	Biological Process	GO:0061041	regulation of wound healing	0.00238406958499681	0.0078365024765268	0	0	3	148
GO:0071331 cellular response to hexose stimulus	3	0.00243005975920468	8.333	0.020	Biological Process	GO:0071331	cellular response to hexose stimulus	0.00243005975920468	0.00797952276032722	0	0	3	149
GO:0009894 regulation of catabolic process	7	0.00247595800093978	19.444	0.007	Biological Process	GO:0009894	regulation of catabolic process	0.00247595800093978	0.0080735807937418	0	0	7	1057
GO:0060041 retina development in camera-type eye	3	0.00247659800005591	8.333	0.020	Biological Process	GO:0060041	retina development in camera-type eye	0.00247659800005591	0.0080735807937418	0	0	3	150
GO:0071326 cellular response to monosaccharide stimulus	3	0.00247659800005591	8.333	0.020	Biological Process	GO:0071326	cellular response to monosaccharide stimulus	0.00247659800005591	0.0080735807937418	0	0	3	150
GO:2000241 regulation of reproductive process	3	0.00247659800005591	8.333	0.020	Biological Process	GO:2000241	regulation of reproductive process	0.00247659800005591	0.0080735807937418	0	0	3	150
GO:0014046 dopamine secretion	2	0.00248128384245203	5.556	0.049	Biological Process	GO:0014046	dopamine secretion	0.00248128384245203	0.0080735807937418	0	0	2	41
GO:0014059 regulation of dopamine secretion	2	0.00248128384245203	5.556	0.049	Biological Process	GO:0014059	regulation of dopamine secretion	0.00248128384245203	0.0080735807937418	0	0	2	41
GO:0046621 negative regulation of organ growth	2	0.00248128384245203	5.556	0.049	Biological Process	GO:0046621	negative regulation of organ growth	0.00248128384245203	0.0080735807937418	0	0	2	41
GO:0060969 negative regulation of gene silencing	2	0.00248128384245203	5.556	0.049	Biological Process	GO:0060969	negative regulation of gene silencing	0.00248128384245203	0.0080735807937418	0	0	2	41
GO:1904591 positive regulation of protein import	2	0.00248128384245203	5.556	0.049	Biological Process	GO:1904591	positive regulation of protein import	0.00248128384245203	0.0080735807937418	0	0	2	41
GO:0043010 camera-type eye development	4	0.00251994239121881	11.111	0.013	Biological Process	GO:0043010	camera-type eye development	0.00251994239121881	0.0081867170992419	0	0	4	319
GO:0019359 nicotinamide nucleotide biosynthetic process	3	0.00252368656384337	8.333	0.020	Biological Process	GO:0019359	nicotinamide nucleotide biosynthetic process	0.00252368656384337	0.0081867170992419	0	0	3	151
GO:0019363 pyridine nucleotide biosynthetic process	3	0.00252368656384337	8.333	0.020	Biological Process	GO:0019363	pyridine nucleotide biosynthetic process	0.00252368656384337	0.0081867170992419	0	0	3	151
GO:0071813 lipoprotein particle binding	2	0.00230940106335796	5.556	0.050	Molecular Function	GO:0071813	lipoprotein particle binding	0.00230940106335796	0.00823152854266205	0	0	2	40
GO:0071814 protein-lipid complex binding	2	0.00230940106335796	5.556	0.050	Molecular Function	GO:0071814	protein-lipid complex binding	0.00230940106335796	0.00823152854266205	0	0	2	40
GO:0030225 macrophage differentiation	2	0.00260240128023963	5.556	0.048	Biological Process	GO:0030225	macrophage differentiation	0.00260240128023963	0.00840815995964973	0	0	2	42
GO:0033146 regulation of intracellular estrogen receptor signaling pathway	2	0.00260240128023963	5.556	0.048	Biological Process	GO:0033146	regulation of intracellular estrogen receptor signaling pathway	0.00260240128023963	0.00840815995964973	0	0	2	42
GO:0071276 cellular response to cadmium ion	2	0.00260240128023963	5.556	0.048	Biological Process	GO:0071276	cellular response to cadmium ion	0.00260240128023963	0.00840815995964973	0	0	2	42
GO:1902893 regulation of pri-miRNA transcription by RNA polymerase II	2	0.00260240128023963	5.556	0.048	Biological Process	GO:1902893	regulation of pri-miRNA transcription by RNA polymerase II	0.00260240128023963	0.00840815995964973	0	0	2	42
GO:0071900 regulation of protein serine/threonine kinase activity	5	0.00263903017696273	13.889	0.009	Biological Process	GO:0071900	regulation of protein serine/threonine kinase activity	0.00263903017696273	0.00851795296837118	0	0	5	538
GO:0030155 regulation of cell adhesion	6	0.00264315160374966	16.667	0.008	Biological Process	GO:0030155	regulation of cell adhesion	0.00264315160374966	0.0085191308266394	0	0	6	789
GO:1901576 organic substance biosynthetic process	21	0.00264468977495735	58.333	0.003	Biological Process	GO:1901576	organic substance biosynthetic process	0.00264468977495735	0.0085191308266394	0	0	21	6842
GO:0009416 response to light stimulus	4	0.00266539278484752	11.111	0.012	Biological Process	GO:0009416	response to light stimulus	0.00266539278484752	0.00857723398163933	0	0	4	324
GO:0072525 pyridine-containing compound biosynthetic process	3	0.00266827651295248	8.333	0.019	Biological Process	GO:0072525	pyridine-containing compound biosynthetic process	0.00266827651295248	0.00857793588279828	0	0	3	154
GO:0061351 neural precursor cell proliferation	3	0.00271758860808489	8.333	0.019	Biological Process	GO:0061351	neural precursor cell proliferation	0.00271758860808489	0.00872774465151415	0	0	3	155
GO:0044058 regulation of digestive system process	2	0.00272626101195023	5.556	0.047	Biological Process	GO:0044058	regulation of digestive system process	0.00272626101195023	0.00874686733445248	0	0	2	43
GO:0007204 positive regulation of cytosolic calcium ion concentration	4	0.00275538586017487	11.111	0.012	Biological Process	GO:0007204	positive regulation of cytosolic calcium ion concentration	0.00275538586017487	0.00883150567534137	0	0	4	327
GO:0048489 synaptic vesicle transport	3	0.00276746206562548	8.333	0.019	Biological Process	GO:0048489	synaptic vesicle transport	0.00276746206562548	0.00885257746240836	0	0	3	156
GO:0097480 establishment of synaptic vesicle localization	3	0.00276746206562548	8.333	0.019	Biological Process	GO:0097480	establishment of synaptic vesicle localization	0.00276746206562548	0.00885257746240836	0	0	3	156
GO:1901362 organic cyclic compound biosynthetic process	17	0.00277784851464037	47.222	0.003	Biological Process	GO:1901362	organic cyclic compound biosynthetic process	0.00277784851464037	0.00887697767637808	0	0	17	4934
GO:0030331 estrogen receptor binding	2	0.00254352664772329	5.556	0.048	Molecular Function	GO:0030331	estrogen receptor binding	0.00254352664772329	0.0089771528743175	0	0	2	42
GO:0002520 immune system development	7	0.0028241496481435	19.444	0.006	Biological Process	GO:0002520	immune system development	0.0028241496481435	0.00901598568226764	0	0	7	1082
GO:0097159 organic cyclic compound binding	21	0.00259452170216432	58.333	0.003	Molecular Function	GO:0097159	organic cyclic compound binding	0.00259452170216432	0.00906823119203062	0	0	21	6913
GO:0006351 transcription, DNA-templated	15	0.00286221575705105	41.667	0.004	Biological Process	GO:0006351	transcription, DNA-templated	0.00286221575705105	0.00912845421822625	0	0	15	4056
GO:0008277 regulation of G protein-coupled receptor signaling pathway	3	0.0028689016916594	8.333	0.019	Biological Process	GO:0008277	regulation of G protein-coupled receptor signaling pathway	0.0028689016916594	0.00914071845916828	0	0	3	158
GO:0001221 transcription cofactor binding	2	0.00266461923664367	5.556	0.047	Molecular Function	GO:0001221	transcription cofactor binding	0.00266461923664367	0.00922368197299732	0	0	2	43
GO:0034599 cellular response to oxidative stress	4	0.00297346622460307	11.111	0.012	Biological Process	GO:0034599	cellular response to oxidative stress	0.00297346622460307	0.00946192535121416	0	0	4	334
GO:0098662 inorganic cation transmembrane transport	6	0.00297559616389954	16.667	0.007	Biological Process	GO:0098662	inorganic cation transmembrane transport	0.00297559616389954	0.00946192535121416	0	0	6	808
GO:0019219 regulation of nucleobase-containing compound metabolic process	16	0.00298082498916651	44.444	0.004	Biological Process	GO:0019219	regulation of nucleobase-containing compound metabolic process	0.00298082498916651	0.00946919527654277	0	0	16	4512
GO:0071375 cellular response to peptide hormone stimulus	4	0.00303788856160521	11.111	0.012	Biological Process	GO:0071375	cellular response to peptide hormone stimulus	0.00303788856160521	0.00964095206237234	0	0	4	336
GO:0070372 regulation of ERK1 and ERK2 cascade	4	0.00307045639105496	11.111	0.012	Biological Process	GO:0070372	regulation of ERK1 and ERK2 cascade	0.00307045639105496	0.00973470804572893	0	0	4	337
GO:0048754 branching morphogenesis of an epithelial tube	3	0.00307861126836187	8.333	0.019	Biological Process	GO:0048754	branching morphogenesis of an epithelial tube	0.00307861126836187	0.00975095576928002	0	0	3	162
GO:0090316 positive regulation of intracellular protein transport	3	0.003132473855432	8.333	0.018	Biological Process	GO:0090316	positive regulation of intracellular protein transport	0.003132473855432	0.00991180026232074	0	0	3	163
GO:0045088 regulation of innate immune response	5	0.00313619881595398	13.889	0.009	Biological Process	GO:0045088	regulation of innate immune response	0.00313619881595398	0.0099138386932612	0	0	5	560
GO:0097659 nucleic acid-templated transcription	15	0.00319494082842201	41.667	0.004	Biological Process	GO:0097659	nucleic acid-templated transcription	0.00319494082842201	0.0100896168654191	0	0	15	4100
GO:0071214 cellular response to abiotic stimulus	4	0.00320312581090715	11.111	0.012	Biological Process	GO:0071214	cellular response to abiotic stimulus	0.00320312581090715	0.0100956502051902	0	0	4	341
GO:0104004 cellular response to environmental stimulus	4	0.00320312581090715	11.111	0.012	Biological Process	GO:0104004	cellular response to environmental stimulus	0.00320312581090715	0.0100956502051902	0	0	4	341
GO:0097144 BAX complex	1	0.0016940379276269	2.778	1.000	Cellular Component	GO:0097144	BAX complex	0.0016940379276269	0.0101642275657614	0	0	1	1
GO:0046661 male sex differentiation	3	0.00324193566575799	8.333	0.018	Biological Process	GO:0046661	male sex differentiation	0.00324193566575799	0.0101801875739146	0	0	3	165
GO:0022602 ovulation cycle process	2	0.0032489287254227	5.556	0.043	Biological Process	GO:0022602	ovulation cycle process	0.0032489287254227	0.0101801875739146	0	0	2	47
GO:0034105 positive regulation of tissue remodeling	2	0.0032489287254227	5.556	0.043	Biological Process	GO:0034105	positive regulation of tissue remodeling	0.0032489287254227	0.0101801875739146	0	0	2	47
GO:0044060 regulation of endocrine process	2	0.0032489287254227	5.556	0.043	Biological Process	GO:0044060	regulation of endocrine process	0.0032489287254227	0.0101801875739146	0	0	2	47
GO:0045776 negative regulation of blood pressure	2	0.0032489287254227	5.556	0.043	Biological Process	GO:0045776	negative regulation of blood pressure	0.0032489287254227	0.0101801875739146	0	0	2	47
GO:0090278 negative regulation of peptide hormone secretion	2	0.0032489287254227	5.556	0.043	Biological Process	GO:0090278	negative regulation of peptide hormone secretion	0.0032489287254227	0.0101801875739146	0	0	2	47
GO:0043204 perikaryon	3	0.0017391265737731	8.333	0.021	Cellular Component	GO:0043204	perikaryon	0.0017391265737731	0.0102079168460595	0	0	3	141
GO:0000187 activation of MAPK activity	3	0.00329753894271925	8.333	0.018	Biological Process	GO:0000187	activation of MAPK activity	0.00329753894271925	0.0103124201337906	0	0	3	166
GO:0001678 cellular glucose homeostasis	3	0.00329753894271925	8.333	0.018	Biological Process	GO:0001678	cellular glucose homeostasis	0.00329753894271925	0.0103124201337906	0	0	3	166
GO:0060562 epithelial tube morphogenesis	4	0.00333967392108474	11.111	0.012	Biological Process	GO:0060562	epithelial tube morphogenesis	0.00333967392108474	0.010434049201991	0	0	4	345
GO:0032774 RNA biosynthetic process	15	0.00338982033196923	41.667	0.004	Biological Process	GO:0032774	RNA biosynthetic process	0.00338982033196923	0.0105804479420727	0	0	15	4124
GO:0002521 leukocyte differentiation	5	0.00340879044497948	13.889	0.009	Biological Process	GO:0002521	leukocyte differentiation	0.00340879044497948	0.0106243851250615	0	0	5	571
GO:0097479 synaptic vesicle localization	3	0.00341050025922578	8.333	0.018	Biological Process	GO:0097479	synaptic vesicle localization	0.00341050025922578	0.0106243851250615	0	0	3	168
GO:0022411 cellular component disassembly	5	0.00348602087125449	13.889	0.009	Biological Process	GO:0022411	cellular component disassembly	0.00348602087125449	0.0108289805353721	0	0	5	574
GO:0008542 visual learning	2	0.00352646463053201	5.556	0.041	Biological Process	GO:0008542	visual learning	0.00352646463053201	0.0108289805353721	0	0	2	49
GO:0014075 response to amine	2	0.00352646463053201	5.556	0.041	Biological Process	GO:0014075	response to amine	0.00352646463053201	0.0108289805353721	0	0	2	49
GO:2001236 regulation of extrinsic apoptotic signaling pathway	3	0.0035843587392968	8.333	0.018	Biological Process	GO:2001236	regulation of extrinsic apoptotic signaling pathway	0.0035843587392968	0.0108289805353721	0	0	3	171
GO:0001300 chronological cell aging	1	0.00360405163249955	2.778	0.500	Biological Process	GO:0001300	chronological cell aging	0.00360405163249955	0.0108289805353721	0	0	1	2
GO:0001507 acetylcholine catabolic process in synaptic cleft	1	0.00360405163249955	2.778	0.500	Biological Process	GO:0001507	acetylcholine catabolic process in synaptic cleft	0.00360405163249955	0.0108289805353721	0	0	1	2
GO:0002298 CD4-positive, CD25-positive, alpha-beta regulatory T cell differentiation involved in immune response	1	0.00360405163249955	2.778	0.500	Biological Process	GO:0002298	CD4-positive, CD25-positive, alpha-beta regulatory T cell differentiation involved in immune response	0.00360405163249955	0.0108289805353721	0	0	1	2
GO:0002352 B cell negative selection	1	0.00360405163249955	2.778	0.500	Biological Process	GO:0002352	B cell negative selection	0.00360405163249955	0.0108289805353721	0	0	1	2
GO:0002358 B cell homeostatic proliferation	1	0.00360405163249955	2.778	0.500	Biological Process	GO:0002358	B cell homeostatic proliferation	0.00360405163249955	0.0108289805353721	0	0	1	2
GO:0006581 acetylcholine catabolic process	1	0.00360405163249955	2.778	0.500	Biological Process	GO:0006581	acetylcholine catabolic process	0.00360405163249955	0.0108289805353721	0	0	1	2
GO:0018993 somatic sex determination	1	0.00360405163249955	2.778	0.500	Biological Process	GO:0018993	somatic sex determination	0.00360405163249955	0.0108289805353721	0	0	1	2
GO:0021941 negative regulation of cerebellar granule cell precursor proliferation	1	0.00360405163249955	2.778	0.500	Biological Process	GO:0021941	negative regulation of cerebellar granule cell precursor proliferation	0.00360405163249955	0.0108289805353721	0	0	1	2
GO:0032832 regulation of CD4-positive, CD25-positive, alpha-beta regulatory T cell differentiation involved in immune response	1	0.00360405163249955	2.778	0.500	Biological Process	GO:0032832	regulation of CD4-positive, CD25-positive, alpha-beta regulatory T cell differentiation involved in immune response	0.00360405163249955	0.0108289805353721	0	0	1	2
GO:0032834 positive regulation of CD4-positive, CD25-positive, alpha-beta regulatory T cell differentiation involved in immune response	1	0.00360405163249955	2.778	0.500	Biological Process	GO:0032834	positive regulation of CD4-positive, CD25-positive, alpha-beta regulatory T cell differentiation involved in immune response	0.00360405163249955	0.0108289805353721	0	0	1	2
GO:0044467 glial cell-derived neurotrophic factor secretion	1	0.00360405163249955	2.778	0.500	Biological Process	GO:0044467	glial cell-derived neurotrophic factor secretion	0.00360405163249955	0.0108289805353721	0	0	1	2
GO:0045720 negative regulation of integrin biosynthetic process	1	0.00360405163249955	2.778	0.500	Biological Process	GO:0045720	negative regulation of integrin biosynthetic process	0.00360405163249955	0.0108289805353721	0	0	1	2
GO:0045994 positive regulation of translational initiation by iron	1	0.00360405163249955	2.778	0.500	Biological Process	GO:0045994	positive regulation of translational initiation by iron	0.00360405163249955	0.0108289805353721	0	0	1	2
GO:0060057 apoptotic process involved in mammary gland involution	1	0.00360405163249955	2.778	0.500	Biological Process	GO:0060057	apoptotic process involved in mammary gland involution	0.00360405163249955	0.0108289805353721	0	0	1	2
GO:0060058 positive regulation of apoptotic process involved in mammary gland involution	1	0.00360405163249955	2.778	0.500	Biological Process	GO:0060058	positive regulation of apoptotic process involved in mammary gland involution	0.00360405163249955	0.0108289805353721	0	0	1	2
GO:0060599 lateral sprouting involved in mammary gland duct morphogenesis	1	0.00360405163249955	2.778	0.500	Biological Process	GO:0060599	lateral sprouting involved in mammary gland duct morphogenesis	0.00360405163249955	0.0108289805353721	0	0	1	2
GO:0060694 regulation of cholesterol transporter activity	1	0.00360405163249955	2.778	0.500	Biological Process	GO:0060694	regulation of cholesterol transporter activity	0.00360405163249955	0.0108289805353721	0	0	1	2
GO:0061847 response to cholecystokinin	1	0.00360405163249955	2.778	0.500	Biological Process	GO:0061847	response to cholecystokinin	0.00360405163249955	0.0108289805353721	0	0	1	2
GO:0072343 pancreatic stellate cell proliferation	1	0.00360405163249955	2.778	0.500	Biological Process	GO:0072343	pancreatic stellate cell proliferation	0.00360405163249955	0.0108289805353721	0	0	1	2
GO:0072363 regulation of glycolytic process by positive regulation of transcription from RNA polymerase II promoter	1	0.00360405163249955	2.778	0.500	Biological Process	GO:0072363	regulation of glycolytic process by positive regulation of transcription from RNA polymerase II promoter	0.00360405163249955	0.0108289805353721	0	0	1	2
GO:0072364 regulation of cellular ketone metabolic process by regulation of transcription from RNA polymerase II promoter	1	0.00360405163249955	2.778	0.500	Biological Process	GO:0072364	regulation of cellular ketone metabolic process by regulation of transcription from RNA polymerase II promoter	0.00360405163249955	0.0108289805353721	0	0	1	2
GO:0072369 regulation of lipid transport by positive regulation of transcription from RNA polymerase II promoter	1	0.00360405163249955	2.778	0.500	Biological Process	GO:0072369	regulation of lipid transport by positive regulation of transcription from RNA polymerase II promoter	0.00360405163249955	0.0108289805353721	0	0	1	2
GO:0090362 positive regulation of platelet-derived growth factor production	1	0.00360405163249955	2.778	0.500	Biological Process	GO:0090362	positive regulation of platelet-derived growth factor production	0.00360405163249955	0.0108289805353721	0	0	1	2
GO:1900166 regulation of glial cell-derived neurotrophic factor secretion	1	0.00360405163249955	2.778	0.500	Biological Process	GO:1900166	regulation of glial cell-derived neurotrophic factor secretion	0.00360405163249955	0.0108289805353721	0	0	1	2
GO:1900168 positive regulation of glial cell-derived neurotrophic factor secretion	1	0.00360405163249955	2.778	0.500	Biological Process	GO:1900168	positive regulation of glial cell-derived neurotrophic factor secretion	0.00360405163249955	0.0108289805353721	0	0	1	2
GO:1901558 response to metformin	1	0.00360405163249955	2.778	0.500	Biological Process	GO:1901558	response to metformin	0.00360405163249955	0.0108289805353721	0	0	1	2
GO:1902913 positive regulation of neuroepithelial cell differentiation	1	0.00360405163249955	2.778	0.500	Biological Process	GO:1902913	positive regulation of neuroepithelial cell differentiation	0.00360405163249955	0.0108289805353721	0	0	1	2
GO:1903519 regulation of mammary gland involution	1	0.00360405163249955	2.778	0.500	Biological Process	GO:1903519	regulation of mammary gland involution	0.00360405163249955	0.0108289805353721	0	0	1	2
GO:1903521 positive regulation of mammary gland involution	1	0.00360405163249955	2.778	0.500	Biological Process	GO:1903521	positive regulation of mammary gland involution	0.00360405163249955	0.0108289805353721	0	0	1	2
GO:1903937 response to acrylamide	1	0.00360405163249955	2.778	0.500	Biological Process	GO:1903937	response to acrylamide	0.00360405163249955	0.0108289805353721	0	0	1	2
GO:1990267 response to transition metal nanoparticle	1	0.00360405163249955	2.778	0.500	Biological Process	GO:1990267	response to transition metal nanoparticle	0.00360405163249955	0.0108289805353721	0	0	1	2
GO:2000098 negative regulation of smooth muscle cell-matrix adhesion	1	0.00360405163249955	2.778	0.500	Biological Process	GO:2000098	negative regulation of smooth muscle cell-matrix adhesion	0.00360405163249955	0.0108289805353721	0	0	1	2
GO:2000229 regulation of pancreatic stellate cell proliferation	1	0.00360405163249955	2.778	0.500	Biological Process	GO:2000229	regulation of pancreatic stellate cell proliferation	0.00360405163249955	0.0108289805353721	0	0	1	2
GO:2000309 positive regulation of tumor necrosis factor (ligand) superfamily member 11 production	1	0.00360405163249955	2.778	0.500	Biological Process	GO:2000309	positive regulation of tumor necrosis factor (ligand) superfamily member 11 production	0.00360405163249955	0.0108289805353721	0	0	1	2
GO:0070371 ERK1 and ERK2 cascade	4	0.00366137491887506	11.111	0.011	Biological Process	GO:0070371	ERK1 and ERK2 cascade	0.00366137491887506	0.0109838555910826	0	0	4	354
GO:0043268 positive regulation of potassium ion transport	2	0.00366924945942008	5.556	0.040	Biological Process	GO:0043268	positive regulation of potassium ion transport	0.00366924945942008	0.0109838555910826	0	0	2	50
GO:0043949 regulation of cAMP-mediated signaling	2	0.00366924945942008	5.556	0.040	Biological Process	GO:0043949	regulation of cAMP-mediated signaling	0.00366924945942008	0.0109838555910826	0	0	2	50
GO:2000778 positive regulation of interleukin-6 secretion	2	0.00366924945942008	5.556	0.040	Biological Process	GO:2000778	positive regulation of interleukin-6 secretion	0.00366924945942008	0.0109838555910826	0	0	2	50
GO:0007269 neurotransmitter secretion	3	0.00370323139714544	8.333	0.017	Biological Process	GO:0007269	neurotransmitter secretion	0.00370323139714544	0.011075277542764	0	0	3	173
GO:0080135 regulation of cellular response to stress	6	0.00371247245092159	16.667	0.007	Biological Process	GO:0080135	regulation of cellular response to stress	0.00371247245092159	0.0110926057075819	0	0	6	845
GO:0002009 morphogenesis of an epithelium	5	0.00372531670719125	13.889	0.009	Biological Process	GO:0002009	morphogenesis of an epithelium	0.00372531670719125	0.0111206578513371	0	0	5	583
GO:0048638 regulation of developmental growth	4	0.00373563161783675	11.111	0.011	Biological Process	GO:0048638	regulation of developmental growth	0.00373563161783675	0.0111411145006475	0	0	4	356
GO:0099643 signal release from synapse	3	0.00376356356585221	8.333	0.017	Biological Process	GO:0099643	signal release from synapse	0.00376356356585221	0.0112140255138078	0	0	3	174
GO:0009409 response to cold	2	0.00381469945680521	5.556	0.039	Biological Process	GO:0009409	response to cold	0.00381469945680521	0.0113244491254605	0	0	2	51
GO:0010718 positive regulation of epithelial to mesenchymal transition	2	0.00381469945680521	5.556	0.039	Biological Process	GO:0010718	positive regulation of epithelial to mesenchymal transition	0.00381469945680521	0.0113244491254605	0	0	2	51
GO:0060986 endocrine hormone secretion	2	0.00381469945680521	5.556	0.039	Biological Process	GO:0060986	endocrine hormone secretion	0.00381469945680521	0.0113244491254605	0	0	2	51
GO:0090199 regulation of release of cytochrome c from mitochondria	2	0.00381469945680521	5.556	0.039	Biological Process	GO:0090199	regulation of release of cytochrome c from mitochondria	0.00381469945680521	0.0113244491254605	0	0	2	51
GO:0003713 transcription coactivator activity	4	0.00337237311675829	11.111	0.011	Molecular Function	GO:0003713	transcription coactivator activity	0.00337237311675829	0.0115624221145999	0	0	4	350
GO:0043405 regulation of MAP kinase activity	4	0.00392575573567917	11.111	0.011	Biological Process	GO:0043405	regulation of MAP kinase activity	0.00392575573567917	0.0116433935091388	0	0	4	361
GO:0051252 regulation of RNA metabolic process	15	0.00395918851963804	41.667	0.004	Biological Process	GO:0051252	regulation of RNA metabolic process	0.00395918851963804	0.0117208702049341	0	0	15	4188
GO:0006998 nuclear envelope organization	2	0.00396280509104049	5.556	0.038	Biological Process	GO:0006998	nuclear envelope organization	0.00396280509104049	0.0117208702049341	0	0	2	52
GO:0042304 regulation of fatty acid biosynthetic process	2	0.00396280509104049	5.556	0.038	Biological Process	GO:0042304	regulation of fatty acid biosynthetic process	0.00396280509104049	0.0117208702049341	0	0	2	52
GO:0003990 acetylcholinesterase activity	1	0.00356214930573306	2.778	0.500	Molecular Function	GO:0003990	acetylcholinesterase activity	0.00356214930573306	0.011738014244628	0	0	1	2
GO:0004465 lipoprotein lipase activity	1	0.00356214930573306	2.778	0.500	Molecular Function	GO:0004465	lipoprotein lipase activity	0.00356214930573306	0.011738014244628	0	0	1	2
GO:0017129 triglyceride binding	1	0.00356214930573306	2.778	0.500	Molecular Function	GO:0017129	triglyceride binding	0.00356214930573306	0.011738014244628	0	0	1	2
GO:0031696 alpha-2C adrenergic receptor binding	1	0.00356214930573306	2.778	0.500	Molecular Function	GO:0031696	alpha-2C adrenergic receptor binding	0.00356214930573306	0.011738014244628	0	0	1	2
GO:0070888 E-box binding	2	0.00358661546363634	5.556	0.040	Molecular Function	GO:0070888	E-box binding	0.00358661546363634	0.011738014244628	0	0	2	50
GO:0001936 regulation of endothelial cell proliferation	3	0.00401090826728351	8.333	0.017	Biological Process	GO:0001936	regulation of endothelial cell proliferation	0.00401090826728351	0.0118522523453796	0	0	3	178
GO:0006584 catecholamine metabolic process	2	0.00411355685453411	5.556	0.038	Biological Process	GO:0006584	catecholamine metabolic process	0.00411355685453411	0.0120889734775258	0	0	2	53
GO:0009712 catechol-containing compound metabolic process	2	0.00411355685453411	5.556	0.038	Biological Process	GO:0009712	catechol-containing compound metabolic process	0.00411355685453411	0.0120889734775258	0	0	2	53
GO:0070231 T cell apoptotic process	2	0.00411355685453411	5.556	0.038	Biological Process	GO:0070231	T cell apoptotic process	0.00411355685453411	0.0120889734775258	0	0	2	53
GO:0071827 plasma lipoprotein particle organization	2	0.00411355685453411	5.556	0.038	Biological Process	GO:0071827	plasma lipoprotein particle organization	0.00411355685453411	0.0120889734775258	0	0	2	53
GO:1900744 regulation of p38MAPK cascade	2	0.00411355685453411	5.556	0.038	Biological Process	GO:1900744	regulation of p38MAPK cascade	0.00411355685453411	0.0120889734775258	0	0	2	53
GO:2000179 positive regulation of neural precursor cell proliferation	2	0.00411355685453411	5.556	0.038	Biological Process	GO:2000179	positive regulation of neural precursor cell proliferation	0.00411355685453411	0.0120889734775258	0	0	2	53
GO:0051480 regulation of cytosolic calcium ion concentration	4	0.004122367558941	11.111	0.011	Biological Process	GO:0051480	regulation of cytosolic calcium ion concentration	0.004122367558941	0.0121038127779855	0	0	4	366
GO:0034614 cellular response to reactive oxygen species	3	0.00413821602458453	8.333	0.017	Biological Process	GO:0034614	cellular response to reactive oxygen species	0.00413821602458453	0.0121282141776986	0	0	3	180
GO:1903034 regulation of response to wounding	3	0.00413821602458453	8.333	0.017	Biological Process	GO:1903034	regulation of response to wounding	0.00413821602458453	0.0121282141776986	0	0	3	180
GO:0046165 alcohol biosynthetic process	3	0.00420278509968909	8.333	0.017	Biological Process	GO:0046165	alcohol biosynthetic process	0.00420278509968909	0.0122952534012744	0	0	3	181
GO:0001654 eye development	4	0.00420285231243067	11.111	0.011	Biological Process	GO:0001654	eye development	0.00420285231243067	0.0122952534012744	0	0	4	368
GO:0007632 visual behavior	2	0.00426694526369745	5.556	0.037	Biological Process	GO:0007632	visual behavior	0.00426694526369745	0.0124262713652293	0	0	2	54
GO:0019369 arachidonic acid metabolic process	2	0.00426694526369745	5.556	0.037	Biological Process	GO:0019369	arachidonic acid metabolic process	0.00426694526369745	0.0124262713652293	0	0	2	54
GO:0030857 negative regulation of epithelial cell differentiation	2	0.00426694526369745	5.556	0.037	Biological Process	GO:0030857	negative regulation of epithelial cell differentiation	0.00426694526369745	0.0124262713652293	0	0	2	54
GO:0032964 collagen biosynthetic process	2	0.00426694526369745	5.556	0.037	Biological Process	GO:0032964	collagen biosynthetic process	0.00426694526369745	0.0124262713652293	0	0	2	54
GO:0097366 response to bronchodilator	2	0.00426694526369745	5.556	0.037	Biological Process	GO:0097366	response to bronchodilator	0.00426694526369745	0.0124262713652293	0	0	2	54
GO:0048469 cell maturation	3	0.00433376254273136	8.333	0.016	Biological Process	GO:0048469	cell maturation	0.00433376254273136	0.0125980558830258	0	0	3	183
GO:0048771 tissue remodeling	3	0.00433376254273136	8.333	0.016	Biological Process	GO:0048771	tissue remodeling	0.00433376254273136	0.0125980558830258	0	0	3	183
GO:0150063 visual system development	4	0.00436701276049708	11.111	0.011	Biological Process	GO:0150063	visual system development	0.00436701276049708	0.012683255472274	0	0	4	372
GO:0000122 negative regulation of transcription by RNA polymerase II	6	0.00442868656708428	16.667	0.007	Biological Process	GO:0000122	negative regulation of transcription by RNA polymerase II	0.00442868656708428	0.0128507785147675	0	0	6	876
GO:0050778 positive regulation of immune response	7	0.00456839294931989	19.444	0.006	Biological Process	GO:0050778	positive regulation of immune response	0.00456839294931989	0.013244223883704	0	0	7	1180
GO:0048260 positive regulation of receptor-mediated endocytosis	2	0.00458159420438381	5.556	0.036	Biological Process	GO:0048260	positive regulation of receptor-mediated endocytosis	0.00458159420438381	0.0132705401887553	0	0	2	56
GO:0034654 nucleobase-containing compound biosynthetic process	16	0.00459219816195234	44.444	0.003	Biological Process	GO:0034654	nucleobase-containing compound biosynthetic process	0.00459219816195234	0.0132892928823405	0	0	16	4699
GO:0016705 oxidoreductase activity, acting on paired donors, with incorporation or reduction of molecular oxygen	3	0.00413127940326774	8.333	0.016	Molecular Function	GO:0016705	oxidoreductase activity, acting on paired donors, with incorporation or reduction of molecular oxygen	0.00413127940326774	0.0133987440105981	0	0	3	182
GO:0071466 cellular response to xenobiotic stimulus	3	0.00467201674024558	8.333	0.016	Biological Process	GO:0071466	cellular response to xenobiotic stimulus	0.00467201674024558	0.0135081310602968	0	0	3	188
GO:0051099 positive regulation of binding	3	0.00474153451712035	8.333	0.016	Biological Process	GO:0051099	positive regulation of binding	0.00474153451712035	0.0136393618306375	0	0	3	189
GO:0035094 response to nicotine	2	0.00474283588827948	5.556	0.035	Biological Process	GO:0035094	response to nicotine	0.00474283588827948	0.0136393618306375	0	0	2	57
GO:0035176 social behavior	2	0.00474283588827948	5.556	0.035	Biological Process	GO:0035176	social behavior	0.00474283588827948	0.0136393618306375	0	0	2	57
GO:0045744 negative regulation of G protein-coupled receptor signaling pathway	2	0.00474283588827948	5.556	0.035	Biological Process	GO:0045744	negative regulation of G protein-coupled receptor signaling pathway	0.00474283588827948	0.0136393618306375	0	0	2	57
GO:0051703 intraspecies interaction between organisms	2	0.00474283588827948	5.556	0.035	Biological Process	GO:0051703	intraspecies interaction between organisms	0.00474283588827948	0.0136393618306375	0	0	2	57
GO:0071825 protein-lipid complex subunit organization	2	0.00474283588827948	5.556	0.035	Biological Process	GO:0071825	protein-lipid complex subunit organization	0.00474283588827948	0.0136393618306375	0	0	2	57
GO:0006066 alcohol metabolic process	4	0.00479633535221334	11.111	0.010	Biological Process	GO:0006066	alcohol metabolic process	0.00479633535221334	0.0137808992530558	0	0	4	382
GO:0048880 sensory system development	4	0.0048407767756653	11.111	0.010	Biological Process	GO:0048880	sensory system development	0.0048407767756653	0.0138961816807234	0	0	4	383
GO:0019362 pyridine nucleotide metabolic process	3	0.00488245041753632	8.333	0.016	Biological Process	GO:0019362	pyridine nucleotide metabolic process	0.00488245041753632	0.0139908507957541	0	0	3	191
GO:0046496 nicotinamide nucleotide metabolic process	3	0.00488245041753632	8.333	0.016	Biological Process	GO:0046496	nicotinamide nucleotide metabolic process	0.00488245041753632	0.0139908507957541	0	0	3	191
GO:0001541 ovarian follicle development	2	0.00490667652248702	5.556	0.034	Biological Process	GO:0001541	ovarian follicle development	0.00490667652248702	0.0140228108786529	0	0	2	58
GO:0042306 regulation of protein import into nucleus	2	0.00490667652248702	5.556	0.034	Biological Process	GO:0042306	regulation of protein import into nucleus	0.00490667652248702	0.0140228108786529	0	0	2	58
GO:0070228 regulation of lymphocyte apoptotic process	2	0.00490667652248702	5.556	0.034	Biological Process	GO:0070228	regulation of lymphocyte apoptotic process	0.00490667652248702	0.0140228108786529	0	0	2	58
GO:0098660 inorganic ion transmembrane transport	6	0.00505030176831361	16.667	0.007	Biological Process	GO:0098660	inorganic ion transmembrane transport	0.00505030176831361	0.0144204712426204	0	0	6	900
GO:0043565 sequence-specific DNA binding	7	0.0044877949991476	19.444	0.006	Molecular Function	GO:0043565	sequence-specific DNA binding	0.0044877949991476	0.014425055354403	0	0	7	1190
GO:0038066 p38MAPK cascade	2	0.00507310674265818	5.556	0.034	Biological Process	GO:0038066	p38MAPK cascade	0.00507310674265818	0.0144593371591612	0	0	2	59
GO:0071398 cellular response to fatty acid	2	0.00507310674265818	5.556	0.034	Biological Process	GO:0071398	cellular response to fatty acid	0.00507310674265818	0.0144593371591612	0	0	2	59
GO:0006355 regulation of transcription, DNA-templated	14	0.00507739309815168	38.889	0.004	Biological Process	GO:0006355	regulation of transcription, DNA-templated	0.00507739309815168	0.0144593371591612	0	0	14	3856
GO:0001935 endothelial cell proliferation	3	0.00509854969690842	8.333	0.015	Biological Process	GO:0001935	endothelial cell proliferation	0.00509854969690842	0.0144811411515016	0	0	3	194
GO:0043123 positive regulation of I-kappaB kinase/NF-kappaB signaling	3	0.00509854969690842	8.333	0.015	Biological Process	GO:0043123	positive regulation of I-kappaB kinase/NF-kappaB signaling	0.00509854969690842	0.0144811411515016	0	0	3	194
GO:0050806 positive regulation of synaptic transmission	3	0.00509854969690842	8.333	0.015	Biological Process	GO:0050806	positive regulation of synaptic transmission	0.00509854969690842	0.0144811411515016	0	0	3	194
GO:0007405 neuroblast proliferation	2	0.0052421172081384	5.556	0.033	Biological Process	GO:0007405	neuroblast proliferation	0.0052421172081384	0.0148730713318869	0	0	2	60
GO:0072524 pyridine-containing compound metabolic process	3	0.00524578494769785	8.333	0.015	Biological Process	GO:0072524	pyridine-containing compound metabolic process	0.00524578494769785	0.0148730713318869	0	0	3	196
GO:0032102 negative regulation of response to external stimulus	4	0.00530059342633192	11.111	0.010	Biological Process	GO:0032102	negative regulation of response to external stimulus	0.00530059342633192	0.0148941797351021	0	0	4	393
GO:0018130 heterocycle biosynthetic process	16	0.00537177148231018	44.444	0.003	Biological Process	GO:0018130	heterocycle biosynthetic process	0.00537177148231018	0.0148941797351021	0	0	16	4770
GO:0002339 B cell selection	1	0.00540133864228221	2.778	0.333	Biological Process	GO:0002339	B cell selection	0.00540133864228221	0.0148941797351021	0	0	1	3
GO:0002904 positive regulation of B cell apoptotic process	1	0.00540133864228221	2.778	0.333	Biological Process	GO:0002904	positive regulation of B cell apoptotic process	0.00540133864228221	0.0148941797351021	0	0	1	3
GO:0006447 regulation of translational initiation by iron	1	0.00540133864228221	2.778	0.333	Biological Process	GO:0006447	regulation of translational initiation by iron	0.00540133864228221	0.0148941797351021	0	0	1	3
GO:0006808 regulation of nitrogen utilization	1	0.00540133864228221	2.778	0.333	Biological Process	GO:0006808	regulation of nitrogen utilization	0.00540133864228221	0.0148941797351021	0	0	1	3
GO:0007207 phospholipase C-activating G protein-coupled acetylcholine receptor signaling pathway	1	0.00540133864228221	2.778	0.333	Biological Process	GO:0007207	phospholipase C-activating G protein-coupled acetylcholine receptor signaling pathway	0.00540133864228221	0.0148941797351021	0	0	1	3
GO:0021502 neural fold elevation formation	1	0.00540133864228221	2.778	0.333	Biological Process	GO:0021502	neural fold elevation formation	0.00540133864228221	0.0148941797351021	0	0	1	3
GO:0032829 regulation of CD4-positive, CD25-positive, alpha-beta regulatory T cell differentiation	1	0.00540133864228221	2.778	0.333	Biological Process	GO:0032829	regulation of CD4-positive, CD25-positive, alpha-beta regulatory T cell differentiation	0.00540133864228221	0.0148941797351021	0	0	1	3
GO:0032831 positive regulation of CD4-positive, CD25-positive, alpha-beta regulatory T cell differentiation	1	0.00540133864228221	2.778	0.333	Biological Process	GO:0032831	positive regulation of CD4-positive, CD25-positive, alpha-beta regulatory T cell differentiation	0.00540133864228221	0.0148941797351021	0	0	1	3
GO:0033602 negative regulation of dopamine secretion	1	0.00540133864228221	2.778	0.333	Biological Process	GO:0033602	negative regulation of dopamine secretion	0.00540133864228221	0.0148941797351021	0	0	1	3
GO:0033685 negative regulation of luteinizing hormone secretion	1	0.00540133864228221	2.778	0.333	Biological Process	GO:0033685	negative regulation of luteinizing hormone secretion	0.00540133864228221	0.0148941797351021	0	0	1	3
GO:0045726 positive regulation of integrin biosynthetic process	1	0.00540133864228221	2.778	0.333	Biological Process	GO:0045726	positive regulation of integrin biosynthetic process	0.00540133864228221	0.0148941797351021	0	0	1	3
GO:0048597 post-embryonic camera-type eye morphogenesis	1	0.00540133864228221	2.778	0.333	Biological Process	GO:0048597	post-embryonic camera-type eye morphogenesis	0.00540133864228221	0.0148941797351021	0	0	1	3
GO:0055095 lipoprotein particle mediated signaling	1	0.00540133864228221	2.778	0.333	Biological Process	GO:0055095	lipoprotein particle mediated signaling	0.00540133864228221	0.0148941797351021	0	0	1	3
GO:0055096 low-density lipoprotein particle mediated signaling	1	0.00540133864228221	2.778	0.333	Biological Process	GO:0055096	low-density lipoprotein particle mediated signaling	0.00540133864228221	0.0148941797351021	0	0	1	3
GO:0060523 prostate epithelial cord elongation	1	0.00540133864228221	2.778	0.333	Biological Process	GO:0060523	prostate epithelial cord elongation	0.00540133864228221	0.0148941797351021	0	0	1	3
GO:0060769 positive regulation of epithelial cell proliferation involved in prostate gland development	1	0.00540133864228221	2.778	0.333	Biological Process	GO:0060769	positive regulation of epithelial cell proliferation involved in prostate gland development	0.00540133864228221	0.0148941797351021	0	0	1	3
GO:0061044 negative regulation of vascular wound healing	1	0.00540133864228221	2.778	0.333	Biological Process	GO:0061044	negative regulation of vascular wound healing	0.00540133864228221	0.0148941797351021	0	0	1	3
GO:0070101 positive regulation of chemokine-mediated signaling pathway	1	0.00540133864228221	2.778	0.333	Biological Process	GO:0070101	positive regulation of chemokine-mediated signaling pathway	0.00540133864228221	0.0148941797351021	0	0	1	3
GO:0072361 regulation of glycolytic process by regulation of transcription from RNA polymerase II promoter	1	0.00540133864228221	2.778	0.333	Biological Process	GO:0072361	regulation of glycolytic process by regulation of transcription from RNA polymerase II promoter	0.00540133864228221	0.0148941797351021	0	0	1	3
GO:0072535 tumor necrosis factor (ligand) superfamily member 11 production	1	0.00540133864228221	2.778	0.333	Biological Process	GO:0072535	tumor necrosis factor (ligand) superfamily member 11 production	0.00540133864228221	0.0148941797351021	0	0	1	3
GO:0090360 platelet-derived growth factor production	1	0.00540133864228221	2.778	0.333	Biological Process	GO:0090360	platelet-derived growth factor production	0.00540133864228221	0.0148941797351021	0	0	1	3
GO:0090361 regulation of platelet-derived growth factor production	1	0.00540133864228221	2.778	0.333	Biological Process	GO:0090361	regulation of platelet-derived growth factor production	0.00540133864228221	0.0148941797351021	0	0	1	3
GO:0098679 regulation of carbohydrate catabolic process by regulation of transcription from RNA polymerase II promoter	1	0.00540133864228221	2.778	0.333	Biological Process	GO:0098679	regulation of carbohydrate catabolic process by regulation of transcription from RNA polymerase II promoter	0.00540133864228221	0.0148941797351021	0	0	1	3
GO:1901329 regulation of odontoblast differentiation	1	0.00540133864228221	2.778	0.333	Biological Process	GO:1901329	regulation of odontoblast differentiation	0.00540133864228221	0.0148941797351021	0	0	1	3
GO:1902263 apoptotic process involved in embryonic digit morphogenesis	1	0.00540133864228221	2.778	0.333	Biological Process	GO:1902263	apoptotic process involved in embryonic digit morphogenesis	0.00540133864228221	0.0148941797351021	0	0	1	3
GO:1902445 regulation of mitochondrial membrane permeability involved in programmed necrotic cell death	1	0.00540133864228221	2.778	0.333	Biological Process	GO:1902445	regulation of mitochondrial membrane permeability involved in programmed necrotic cell death	0.00540133864228221	0.0148941797351021	0	0	1	3
GO:1904695 positive regulation of vascular smooth muscle contraction	1	0.00540133864228221	2.778	0.333	Biological Process	GO:1904695	positive regulation of vascular smooth muscle contraction	0.00540133864228221	0.0148941797351021	0	0	1	3
GO:2000097 regulation of smooth muscle cell-matrix adhesion	1	0.00540133864228221	2.778	0.333	Biological Process	GO:2000097	regulation of smooth muscle cell-matrix adhesion	0.00540133864228221	0.0148941797351021	0	0	1	3
GO:2000307 regulation of tumor necrosis factor (ligand) superfamily member 11 production	1	0.00540133864228221	2.778	0.333	Biological Process	GO:2000307	regulation of tumor necrosis factor (ligand) superfamily member 11 production	0.00540133864228221	0.0148941797351021	0	0	1	3
GO:2000707 positive regulation of dense core granule biogenesis	1	0.00540133864228221	2.778	0.333	Biological Process	GO:2000707	positive regulation of dense core granule biogenesis	0.00540133864228221	0.0148941797351021	0	0	1	3
GO:0090303 positive regulation of wound healing	2	0.00541369860191561	5.556	0.033	Biological Process	GO:0090303	positive regulation of wound healing	0.00541369860191561	0.0149027220709704	0	0	2	61
GO:1904589 regulation of protein import	2	0.00541369860191561	5.556	0.033	Biological Process	GO:1904589	regulation of protein import	0.00541369860191561	0.0149027220709704	0	0	2	61
GO:0010468 regulation of gene expression	17	0.00545575595521675	47.222	0.003	Biological Process	GO:0010468	regulation of gene expression	0.00545575595521675	0.0150056603964851	0	0	17	5241
GO:0046890 regulation of lipid biosynthetic process	3	0.00547142292171314	8.333	0.015	Biological Process	GO:0046890	regulation of lipid biosynthetic process	0.00547142292171314	0.0150359000530084	0	0	3	199
GO:0019438 aromatic compound biosynthetic process	16	0.00547809463429933	44.444	0.003	Biological Process	GO:0019438	aromatic compound biosynthetic process	0.00547809463429933	0.015041389533426	0	0	16	4779
GO:0010821 regulation of mitochondrion organization	3	0.00554791778263348	8.333	0.015	Biological Process	GO:0010821	regulation of mitochondrion organization	0.00554791778263348	0.0152071545353616	0	0	3	200
GO:0099504 synaptic vesicle cycle	3	0.00554791778263348	8.333	0.015	Biological Process	GO:0099504	synaptic vesicle cycle	0.00554791778263348	0.0152071545353616	0	0	3	200
GO:0033554 cellular response to stress	10	0.00557075596580336	27.778	0.004	Biological Process	GO:0033554	cellular response to stress	0.00557075596580336	0.0152258038672067	0	0	10	2270
GO:0001836 release of cytochrome c from mitochondria	2	0.00558784163056901	5.556	0.032	Biological Process	GO:0001836	release of cytochrome c from mitochondria	0.00558784163056901	0.0152258038672067	0	0	2	62
GO:0002090 regulation of receptor internalization	2	0.00558784163056901	5.556	0.032	Biological Process	GO:0002090	regulation of receptor internalization	0.00558784163056901	0.0152258038672067	0	0	2	62
GO:0002763 positive regulation of myeloid leukocyte differentiation	2	0.00558784163056901	5.556	0.032	Biological Process	GO:0002763	positive regulation of myeloid leukocyte differentiation	0.00558784163056901	0.0152258038672067	0	0	2	62
GO:0032922 circadian regulation of gene expression	2	0.00558784163056901	5.556	0.032	Biological Process	GO:0032922	circadian regulation of gene expression	0.00558784163056901	0.0152258038672067	0	0	2	62
GO:0050999 regulation of nitric-oxide synthase activity	2	0.00558784163056901	5.556	0.032	Biological Process	GO:0050999	regulation of nitric-oxide synthase activity	0.00558784163056901	0.0152258038672067	0	0	2	62
GO:0061178 regulation of insulin secretion involved in cellular response to glucose stimulus	2	0.00558784163056901	5.556	0.032	Biological Process	GO:0061178	regulation of insulin secretion involved in cellular response to glucose stimulus	0.00558784163056901	0.0152258038672067	0	0	2	62
GO:0071248 cellular response to metal ion	3	0.00570283991092722	8.333	0.015	Biological Process	GO:0071248	cellular response to metal ion	0.00570283991092722	0.0155260057811877	0	0	3	202
GO:0043621 protein self-association	2	0.00512473166277174	5.556	0.033	Molecular Function	GO:0043621	protein self-association	0.00512473166277174	0.0156251553323575	0	0	2	60
GO:0001093 TFIIB-class transcription factor binding	1	0.00533859473855547	2.778	0.333	Molecular Function	GO:0001093	TFIIB-class transcription factor binding	0.00533859473855547	0.0156251553323575	0	0	1	3
GO:0004051 arachidonate 5-lipoxygenase activity	1	0.00533859473855547	2.778	0.333	Molecular Function	GO:0004051	arachidonate 5-lipoxygenase activity	0.00533859473855547	0.0156251553323575	0	0	1	3
GO:0004104 cholinesterase activity	1	0.00533859473855547	2.778	0.333	Molecular Function	GO:0004104	cholinesterase activity	0.00533859473855547	0.0156251553323575	0	0	1	3
GO:0005335 serotonin:sodium symporter activity	1	0.00533859473855547	2.778	0.333	Molecular Function	GO:0005335	serotonin:sodium symporter activity	0.00533859473855547	0.0156251553323575	0	0	1	3
GO:0008384 IkappaB kinase activity	1	0.00533859473855547	2.778	0.333	Molecular Function	GO:0008384	IkappaB kinase activity	0.00533859473855547	0.0156251553323575	0	0	1	3
GO:0030343 vitamin D3 25-hydroxylase activity	1	0.00533859473855547	2.778	0.333	Molecular Function	GO:0030343	vitamin D3 25-hydroxylase activity	0.00533859473855547	0.0156251553323575	0	0	1	3
GO:0031692 alpha-1B adrenergic receptor binding	1	0.00533859473855547	2.778	0.333	Molecular Function	GO:0031692	alpha-1B adrenergic receptor binding	0.00533859473855547	0.0156251553323575	0	0	1	3
GO:0070576 vitamin D 24-hydroxylase activity	1	0.00533859473855547	2.778	0.333	Molecular Function	GO:0070576	vitamin D 24-hydroxylase activity	0.00533859473855547	0.0156251553323575	0	0	1	3
GO:0070643 vitamin D 25-hydroxylase activity	1	0.00533859473855547	2.778	0.333	Molecular Function	GO:0070643	vitamin D 25-hydroxylase activity	0.00533859473855547	0.0156251553323575	0	0	1	3
GO:0070644 vitamin D response element binding	1	0.00533859473855547	2.778	0.333	Molecular Function	GO:0070644	vitamin D response element binding	0.00533859473855547	0.0156251553323575	0	0	1	3
GO:0010629 negative regulation of gene expression	10	0.00578351234111817	27.778	0.004	Biological Process	GO:0010629	negative regulation of gene expression	0.00578351234111817	0.0157323268924077	0	0	10	2282
GO:1903506 regulation of nucleic acid-templated transcription	14	0.00584705843808977	38.889	0.004	Biological Process	GO:1903506	regulation of nucleic acid-templated transcription	0.00584705843808977	0.0158917517346055	0	0	14	3915
GO:0002260 lymphocyte homeostasis	2	0.00594377553647174	5.556	0.031	Biological Process	GO:0002260	lymphocyte homeostasis	0.00594377553647174	0.0161002270003081	0	0	2	64
GO:0030520 intracellular estrogen receptor signaling pathway	2	0.00594377553647174	5.556	0.031	Biological Process	GO:0030520	intracellular estrogen receptor signaling pathway	0.00594377553647174	0.0161002270003081	0	0	2	64
GO:0046626 regulation of insulin receptor signaling pathway	2	0.00594377553647174	5.556	0.031	Biological Process	GO:0046626	regulation of insulin receptor signaling pathway	0.00594377553647174	0.0161002270003081	0	0	2	64
GO:0072604 interleukin-6 secretion	2	0.00594377553647174	5.556	0.031	Biological Process	GO:0072604	interleukin-6 secretion	0.00594377553647174	0.0161002270003081	0	0	2	64
GO:0032279 asymmetric synapse	4	0.00281072467390823	11.111	0.011	Cellular Component	GO:0032279	asymmetric synapse	0.00281072467390823	0.0161467162118132	0	0	4	350
GO:1901653 cellular response to peptide	4	0.00599249352626124	11.111	0.010	Biological Process	GO:1901653	cellular response to peptide	0.00599249352626124	0.0162185400904194	0	0	4	407
GO:1905330 regulation of morphogenesis of an epithelium	3	0.00602045532641581	8.333	0.015	Biological Process	GO:1905330	regulation of morphogenesis of an epithelium	0.00602045532641581	0.0162805254121059	0	0	3	206
GO:2001141 regulation of RNA biosynthetic process	14	0.00604318784424054	38.889	0.004	Biological Process	GO:2001141	regulation of RNA biosynthetic process	0.00604318784424054	0.0163282774834308	0	0	14	3929
GO:0032757 positive regulation of interleukin-8 production	2	0.00612554794437732	5.556	0.031	Biological Process	GO:0032757	positive regulation of interleukin-8 production	0.00612554794437732	0.0165369238968173	0	0	2	65
GO:0006733 oxidoreduction coenzyme metabolic process	3	0.00618317186602006	8.333	0.014	Biological Process	GO:0006733	oxidoreduction coenzyme metabolic process	0.00618317186602006	0.0166784971205805	0	0	3	208
GO:0006898 receptor-mediated endocytosis	4	0.00620076058038577	11.111	0.010	Biological Process	GO:0006898	receptor-mediated endocytosis	0.00620076058038577	0.0167119326194987	0	0	4	411
GO:0050679 positive regulation of epithelial cell proliferation	3	0.00634850944192458	8.333	0.014	Biological Process	GO:0050679	positive regulation of epithelial cell proliferation	0.00634850944192458	0.0170958187314756	0	0	3	210
GO:0002253 activation of immune response	6	0.00655047620147773	16.667	0.006	Biological Process	GO:0002253	activation of immune response	0.00655047620147773	0.0176249434919359	0	0	6	950
GO:0031406 carboxylic acid binding	3	0.00622872766733441	8.333	0.014	Molecular Function	GO:0031406	carboxylic acid binding	0.00622872766733441	0.0180834029051644	0	0	3	211
GO:0006807 nitrogen compound metabolic process	28	0.00675485953482581	77.778	0.002	Biological Process	GO:0006807	nitrogen compound metabolic process	0.00675485953482581	0.0181596808546946	0	0	28	11291
GO:0006694 steroid biosynthetic process	3	0.00677339273931082	8.333	0.014	Biological Process	GO:0006694	steroid biosynthetic process	0.00677339273931082	0.0181943053715377	0	0	3	215
GO:0035773 insulin secretion involved in cellular response to glucose stimulus	2	0.00687779289097703	5.556	0.029	Biological Process	GO:0035773	insulin secretion involved in cellular response to glucose stimulus	0.00687779289097703	0.0184439479359701	0	0	2	69
GO:0046686 response to cadmium ion	2	0.00687779289097703	5.556	0.029	Biological Process	GO:0046686	response to cadmium ion	0.00687779289097703	0.0184439479359701	0	0	2	69
GO:1903708 positive regulation of hemopoiesis	3	0.00694798998298591	8.333	0.014	Biological Process	GO:1903708	positive regulation of hemopoiesis	0.00694798998298591	0.0186166792383419	0	0	3	217
GO:0005584 collagen type I trimer	1	0.00338528567513763	2.778	0.500	Cellular Component	GO:0005584	collagen type I trimer	0.00338528567513763	0.0186536149446359	0	0	1	2
GO:1904602 serotonin-activated cation-selective channel complex	1	0.00338528567513763	2.778	0.500	Cellular Component	GO:1904602	serotonin-activated cation-selective channel complex	0.00338528567513763	0.0186536149446359	0	0	1	2
GO:0001777 T cell homeostatic proliferation	1	0.00719547362293416	2.778	0.250	Biological Process	GO:0001777	T cell homeostatic proliferation	0.00719547362293416	0.018764209172287	0	0	1	4
GO:0001878 response to yeast	1	0.00719547362293416	2.778	0.250	Biological Process	GO:0001878	response to yeast	0.00719547362293416	0.018764209172287	0	0	1	4
GO:0001922 B-1 B cell homeostasis	1	0.00719547362293416	2.778	0.250	Biological Process	GO:0001922	B-1 B cell homeostasis	0.00719547362293416	0.018764209172287	0	0	1	4
GO:0002159 desmosome assembly	1	0.00719547362293416	2.778	0.250	Biological Process	GO:0002159	desmosome assembly	0.00719547362293416	0.018764209172287	0	0	1	4
GO:0009822 alkaloid catabolic process	1	0.00719547362293416	2.778	0.250	Biological Process	GO:0009822	alkaloid catabolic process	0.00719547362293416	0.018764209172287	0	0	1	4
GO:0019740 nitrogen utilization	1	0.00719547362293416	2.778	0.250	Biological Process	GO:0019740	nitrogen utilization	0.00719547362293416	0.018764209172287	0	0	1	4
GO:0021769 orbitofrontal cortex development	1	0.00719547362293416	2.778	0.250	Biological Process	GO:0021769	orbitofrontal cortex development	0.00719547362293416	0.018764209172287	0	0	1	4
GO:0032097 positive regulation of response to food	1	0.00719547362293416	2.778	0.250	Biological Process	GO:0032097	positive regulation of response to food	0.00719547362293416	0.018764209172287	0	0	1	4
GO:0032100 positive regulation of appetite	1	0.00719547362293416	2.778	0.250	Biological Process	GO:0032100	positive regulation of appetite	0.00719547362293416	0.018764209172287	0	0	1	4
GO:0035633 maintenance of permeability of blood-brain barrier	1	0.00719547362293416	2.778	0.250	Biological Process	GO:0035633	maintenance of permeability of blood-brain barrier	0.00719547362293416	0.018764209172287	0	0	1	4
GO:0036378 calcitriol biosynthetic process from calciol	1	0.00719547362293416	2.778	0.250	Biological Process	GO:0036378	calcitriol biosynthetic process from calciol	0.00719547362293416	0.018764209172287	0	0	1	4
GO:0045113 regulation of integrin biosynthetic process	1	0.00719547362293416	2.778	0.250	Biological Process	GO:0045113	regulation of integrin biosynthetic process	0.00719547362293416	0.018764209172287	0	0	1	4
GO:0045213 neurotransmitter receptor metabolic process	1	0.00719547362293416	2.778	0.250	Biological Process	GO:0045213	neurotransmitter receptor metabolic process	0.00719547362293416	0.018764209172287	0	0	1	4
GO:0045917 positive regulation of complement activation	1	0.00719547362293416	2.778	0.250	Biological Process	GO:0045917	positive regulation of complement activation	0.00719547362293416	0.018764209172287	0	0	1	4
GO:0048808 male genitalia morphogenesis	1	0.00719547362293416	2.778	0.250	Biological Process	GO:0048808	male genitalia morphogenesis	0.00719547362293416	0.018764209172287	0	0	1	4
GO:0060160 negative regulation of dopamine receptor signaling pathway	1	0.00719547362293416	2.778	0.250	Biological Process	GO:0060160	negative regulation of dopamine receptor signaling pathway	0.00719547362293416	0.018764209172287	0	0	1	4
GO:0060528 secretory columnal luminar epithelial cell differentiation involved in prostate glandular acinus development	1	0.00719547362293416	2.778	0.250	Biological Process	GO:0060528	secretory columnal luminar epithelial cell differentiation involved in prostate glandular acinus development	0.00719547362293416	0.018764209172287	0	0	1	4
GO:0060574 intestinal epithelial cell maturation	1	0.00719547362293416	2.778	0.250	Biological Process	GO:0060574	intestinal epithelial cell maturation	0.00719547362293416	0.018764209172287	0	0	1	4
GO:0060737 prostate gland morphogenetic growth	1	0.00719547362293416	2.778	0.250	Biological Process	GO:0060737	prostate gland morphogenetic growth	0.00719547362293416	0.018764209172287	0	0	1	4
GO:0060750 epithelial cell proliferation involved in mammary gland duct elongation	1	0.00719547362293416	2.778	0.250	Biological Process	GO:0060750	epithelial cell proliferation involved in mammary gland duct elongation	0.00719547362293416	0.018764209172287	0	0	1	4
GO:0061030 epithelial cell differentiation involved in mammary gland alveolus development	1	0.00719547362293416	2.778	0.250	Biological Process	GO:0061030	epithelial cell differentiation involved in mammary gland alveolus development	0.00719547362293416	0.018764209172287	0	0	1	4
GO:0061110 dense core granule biogenesis	1	0.00719547362293416	2.778	0.250	Biological Process	GO:0061110	dense core granule biogenesis	0.00719547362293416	0.018764209172287	0	0	1	4
GO:0061355 Wnt protein secretion	1	0.00719547362293416	2.778	0.250	Biological Process	GO:0061355	Wnt protein secretion	0.00719547362293416	0.018764209172287	0	0	1	4
GO:0061356 regulation of Wnt protein secretion	1	0.00719547362293416	2.778	0.250	Biological Process	GO:0061356	regulation of Wnt protein secretion	0.00719547362293416	0.018764209172287	0	0	1	4
GO:0072367 regulation of lipid transport by regulation of transcription from RNA polymerase II promoter	1	0.00719547362293416	2.778	0.250	Biological Process	GO:0072367	regulation of lipid transport by regulation of transcription from RNA polymerase II promoter	0.00719547362293416	0.018764209172287	0	0	1	4
GO:0090598 male anatomical structure morphogenesis	1	0.00719547362293416	2.778	0.250	Biological Process	GO:0090598	male anatomical structure morphogenesis	0.00719547362293416	0.018764209172287	0	0	1	4
GO:0097296 activation of cysteine-type endopeptidase activity involved in apoptotic signaling pathway	1	0.00719547362293416	2.778	0.250	Biological Process	GO:0097296	activation of cysteine-type endopeptidase activity involved in apoptotic signaling pathway	0.00719547362293416	0.018764209172287	0	0	1	4
GO:1902262 apoptotic process involved in blood vessel morphogenesis	1	0.00719547362293416	2.778	0.250	Biological Process	GO:1902262	apoptotic process involved in blood vessel morphogenesis	0.00719547362293416	0.018764209172287	0	0	1	4
GO:1902512 positive regulation of apoptotic DNA fragmentation	1	0.00719547362293416	2.778	0.250	Biological Process	GO:1902512	positive regulation of apoptotic DNA fragmentation	0.00719547362293416	0.018764209172287	0	0	1	4
GO:1904000 positive regulation of eating behavior	1	0.00719547362293416	2.778	0.250	Biological Process	GO:1904000	positive regulation of eating behavior	0.00719547362293416	0.018764209172287	0	0	1	4
GO:1904209 positive regulation of chemokine (C-C motif) ligand 2 secretion	1	0.00719547362293416	2.778	0.250	Biological Process	GO:1904209	positive regulation of chemokine (C-C motif) ligand 2 secretion	0.00719547362293416	0.018764209172287	0	0	1	4
GO:2000259 positive regulation of protein activation cascade	1	0.00719547362293416	2.778	0.250	Biological Process	GO:2000259	positive regulation of protein activation cascade	0.00719547362293416	0.018764209172287	0	0	1	4
GO:2000705 regulation of dense core granule biogenesis	1	0.00719547362293416	2.778	0.250	Biological Process	GO:2000705	regulation of dense core granule biogenesis	0.00719547362293416	0.018764209172287	0	0	1	4
GO:0032388 positive regulation of intracellular transport	3	0.00721489407071623	8.333	0.014	Biological Process	GO:0032388	positive regulation of intracellular transport	0.00721489407071623	0.0187844086727871	0	0	3	220
GO:0097164 ammonium ion metabolic process	3	0.00721489407071623	8.333	0.014	Biological Process	GO:0097164	ammonium ion metabolic process	0.00721489407071623	0.0187844086727871	0	0	3	220
GO:0098984 neuron to neuron synapse	4	0.00349705828302295	11.111	0.011	Cellular Component	GO:0098984	neuron to neuron synapse	0.00349705828302295	0.018884114728324	0	0	4	372
GO:0005615 extracellular space	14	0.00359774739827213	38.889	0.004	Cellular Component	GO:0005615	extracellular space	0.00359774739827213	0.0189086738317396	0	0	14	3958
GO:0099061 integral component of postsynaptic density membrane	2	0.00364167051574244	5.556	0.038	Cellular Component	GO:0099061	integral component of postsynaptic density membrane	0.00364167051574244	0.0189086738317396	0	0	2	53
GO:0072091 regulation of stem cell proliferation	2	0.00726888065564597	5.556	0.028	Biological Process	GO:0072091	regulation of stem cell proliferation	0.00726888065564597	0.0189096668956093	0	0	2	71
GO:0001098 basal transcription machinery binding	2	0.00710713074624625	5.556	0.028	Molecular Function	GO:0001098	basal transcription machinery binding	0.00710713074624625	0.0191067607675713	0	0	2	71
GO:0001099 basal RNA polymerase II transcription machinery binding	2	0.00710713074624625	5.556	0.028	Molecular Function	GO:0001099	basal RNA polymerase II transcription machinery binding	0.00710713074624625	0.0191067607675713	0	0	2	71
GO:0070491 repressing transcription factor binding	2	0.00710713074624625	5.556	0.028	Molecular Function	GO:0070491	repressing transcription factor binding	0.00710713074624625	0.0191067607675713	0	0	2	71
GO:0005497 androgen binding	1	0.00711196095237376	2.778	0.250	Molecular Function	GO:0005497	androgen binding	0.00711196095237376	0.0191067607675713	0	0	1	4
GO:0032795 heterotrimeric G-protein binding	1	0.00711196095237376	2.778	0.250	Molecular Function	GO:0032795	heterotrimeric G-protein binding	0.00711196095237376	0.0191067607675713	0	0	1	4
GO:0033265 choline binding	1	0.00711196095237376	2.778	0.250	Molecular Function	GO:0033265	choline binding	0.00711196095237376	0.0191067607675713	0	0	1	4
GO:0033695 oxidoreductase activity, acting on CH or CH2 groups, quinone or similar compound as acceptor	1	0.00711196095237376	2.778	0.250	Molecular Function	GO:0033695	oxidoreductase activity, acting on CH or CH2 groups, quinone or similar compound as acceptor	0.00711196095237376	0.0191067607675713	0	0	1	4
GO:0034056 estrogen response element binding	1	0.00711196095237376	2.778	0.250	Molecular Function	GO:0034056	estrogen response element binding	0.00711196095237376	0.0191067607675713	0	0	1	4
GO:0034875 caffeine oxidase activity	1	0.00711196095237376	2.778	0.250	Molecular Function	GO:0034875	caffeine oxidase activity	0.00711196095237376	0.0191067607675713	0	0	1	4
GO:0044323 retinoic acid-responsive element binding	1	0.00711196095237376	2.778	0.250	Molecular Function	GO:0044323	retinoic acid-responsive element binding	0.00711196095237376	0.0191067607675713	0	0	1	4
GO:0048762 mesenchymal cell differentiation	3	0.00739618370828057	8.333	0.014	Biological Process	GO:0048762	mesenchymal cell differentiation	0.00739618370828057	0.0192252982013303	0	0	3	222
GO:0043177 organic acid binding	3	0.00725224402968132	8.333	0.013	Molecular Function	GO:0043177	organic acid binding	0.00725224402968132	0.0193289438972719	0	0	3	223
GO:0005518 collagen binding	2	0.00730204547230271	5.556	0.028	Molecular Function	GO:0005518	collagen binding	0.00730204547230271	0.0193289438972719	0	0	2	72
GO:0050795 regulation of behavior	2	0.00746813404864948	5.556	0.028	Biological Process	GO:0050795	regulation of behavior	0.00746813404864948	0.01939665485759	0	0	2	72
GO:1901575 organic substance catabolic process	10	0.00752670723193381	27.778	0.004	Biological Process	GO:1901575	organic substance catabolic process	0.00752670723193381	0.0195330192519057	0	0	10	2369
GO:0071347 cellular response to interleukin-1	3	0.00758016775709288	8.333	0.013	Biological Process	GO:0071347	cellular response to interleukin-1	0.00758016775709288	0.0196559063999395	0	0	3	224
GO:0003208 cardiac ventricle morphogenesis	2	0.00766984839140398	5.556	0.027	Biological Process	GO:0003208	cardiac ventricle morphogenesis	0.00766984839140398	0.0198404920607219	0	0	2	73
GO:0010812 negative regulation of cell-substrate adhesion	2	0.00766984839140398	5.556	0.027	Biological Process	GO:0010812	negative regulation of cell-substrate adhesion	0.00766984839140398	0.0198404920607219	0	0	2	73
GO:0051705 multi-organism behavior	2	0.00766984839140398	5.556	0.027	Biological Process	GO:0051705	multi-organism behavior	0.00766984839140398	0.0198404920607219	0	0	2	73
GO:0005667 transcription factor complex	4	0.00395224195778151	11.111	0.010	Cellular Component	GO:0005667	transcription factor complex	0.00395224195778151	0.0201340628037926	0	0	4	385
GO:0043393 regulation of protein binding	3	0.00786121696006342	8.333	0.013	Biological Process	GO:0043393	regulation of protein binding	0.00786121696006342	0.0203191937168547	0	0	3	227
GO:0048662 negative regulation of smooth muscle cell proliferation	2	0.00787401466963256	5.556	0.027	Biological Process	GO:0048662	negative regulation of smooth muscle cell proliferation	0.00787401466963256	0.0203196304786508	0	0	2	74
GO:0070227 lymphocyte apoptotic process	2	0.00787401466963256	5.556	0.027	Biological Process	GO:0070227	lymphocyte apoptotic process	0.00787401466963256	0.0203196304786508	0	0	2	74
GO:0010611 regulation of cardiac muscle hypertrophy	2	0.00808062389199394	5.556	0.027	Biological Process	GO:0010611	regulation of cardiac muscle hypertrophy	0.00808062389199394	0.020819413678492	0	0	2	75
GO:1903036 positive regulation of response to wounding	2	0.00808062389199394	5.556	0.027	Biological Process	GO:1903036	positive regulation of response to wounding	0.00808062389199394	0.020819413678492	0	0	2	75
GO:0099146 intrinsic component of postsynaptic density membrane	2	0.00419990956341818	5.556	0.035	Cellular Component	GO:0099146	intrinsic component of postsynaptic density membrane	0.00419990956341818	0.0209995478170909	0	0	2	57
GO:1901360 organic cyclic compound metabolic process	20	0.00816333565291447	55.556	0.003	Biological Process	GO:1901360	organic cyclic compound metabolic process	0.00816333565291447	0.021015691304863	0	0	20	6922
GO:0071241 cellular response to inorganic substance	3	0.00824546831328632	8.333	0.013	Biological Process	GO:0071241	cellular response to inorganic substance	0.00824546831328632	0.0212101654933296	0	0	3	231
GO:0006110 regulation of glycolytic process	2	0.00850113531813003	5.556	0.026	Biological Process	GO:0006110	regulation of glycolytic process	0.00850113531813003	0.0218155131210067	0	0	2	77
GO:0031663 lipopolysaccharide-mediated signaling pathway	2	0.00850113531813003	5.556	0.026	Biological Process	GO:0031663	lipopolysaccharide-mediated signaling pathway	0.00850113531813003	0.0218155131210067	0	0	2	77
GO:1900182 positive regulation of protein localization to nucleus	2	0.00850113531813003	5.556	0.026	Biological Process	GO:1900182	positive regulation of protein localization to nucleus	0.00850113531813003	0.0218155131210067	0	0	2	77
GO:0015893 drug transport	3	0.00854083589630631	8.333	0.013	Biological Process	GO:0015893	drug transport	0.00854083589630631	0.0218999282185767	0	0	3	234
GO:0004957 prostaglandin E receptor activity	1	0.00888225313234081	2.778	0.200	Molecular Function	GO:0004957	prostaglandin E receptor activity	0.00888225313234081	0.022205632830852	0	0	1	5
GO:0022850 serotonin-gated cation-selective channel activity	1	0.00888225313234081	2.778	0.200	Molecular Function	GO:0022850	serotonin-gated cation-selective channel activity	0.00888225313234081	0.022205632830852	0	0	1	5
GO:0030284 estrogen receptor activity	1	0.00888225313234081	2.778	0.200	Molecular Function	GO:0030284	estrogen receptor activity	0.00888225313234081	0.022205632830852	0	0	1	5
GO:0031694 alpha-2A adrenergic receptor binding	1	0.00888225313234081	2.778	0.200	Molecular Function	GO:0031694	alpha-2A adrenergic receptor binding	0.00888225313234081	0.022205632830852	0	0	1	5
GO:0050544 arachidonic acid binding	1	0.00888225313234081	2.778	0.200	Molecular Function	GO:0050544	arachidonic acid binding	0.00888225313234081	0.022205632830852	0	0	1	5
GO:0051434 BH3 domain binding	1	0.00888225313234081	2.778	0.200	Molecular Function	GO:0051434	BH3 domain binding	0.00888225313234081	0.022205632830852	0	0	1	5
GO:0051525 NFAT protein binding	1	0.00888225313234081	2.778	0.200	Molecular Function	GO:0051525	NFAT protein binding	0.00888225313234081	0.022205632830852	0	0	1	5
GO:0101020 estrogen 16-alpha-hydroxylase activity	1	0.00888225313234081	2.778	0.200	Molecular Function	GO:0101020	estrogen 16-alpha-hydroxylase activity	0.00888225313234081	0.022205632830852	0	0	1	5
GO:0014743 regulation of muscle hypertrophy	2	0.00871501965345329	5.556	0.026	Biological Process	GO:0014743	regulation of muscle hypertrophy	0.00871501965345329	0.0223110049680292	0	0	2	78
GO:0030811 regulation of nucleotide catabolic process	2	0.00871501965345329	5.556	0.026	Biological Process	GO:0030811	regulation of nucleotide catabolic process	0.00871501965345329	0.0223110049680292	0	0	2	78
GO:0061024 membrane organization	6	0.00887828290187053	16.667	0.006	Biological Process	GO:0061024	membrane organization	0.00887828290187053	0.0223826892709846	0	0	6	1013
GO:0006801 superoxide metabolic process	2	0.00893131119590745	5.556	0.025	Biological Process	GO:0006801	superoxide metabolic process	0.00893131119590745	0.0223826892709846	0	0	2	79
GO:0010827 regulation of glucose transmembrane transport	2	0.00893131119590745	5.556	0.025	Biological Process	GO:0010827	regulation of glucose transmembrane transport	0.00893131119590745	0.0223826892709846	0	0	2	79
GO:0021536 diencephalon development	2	0.00893131119590745	5.556	0.025	Biological Process	GO:0021536	diencephalon development	0.00893131119590745	0.0223826892709846	0	0	2	79
GO:0030193 regulation of blood coagulation	2	0.00893131119590745	5.556	0.025	Biological Process	GO:0030193	regulation of blood coagulation	0.00893131119590745	0.0223826892709846	0	0	2	79
GO:0048678 response to axon injury	2	0.00893131119590745	5.556	0.025	Biological Process	GO:0048678	response to axon injury	0.00893131119590745	0.0223826892709846	0	0	2	79
GO:0043065 positive regulation of apoptotic process	5	0.00893982755577548	13.889	0.007	Biological Process	GO:0043065	positive regulation of apoptotic process	0.00893982755577548	0.0223826892709846	0	0	5	719
GO:0002361 CD4-positive, CD25-positive, alpha-beta regulatory T cell differentiation	1	0.00898646194472097	2.778	0.200	Biological Process	GO:0002361	CD4-positive, CD25-positive, alpha-beta regulatory T cell differentiation	0.00898646194472097	0.0223826892709846	0	0	1	5
GO:0014805 smooth muscle adaptation	1	0.00898646194472097	2.778	0.200	Biological Process	GO:0014805	smooth muscle adaptation	0.00898646194472097	0.0223826892709846	0	0	1	5
GO:0032417 positive regulation of sodium:proton antiporter activity	1	0.00898646194472097	2.778	0.200	Biological Process	GO:0032417	positive regulation of sodium:proton antiporter activity	0.00898646194472097	0.0223826892709846	0	0	1	5
GO:0032747 positive regulation of interleukin-23 production	1	0.00898646194472097	2.778	0.200	Biological Process	GO:0032747	positive regulation of interleukin-23 production	0.00898646194472097	0.0223826892709846	0	0	1	5
GO:0042321 negative regulation of circadian sleep/wake cycle, sleep	1	0.00898646194472097	2.778	0.200	Biological Process	GO:0042321	negative regulation of circadian sleep/wake cycle, sleep	0.00898646194472097	0.0223826892709846	0	0	1	5
GO:0045112 integrin biosynthetic process	1	0.00898646194472097	2.778	0.200	Biological Process	GO:0045112	integrin biosynthetic process	0.00898646194472097	0.0223826892709846	0	0	1	5
GO:0046666 retinal cell programmed cell death	1	0.00898646194472097	2.778	0.200	Biological Process	GO:0046666	retinal cell programmed cell death	0.00898646194472097	0.0223826892709846	0	0	1	5
GO:0060011 Sertoli cell proliferation	1	0.00898646194472097	2.778	0.200	Biological Process	GO:0060011	Sertoli cell proliferation	0.00898646194472097	0.0223826892709846	0	0	1	5
GO:0060751 branch elongation involved in mammary gland duct branching	1	0.00898646194472097	2.778	0.200	Biological Process	GO:0060751	branch elongation involved in mammary gland duct branching	0.00898646194472097	0.0223826892709846	0	0	1	5
GO:0070164 negative regulation of adiponectin secretion	1	0.00898646194472097	2.778	0.200	Biological Process	GO:0070164	negative regulation of adiponectin secretion	0.00898646194472097	0.0223826892709846	0	0	1	5
GO:0070487 monocyte aggregation	1	0.00898646194472097	2.778	0.200	Biological Process	GO:0070487	monocyte aggregation	0.00898646194472097	0.0223826892709846	0	0	1	5
GO:0070640 vitamin D3 metabolic process	1	0.00898646194472097	2.778	0.200	Biological Process	GO:0070640	vitamin D3 metabolic process	0.00898646194472097	0.0223826892709846	0	0	1	5
GO:0071284 cellular response to lead ion	1	0.00898646194472097	2.778	0.200	Biological Process	GO:0071284	cellular response to lead ion	0.00898646194472097	0.0223826892709846	0	0	1	5
GO:0071315 cellular response to morphine	1	0.00898646194472097	2.778	0.200	Biological Process	GO:0071315	cellular response to morphine	0.00898646194472097	0.0223826892709846	0	0	1	5
GO:0071317 cellular response to isoquinoline alkaloid	1	0.00898646194472097	2.778	0.200	Biological Process	GO:0071317	cellular response to isoquinoline alkaloid	0.00898646194472097	0.0223826892709846	0	0	1	5
GO:0071881 adenylate cyclase-inhibiting adrenergic receptor signaling pathway	1	0.00898646194472097	2.778	0.200	Biological Process	GO:0071881	adenylate cyclase-inhibiting adrenergic receptor signaling pathway	0.00898646194472097	0.0223826892709846	0	0	1	5
GO:0090325 regulation of locomotion involved in locomotory behavior	1	0.00898646194472097	2.778	0.200	Biological Process	GO:0090325	regulation of locomotion involved in locomotory behavior	0.00898646194472097	0.0223826892709846	0	0	1	5
GO:0097411 hypoxia-inducible factor-1alpha signaling pathway	1	0.00898646194472097	2.778	0.200	Biological Process	GO:0097411	hypoxia-inducible factor-1alpha signaling pathway	0.00898646194472097	0.0223826892709846	0	0	1	5
GO:0106071 positive regulation of adenylate cyclase-activating G protein-coupled receptor signaling pathway	1	0.00898646194472097	2.778	0.200	Biological Process	GO:0106071	positive regulation of adenylate cyclase-activating G protein-coupled receptor signaling pathway	0.00898646194472097	0.0223826892709846	0	0	1	5
GO:1902219 negative regulation of intrinsic apoptotic signaling pathway in response to osmotic stress	1	0.00898646194472097	2.778	0.200	Biological Process	GO:1902219	negative regulation of intrinsic apoptotic signaling pathway in response to osmotic stress	0.00898646194472097	0.0223826892709846	0	0	1	5
GO:1902339 positive regulation of apoptotic process involved in morphogenesis	1	0.00898646194472097	2.778	0.200	Biological Process	GO:1902339	positive regulation of apoptotic process involved in morphogenesis	0.00898646194472097	0.0223826892709846	0	0	1	5
GO:1902617 response to fluoride	1	0.00898646194472097	2.778	0.200	Biological Process	GO:1902617	response to fluoride	0.00898646194472097	0.0223826892709846	0	0	1	5
GO:1903377 negative regulation of oxidative stress-induced neuron intrinsic apoptotic signaling pathway	1	0.00898646194472097	2.778	0.200	Biological Process	GO:1903377	negative regulation of oxidative stress-induced neuron intrinsic apoptotic signaling pathway	0.00898646194472097	0.0223826892709846	0	0	1	5
GO:1903626 positive regulation of DNA catabolic process	1	0.00898646194472097	2.778	0.200	Biological Process	GO:1903626	positive regulation of DNA catabolic process	0.00898646194472097	0.0223826892709846	0	0	1	5
GO:1904207 regulation of chemokine (C-C motif) ligand 2 secretion	1	0.00898646194472097	2.778	0.200	Biological Process	GO:1904207	regulation of chemokine (C-C motif) ligand 2 secretion	0.00898646194472097	0.0223826892709846	0	0	1	5
GO:2000554 regulation of T-helper 1 cell cytokine production	1	0.00898646194472097	2.778	0.200	Biological Process	GO:2000554	regulation of T-helper 1 cell cytokine production	0.00898646194472097	0.0223826892709846	0	0	1	5
GO:2000556 positive regulation of T-helper 1 cell cytokine production	1	0.00898646194472097	2.778	0.200	Biological Process	GO:2000556	positive regulation of T-helper 1 cell cytokine production	0.00898646194472097	0.0223826892709846	0	0	1	5
GO:2000697 negative regulation of epithelial cell differentiation involved in kidney development	1	0.00898646194472097	2.778	0.200	Biological Process	GO:2000697	negative regulation of epithelial cell differentiation involved in kidney development	0.00898646194472097	0.0223826892709846	0	0	1	5
GO:0051726 regulation of cell cycle	7	0.00904924276903351	19.444	0.005	Biological Process	GO:0051726	regulation of cell cycle	0.00904924276903351	0.0225216266285768	0	0	7	1340
GO:0051966 regulation of synaptic transmission, glutamatergic	2	0.00915000106808533	5.556	0.025	Biological Process	GO:0051966	regulation of synaptic transmission, glutamatergic	0.00915000106808533	0.0227025528444278	0	0	2	80
GO:1900046 regulation of hemostasis	2	0.00915000106808533	5.556	0.025	Biological Process	GO:1900046	regulation of hemostasis	0.00915000106808533	0.0227025528444278	0	0	2	80
GO:0033157 regulation of intracellular protein transport	3	0.00915015880647076	8.333	0.013	Biological Process	GO:0033157	regulation of intracellular protein transport	0.00915015880647076	0.0227025528444278	0	0	3	240
GO:1901215 negative regulation of neuron death	3	0.00915015880647076	8.333	0.013	Biological Process	GO:1901215	negative regulation of neuron death	0.00915015880647076	0.0227025528444278	0	0	3	240
GO:0033143 regulation of intracellular steroid hormone receptor signaling pathway	2	0.00937108041521839	5.556	0.025	Biological Process	GO:0033143	regulation of intracellular steroid hormone receptor signaling pathway	0.00937108041521839	0.0232327710140006	0	0	2	81
GO:0043068 positive regulation of programmed cell death	5	0.00940486659063943	13.889	0.007	Biological Process	GO:0043068	positive regulation of programmed cell death	0.00940486659063943	0.0232806620682136	0	0	5	728
GO:0048729 tissue morphogenesis	5	0.00940486659063943	13.889	0.007	Biological Process	GO:0048729	tissue morphogenesis	0.00940486659063943	0.0232806620682136	0	0	5	728
GO:0045444 fat cell differentiation	3	0.00946417032551174	8.333	0.012	Biological Process	GO:0045444	fat cell differentiation	0.00946417032551174	0.0234094543485755	0	0	3	243
GO:0008021 synaptic vesicle	3	0.00479615002262409	8.333	0.015	Cellular Component	GO:0008021	synaptic vesicle	0.00479615002262409	0.0235447364747001	0	0	3	202
GO:0071363 cellular response to growth factor stimulus	5	0.00956355364575492	13.889	0.007	Biological Process	GO:0071363	cellular response to growth factor stimulus	0.00956355364575492	0.0236371087803682	0	0	5	731
GO:0034644 cellular response to UV	2	0.00959454040512752	5.556	0.024	Biological Process	GO:0034644	cellular response to UV	0.00959454040512752	0.0236591808610731	0	0	2	82
GO:0045913 positive regulation of carbohydrate metabolic process	2	0.00959454040512752	5.556	0.024	Biological Process	GO:0045913	positive regulation of carbohydrate metabolic process	0.00959454040512752	0.0236591808610731	0	0	2	82
GO:1905954 positive regulation of lipid localization	2	0.00959454040512752	5.556	0.024	Biological Process	GO:1905954	positive regulation of lipid localization	0.00959454040512752	0.0236591808610731	0	0	2	82
GO:0030258 lipid modification	3	0.00967699265407622	8.333	0.012	Biological Process	GO:0030258	lipid modification	0.00967699265407622	0.0238442284539183	0	0	3	245
GO:0035866 alphav-beta3 integrin-PKCalpha complex	1	0.00507374770703073	2.778	0.333	Cellular Component	GO:0035866	alphav-beta3 integrin-PKCalpha complex	0.00507374770703073	0.0240335417701456	0	0	1	3
GO:0099154 serotonergic synapse	1	0.00507374770703073	2.778	0.333	Cellular Component	GO:0099154	serotonergic synapse	0.00507374770703073	0.0240335417701456	0	0	1	3
GO:0008344 adult locomotory behavior	2	0.00982037222817405	5.556	0.024	Biological Process	GO:0008344	adult locomotory behavior	0.00982037222817405	0.0241790036956879	0	0	2	83
GO:0044422 organelle part	26	0.00525996280120253	72.222	0.002	Cellular Component	GO:0044422	organelle part	0.00525996280120253	0.0243908409184939	0	0	26	10583
GO:0043235 receptor complex	4	0.00532985042293014	11.111	0.010	Cellular Component	GO:0043235	receptor complex	0.00532985042293014	0.0243908409184939	0	0	4	419
GO:0043933 protein-containing complex subunit organization	10	0.0100444369697235	27.778	0.004	Biological Process	GO:0043933	protein-containing complex subunit organization	0.0100444369697235	0.0247030473023868	0	0	10	2470
GO:1902930 regulation of alcohol biosynthetic process	2	0.0100485670972108	5.556	0.024	Biological Process	GO:1902930	regulation of alcohol biosynthetic process	0.0100485670972108	0.0247030473023868	0	0	2	84
GO:0043900 regulation of multi-organism process	4	0.0100705171449528	11.111	0.008	Biological Process	GO:0043900	regulation of multi-organism process	0.0100705171449528	0.0247381100553116	0	0	4	473
GO:0050818 regulation of coagulation	2	0.010279116247533	5.556	0.024	Biological Process	GO:0050818	regulation of coagulation	0.010279116247533	0.0251736652089508	0	0	2	85
GO:0110110 positive regulation of animal organ morphogenesis	2	0.010279116247533	5.556	0.024	Biological Process	GO:0110110	positive regulation of animal organ morphogenesis	0.010279116247533	0.0251736652089508	0	0	2	85
GO:1904705 regulation of vascular smooth muscle cell proliferation	2	0.010279116247533	5.556	0.024	Biological Process	GO:1904705	regulation of vascular smooth muscle cell proliferation	0.010279116247533	0.0251736652089508	0	0	2	85
GO:1990874 vascular smooth muscle cell proliferation	2	0.010279116247533	5.556	0.024	Biological Process	GO:1990874	vascular smooth muscle cell proliferation	0.010279116247533	0.0251736652089508	0	0	2	85
GO:0062023 collagen-containing extracellular matrix	4	0.0056024977710662	11.111	0.009	Cellular Component	GO:0062023	collagen-containing extracellular matrix	0.0056024977710662	0.0252112399697979	0	0	4	425
GO:0045732 positive regulation of protein catabolic process	3	0.0103322536420806	8.333	0.012	Biological Process	GO:0045732	positive regulation of protein catabolic process	0.0103322536420806	0.0252845568214566	0	0	3	251
GO:0008013 beta-catenin binding	2	0.0102801006285946	5.556	0.023	Molecular Function	GO:0008013	beta-catenin binding	0.0102801006285946	0.0255230084572003	0	0	2	86
GO:0070374 positive regulation of ERK1 and ERK2 cascade	3	0.0104439225607401	8.333	0.012	Biological Process	GO:0070374	positive regulation of ERK1 and ERK2 cascade	0.0104439225607401	0.0255384063833294	0	0	3	252
GO:0042058 regulation of epidermal growth factor receptor signaling pathway	2	0.01051201093683	5.556	0.023	Biological Process	GO:0042058	regulation of epidermal growth factor receptor signaling pathway	0.01051201093683	0.0256464376002418	0	0	2	86
GO:0043470 regulation of carbohydrate catabolic process	2	0.01051201093683	5.556	0.023	Biological Process	GO:0043470	regulation of carbohydrate catabolic process	0.01051201093683	0.0256464376002418	0	0	2	86
GO:0050766 positive regulation of phagocytosis	2	0.01051201093683	5.556	0.023	Biological Process	GO:0050766	positive regulation of phagocytosis	0.01051201093683	0.0256464376002418	0	0	2	86
GO:0006813 potassium ion transport	3	0.0106693758774662	8.333	0.012	Biological Process	GO:0006813	potassium ion transport	0.0106693758774662	0.0258358615963654	0	0	3	254
GO:0002028 regulation of sodium ion transport	2	0.0107472424451359	5.556	0.023	Biological Process	GO:0002028	regulation of sodium ion transport	0.0107472424451359	0.0258358615963654	0	0	2	87
GO:0002532 production of molecular mediator involved in inflammatory response	2	0.0107472424451359	5.556	0.023	Biological Process	GO:0002532	production of molecular mediator involved in inflammatory response	0.0107472424451359	0.0258358615963654	0	0	2	87
GO:0001957 intramembranous ossification	1	0.010774308969025	2.778	0.167	Biological Process	GO:0001957	intramembranous ossification	0.010774308969025	0.0258358615963654	0	0	1	6
GO:0002933 lipid hydroxylation	1	0.010774308969025	2.778	0.167	Biological Process	GO:0002933	lipid hydroxylation	0.010774308969025	0.0258358615963654	0	0	1	6
GO:0021853 cerebral cortex GABAergic interneuron migration	1	0.010774308969025	2.778	0.167	Biological Process	GO:0021853	cerebral cortex GABAergic interneuron migration	0.010774308969025	0.0258358615963654	0	0	1	6
GO:0032106 positive regulation of response to extracellular stimulus	1	0.010774308969025	2.778	0.167	Biological Process	GO:0032106	positive regulation of response to extracellular stimulus	0.010774308969025	0.0258358615963654	0	0	1	6
GO:0032109 positive regulation of response to nutrient levels	1	0.010774308969025	2.778	0.167	Biological Process	GO:0032109	positive regulation of response to nutrient levels	0.010774308969025	0.0258358615963654	0	0	1	6
GO:0033603 positive regulation of dopamine secretion	1	0.010774308969025	2.778	0.167	Biological Process	GO:0033603	positive regulation of dopamine secretion	0.010774308969025	0.0258358615963654	0	0	1	6
GO:0036072 direct ossification	1	0.010774308969025	2.778	0.167	Biological Process	GO:0036072	direct ossification	0.010774308969025	0.0258358615963654	0	0	1	6
GO:0042713 sperm ejaculation	1	0.010774308969025	2.778	0.167	Biological Process	GO:0042713	sperm ejaculation	0.010774308969025	0.0258358615963654	0	0	1	6
GO:0044691 tooth eruption	1	0.010774308969025	2.778	0.167	Biological Process	GO:0044691	tooth eruption	0.010774308969025	0.0258358615963654	0	0	1	6
GO:0051610 serotonin uptake	1	0.010774308969025	2.778	0.167	Biological Process	GO:0051610	serotonin uptake	0.010774308969025	0.0258358615963654	0	0	1	6
GO:0060526 prostate glandular acinus morphogenesis	1	0.010774308969025	2.778	0.167	Biological Process	GO:0060526	prostate glandular acinus morphogenesis	0.010774308969025	0.0258358615963654	0	0	1	6
GO:0060527 prostate epithelial cord arborization involved in prostate glandular acinus morphogenesis	1	0.010774308969025	2.778	0.167	Biological Process	GO:0060527	prostate epithelial cord arborization involved in prostate glandular acinus morphogenesis	0.010774308969025	0.0258358615963654	0	0	1	6
GO:0060685 regulation of prostatic bud formation	1	0.010774308969025	2.778	0.167	Biological Process	GO:0060685	regulation of prostatic bud formation	0.010774308969025	0.0258358615963654	0	0	1	6
GO:0061419 positive regulation of transcription from RNA polymerase II promoter in response to hypoxia	1	0.010774308969025	2.778	0.167	Biological Process	GO:0061419	positive regulation of transcription from RNA polymerase II promoter in response to hypoxia	0.010774308969025	0.0258358615963654	0	0	1	6
GO:0071321 cellular response to cGMP	1	0.010774308969025	2.778	0.167	Biological Process	GO:0071321	cellular response to cGMP	0.010774308969025	0.0258358615963654	0	0	1	6
GO:0071895 odontoblast differentiation	1	0.010774308969025	2.778	0.167	Biological Process	GO:0071895	odontoblast differentiation	0.010774308969025	0.0258358615963654	0	0	1	6
GO:0110112 regulation of lipid transporter activity	1	0.010774308969025	2.778	0.167	Biological Process	GO:0110112	regulation of lipid transporter activity	0.010774308969025	0.0258358615963654	0	0	1	6
GO:1902218 regulation of intrinsic apoptotic signaling pathway in response to osmotic stress	1	0.010774308969025	2.778	0.167	Biological Process	GO:1902218	regulation of intrinsic apoptotic signaling pathway in response to osmotic stress	0.010774308969025	0.0258358615963654	0	0	1	6
GO:1904936 interneuron migration	1	0.010774308969025	2.778	0.167	Biological Process	GO:1904936	interneuron migration	0.010774308969025	0.0258358615963654	0	0	1	6
GO:2001268 negative regulation of cysteine-type endopeptidase activity involved in apoptotic signaling pathway	1	0.010774308969025	2.778	0.167	Biological Process	GO:2001268	negative regulation of cysteine-type endopeptidase activity involved in apoptotic signaling pathway	0.010774308969025	0.0258358615963654	0	0	1	6
GO:0022407 regulation of cell-cell adhesion	4	0.0108138851119106	11.111	0.008	Biological Process	GO:0022407	regulation of cell-cell adhesion	0.0108138851119106	0.0258921743230121	0	0	4	483
GO:0042326 negative regulation of phosphorylation	4	0.0108138851119106	11.111	0.008	Biological Process	GO:0042326	negative regulation of phosphorylation	0.0108138851119106	0.0258921743230121	0	0	4	483
GO:0004977 melanocortin receptor activity	1	0.0106494764551361	2.778	0.167	Molecular Function	GO:0004977	melanocortin receptor activity	0.0106494764551361	0.0259041319178987	0	0	1	6
GO:0050542 icosanoid binding	1	0.0106494764551361	2.778	0.167	Molecular Function	GO:0050542	icosanoid binding	0.0106494764551361	0.0259041319178987	0	0	1	6
GO:0050543 icosatetraenoic acid binding	1	0.0106494764551361	2.778	0.167	Molecular Function	GO:0050543	icosatetraenoic acid binding	0.0106494764551361	0.0259041319178987	0	0	1	6
GO:0007417 central nervous system development	6	0.010873340310057	16.667	0.006	Biological Process	GO:0007417	central nervous system development	0.010873340310057	0.0260151740652516	0	0	6	1058
GO:0044421 extracellular region part	14	0.00589889133581905	38.889	0.003	Cellular Component	GO:0044421	extracellular region part	0.00589889133581905	0.0261098468962482	0	0	14	4172
GO:0070382 exocytic vesicle	3	0.00599995873358679	8.333	0.014	Cellular Component	GO:0070382	exocytic vesicle	0.00599995873358679	0.0261288525494909	0	0	3	219
GO:0009790 embryo development	6	0.0109688845173717	16.667	0.006	Biological Process	GO:0009790	embryo development	0.0109688845173717	0.0262233628165034	0	0	6	1060
GO:0038034 signal transduction in absence of ligand	2	0.0109848020747814	5.556	0.023	Biological Process	GO:0038034	signal transduction in absence of ligand	0.0109848020747814	0.0262233628165034	0	0	2	88
GO:0097192 extrinsic apoptotic signaling pathway in absence of ligand	2	0.0109848020747814	5.556	0.023	Biological Process	GO:0097192	extrinsic apoptotic signaling pathway in absence of ligand	0.0109848020747814	0.0262233628165034	0	0	2	88
GO:0001776 leukocyte homeostasis	2	0.0114668710186064	5.556	0.022	Biological Process	GO:0001776	leukocyte homeostasis	0.0114668710186064	0.0272931885635174	0	0	2	90
GO:0043154 negative regulation of cysteine-type endopeptidase activity involved in apoptotic process	2	0.0114668710186064	5.556	0.022	Biological Process	GO:0043154	negative regulation of cysteine-type endopeptidase activity involved in apoptotic process	0.0114668710186064	0.0272931885635174	0	0	2	90
GO:0051781 positive regulation of cell division	2	0.0114668710186064	5.556	0.022	Biological Process	GO:0051781	positive regulation of cell division	0.0114668710186064	0.0272931885635174	0	0	2	90
GO:2001169 regulation of ATP biosynthetic process	2	0.0114668710186064	5.556	0.022	Biological Process	GO:2001169	regulation of ATP biosynthetic process	0.0114668710186064	0.0272931885635174	0	0	2	90
GO:0071453 cellular response to oxygen levels	3	0.0114807634358555	8.333	0.011	Biological Process	GO:0071453	cellular response to oxygen levels	0.0114807634358555	0.0273060581940746	0	0	3	261
GO:0006970 response to osmotic stress	2	0.0117113630484941	5.556	0.022	Biological Process	GO:0006970	response to osmotic stress	0.0117113630484941	0.0277724143626042	0	0	2	91
GO:0034103 regulation of tissue remodeling	2	0.0117113630484941	5.556	0.022	Biological Process	GO:0034103	regulation of tissue remodeling	0.0117113630484941	0.0277724143626042	0	0	2	91
GO:0051196 regulation of coenzyme metabolic process	2	0.0117113630484941	5.556	0.022	Biological Process	GO:0051196	regulation of coenzyme metabolic process	0.0117113630484941	0.0277724143626042	0	0	2	91
GO:2000106 regulation of leukocyte apoptotic process	2	0.0117113630484941	5.556	0.022	Biological Process	GO:2000106	regulation of leukocyte apoptotic process	0.0117113630484941	0.0277724143626042	0	0	2	91
GO:0044270 cellular nitrogen compound catabolic process	5	0.0117376610206216	13.889	0.007	Biological Process	GO:0044270	cellular nitrogen compound catabolic process	0.0117376610206216	0.0278142806806778	0	0	5	769
GO:0051607 defense response to virus	3	0.0118391688633684	8.333	0.011	Biological Process	GO:0051607	defense response to virus	0.0118391688633684	0.0280341761606472	0	0	3	264
GO:0005757 mitochondrial permeability transition pore complex	1	0.00675942848087041	2.778	0.250	Cellular Component	GO:0005757	mitochondrial permeability transition pore complex	0.00675942848087041	0.0280776259974617	0	0	1	4
GO:0097013 phagocytic vesicle lumen	1	0.00675942848087041	2.778	0.250	Cellular Component	GO:0097013	phagocytic vesicle lumen	0.00675942848087041	0.0280776259974617	0	0	1	4
GO:0097444 spine apparatus	1	0.00675942848087041	2.778	0.250	Cellular Component	GO:0097444	spine apparatus	0.00675942848087041	0.0280776259974617	0	0	1	4
GO:0014015 positive regulation of gliogenesis	2	0.012207219179336	5.556	0.022	Biological Process	GO:0014015	positive regulation of gliogenesis	0.012207219179336	0.0288420200580786	0	0	2	93
GO:0050886 endocrine process	2	0.012207219179336	5.556	0.022	Biological Process	GO:0050886	endocrine process	0.012207219179336	0.0288420200580786	0	0	2	93
GO:1901184 regulation of ERBB signaling pathway	2	0.012207219179336	5.556	0.022	Biological Process	GO:1901184	regulation of ERBB signaling pathway	0.012207219179336	0.0288420200580786	0	0	2	93
GO:0031326 regulation of cellular biosynthetic process	15	0.0122291171471361	41.667	0.003	Biological Process	GO:0031326	regulation of cellular biosynthetic process	0.0122291171471361	0.0288725597795188	0	0	15	4706
GO:0046483 heterocycle metabolic process	19	0.0122544659812787	52.778	0.003	Biological Process	GO:0046483	heterocycle metabolic process	0.0122544659812787	0.0289111961347177	0	0	19	6645
GO:0016070 RNA metabolic process	16	0.0122686462427189	44.444	0.003	Biological Process	GO:0016070	RNA metabolic process	0.0122686462427189	0.0289234458674502	0	0	16	5176
GO:0009266 response to temperature stimulus	3	0.0124508112263658	8.333	0.011	Biological Process	GO:0009266	response to temperature stimulus	0.0124508112263658	0.028971273487909	0	0	3	269
GO:0010717 regulation of epithelial to mesenchymal transition	2	0.012458566128473	5.556	0.021	Biological Process	GO:0010717	regulation of epithelial to mesenchymal transition	0.012458566128473	0.028971273487909	0	0	2	94
GO:0045833 negative regulation of lipid metabolic process	2	0.012458566128473	5.556	0.021	Biological Process	GO:0045833	negative regulation of lipid metabolic process	0.012458566128473	0.028971273487909	0	0	2	94
GO:0002069 columnar/cuboidal epithelial cell maturation	1	0.0125590200483633	2.778	0.143	Biological Process	GO:0002069	columnar/cuboidal epithelial cell maturation	0.0125590200483633	0.028971273487909	0	0	1	7
GO:0002248 connective tissue replacement involved in inflammatory response wound healing	1	0.0125590200483633	2.778	0.143	Biological Process	GO:0002248	connective tissue replacement involved in inflammatory response wound healing	0.0125590200483633	0.028971273487909	0	0	1	7
GO:0010757 negative regulation of plasminogen activation	1	0.0125590200483633	2.778	0.143	Biological Process	GO:0010757	negative regulation of plasminogen activation	0.0125590200483633	0.028971273487909	0	0	1	7
GO:0010886 positive regulation of cholesterol storage	1	0.0125590200483633	2.778	0.143	Biological Process	GO:0010886	positive regulation of cholesterol storage	0.0125590200483633	0.028971273487909	0	0	1	7
GO:0014827 intestine smooth muscle contraction	1	0.0125590200483633	2.778	0.143	Biological Process	GO:0014827	intestine smooth muscle contraction	0.0125590200483633	0.028971273487909	0	0	1	7
GO:0016098 monoterpenoid metabolic process	1	0.0125590200483633	2.778	0.143	Biological Process	GO:0016098	monoterpenoid metabolic process	0.0125590200483633	0.028971273487909	0	0	1	7
GO:0021894 cerebral cortex GABAergic interneuron development	1	0.0125590200483633	2.778	0.143	Biological Process	GO:0021894	cerebral cortex GABAergic interneuron development	0.0125590200483633	0.028971273487909	0	0	1	7
GO:0031077 post-embryonic camera-type eye development	1	0.0125590200483633	2.778	0.143	Biological Process	GO:0031077	post-embryonic camera-type eye development	0.0125590200483633	0.028971273487909	0	0	1	7
GO:0032277 negative regulation of gonadotropin secretion	1	0.0125590200483633	2.778	0.143	Biological Process	GO:0032277	negative regulation of gonadotropin secretion	0.0125590200483633	0.028971273487909	0	0	1	7
GO:0032364 oxygen homeostasis	1	0.0125590200483633	2.778	0.143	Biological Process	GO:0032364	oxygen homeostasis	0.0125590200483633	0.028971273487909	0	0	1	7
GO:0032415 regulation of sodium:proton antiporter activity	1	0.0125590200483633	2.778	0.143	Biological Process	GO:0032415	regulation of sodium:proton antiporter activity	0.0125590200483633	0.028971273487909	0	0	1	7
GO:0033684 regulation of luteinizing hormone secretion	1	0.0125590200483633	2.778	0.143	Biological Process	GO:0033684	regulation of luteinizing hormone secretion	0.0125590200483633	0.028971273487909	0	0	1	7
GO:0038001 paracrine signaling	1	0.0125590200483633	2.778	0.143	Biological Process	GO:0038001	paracrine signaling	0.0125590200483633	0.028971273487909	0	0	1	7
GO:0044107 cellular alcohol metabolic process	1	0.0125590200483633	2.778	0.143	Biological Process	GO:0044107	cellular alcohol metabolic process	0.0125590200483633	0.028971273487909	0	0	1	7
GO:0044108 cellular alcohol biosynthetic process	1	0.0125590200483633	2.778	0.143	Biological Process	GO:0044108	cellular alcohol biosynthetic process	0.0125590200483633	0.028971273487909	0	0	1	7
GO:0048050 post-embryonic eye morphogenesis	1	0.0125590200483633	2.778	0.143	Biological Process	GO:0048050	post-embryonic eye morphogenesis	0.0125590200483633	0.028971273487909	0	0	1	7
GO:0060158 phospholipase C-activating dopamine receptor signaling pathway	1	0.0125590200483633	2.778	0.143	Biological Process	GO:0060158	phospholipase C-activating dopamine receptor signaling pathway	0.0125590200483633	0.028971273487909	0	0	1	7
GO:0060331 negative regulation of response to interferon-gamma	1	0.0125590200483633	2.778	0.143	Biological Process	GO:0060331	negative regulation of response to interferon-gamma	0.0125590200483633	0.028971273487909	0	0	1	7
GO:0060336 negative regulation of interferon-gamma-mediated signaling pathway	1	0.0125590200483633	2.778	0.143	Biological Process	GO:0060336	negative regulation of interferon-gamma-mediated signaling pathway	0.0125590200483633	0.028971273487909	0	0	1	7
GO:0070162 adiponectin secretion	1	0.0125590200483633	2.778	0.143	Biological Process	GO:0070162	adiponectin secretion	0.0125590200483633	0.028971273487909	0	0	1	7
GO:0070163 regulation of adiponectin secretion	1	0.0125590200483633	2.778	0.143	Biological Process	GO:0070163	regulation of adiponectin secretion	0.0125590200483633	0.028971273487909	0	0	1	7
GO:0070305 response to cGMP	1	0.0125590200483633	2.778	0.143	Biological Process	GO:0070305	response to cGMP	0.0125590200483633	0.028971273487909	0	0	1	7
GO:0071455 cellular response to hyperoxia	1	0.0125590200483633	2.778	0.143	Biological Process	GO:0071455	cellular response to hyperoxia	0.0125590200483633	0.028971273487909	0	0	1	7
GO:0097187 dentinogenesis	1	0.0125590200483633	2.778	0.143	Biological Process	GO:0097187	dentinogenesis	0.0125590200483633	0.028971273487909	0	0	1	7
GO:1903998 regulation of eating behavior	1	0.0125590200483633	2.778	0.143	Biological Process	GO:1903998	regulation of eating behavior	0.0125590200483633	0.028971273487909	0	0	1	7
GO:1904747 positive regulation of apoptotic process involved in development	1	0.0125590200483633	2.778	0.143	Biological Process	GO:1904747	positive regulation of apoptotic process involved in development	0.0125590200483633	0.028971273487909	0	0	1	7
GO:1904798 positive regulation of core promoter binding	1	0.0125590200483633	2.778	0.143	Biological Process	GO:1904798	positive regulation of core promoter binding	0.0125590200483633	0.028971273487909	0	0	1	7
GO:0010942 positive regulation of cell death	5	0.0126178579883942	13.889	0.006	Biological Process	GO:0010942	positive regulation of cell death	0.0126178579883942	0.0290861511508973	0	0	5	783
GO:0006919 activation of cysteine-type endopeptidase activity involved in apoptotic process	2	0.0127121809355064	5.556	0.021	Biological Process	GO:0006919	activation of cysteine-type endopeptidase activity involved in apoptotic process	0.0127121809355064	0.0292826043310377	0	0	2	95
GO:0097237 cellular response to toxic substance	3	0.0128264080349597	8.333	0.011	Biological Process	GO:0097237	cellular response to toxic substance	0.0128264080349597	0.0295245930304008	0	0	3	272
GO:0043473 pigmentation	2	0.0129680550794014	5.556	0.021	Biological Process	GO:0043473	pigmentation	0.0129680550794014	0.029829307537894	0	0	2	96
GO:0010951 negative regulation of endopeptidase activity	3	0.013080405318414	8.333	0.011	Biological Process	GO:0010951	negative regulation of endopeptidase activity	0.013080405318414	0.0300662459390402	0	0	3	274
GO:0006725 cellular aromatic compound metabolic process	19	0.0132130322863441	52.778	0.003	Biological Process	GO:0006725	cellular aromatic compound metabolic process	0.0132130322863441	0.0303494203407961	0	0	19	6689
GO:0008625 extrinsic apoptotic signaling pathway via death domain receptors	2	0.0132261800609867	5.556	0.021	Biological Process	GO:0008625	extrinsic apoptotic signaling pathway via death domain receptors	0.0132261800609867	0.0303579510957598	0	0	2	97
GO:0051656 establishment of organelle localization	4	0.0133426604730037	11.111	0.008	Biological Process	GO:0051656	establishment of organelle localization	0.0133426604730037	0.0306034792602466	0	0	4	514
GO:0021537 telencephalon development	3	0.0134668132915801	8.333	0.011	Biological Process	GO:0021537	telencephalon development	0.0134668132915801	0.0308442741439891	0	0	3	277
GO:0034504 protein localization to nucleus	3	0.0134668132915801	8.333	0.011	Biological Process	GO:0034504	protein localization to nucleus	0.0134668132915801	0.0308442741439891	0	0	3	277
GO:0050810 regulation of steroid biosynthetic process	2	0.013486547402907	5.556	0.020	Biological Process	GO:0050810	regulation of steroid biosynthetic process	0.013486547402907	0.0308675032308355	0	0	2	98
GO:0009108 coenzyme biosynthetic process	3	0.013728033886861	8.333	0.011	Biological Process	GO:0009108	coenzyme biosynthetic process	0.013728033886861	0.0313792626626473	0	0	3	279
GO:0045824 negative regulation of innate immune response	2	0.0137491486495751	5.556	0.020	Biological Process	GO:0045824	negative regulation of innate immune response	0.0137491486495751	0.0313792626626473	0	0	2	99
GO:0060191 regulation of lipase activity	2	0.0137491486495751	5.556	0.020	Biological Process	GO:0060191	regulation of lipase activity	0.0137491486495751	0.0313792626626473	0	0	2	99
GO:2000117 negative regulation of cysteine-type endopeptidase activity	2	0.0137491486495751	5.556	0.020	Biological Process	GO:2000117	negative regulation of cysteine-type endopeptidase activity	0.0137491486495751	0.0313792626626473	0	0	2	99
GO:1901617 organic hydroxy compound biosynthetic process	3	0.0138597305719402	8.333	0.011	Biological Process	GO:1901617	organic hydroxy compound biosynthetic process	0.0138597305719402	0.0316092225233901	0	0	3	280
GO:0099060 integral component of postsynaptic specialization membrane	2	0.00772843738284605	5.556	0.026	Cellular Component	GO:0099060	integral component of postsynaptic specialization membrane	0.00772843738284605	0.0316163347480066	0	0	2	78
GO:0098839 postsynaptic density membrane	2	0.00792078212417394	5.556	0.025	Cellular Component	GO:0098839	postsynaptic density membrane	0.00792078212417394	0.0319195697541338	0	0	2	79
GO:0003073 regulation of systemic arterial blood pressure	2	0.0140139753671249	5.556	0.020	Biological Process	GO:0003073	regulation of systemic arterial blood pressure	0.0140139753671249	0.0319363685079274	0	0	2	100
GO:0007600 sensory perception	6	0.0140667785258808	16.667	0.005	Biological Process	GO:0007600	sensory perception	0.0140667785258808	0.0319363685079274	0	0	6	1119
GO:0060485 mesenchyme development	3	0.0142591731221877	8.333	0.011	Biological Process	GO:0060485	mesenchyme development	0.0142591731221877	0.0319363685079274	0	0	3	283
GO:0009889 regulation of biosynthetic process	15	0.0142870881051169	41.667	0.003	Biological Process	GO:0009889	regulation of biosynthetic process	0.0142870881051169	0.0319363685079274	0	0	15	4786
GO:0001547 antral ovarian follicle growth	1	0.0143406005264	2.778	0.125	Biological Process	GO:0001547	antral ovarian follicle growth	0.0143406005264	0.0319363685079274	0	0	1	8
GO:0001842 neural fold formation	1	0.0143406005264	2.778	0.125	Biological Process	GO:0001842	neural fold formation	0.0143406005264	0.0319363685079274	0	0	1	8
GO:0002246 wound healing involved in inflammatory response	1	0.0143406005264	2.778	0.125	Biological Process	GO:0002246	wound healing involved in inflammatory response	0.0143406005264	0.0319363685079274	0	0	1	8
GO:0008627 intrinsic apoptotic signaling pathway in response to osmotic stress	1	0.0143406005264	2.778	0.125	Biological Process	GO:0008627	intrinsic apoptotic signaling pathway in response to osmotic stress	0.0143406005264	0.0319363685079274	0	0	1	8
GO:0008635 activation of cysteine-type endopeptidase activity involved in apoptotic process by cytochrome c	1	0.0143406005264	2.778	0.125	Biological Process	GO:0008635	activation of cysteine-type endopeptidase activity involved in apoptotic process by cytochrome c	0.0143406005264	0.0319363685079274	0	0	1	8
GO:0009750 response to fructose	1	0.0143406005264	2.778	0.125	Biological Process	GO:0009750	response to fructose	0.0143406005264	0.0319363685079274	0	0	1	8
GO:0009820 alkaloid metabolic process	1	0.0143406005264	2.778	0.125	Biological Process	GO:0009820	alkaloid metabolic process	0.0143406005264	0.0319363685079274	0	0	1	8
GO:0010890 positive regulation of sequestering of triglyceride	1	0.0143406005264	2.778	0.125	Biological Process	GO:0010890	positive regulation of sequestering of triglyceride	0.0143406005264	0.0319363685079274	0	0	1	8
GO:0014062 regulation of serotonin secretion	1	0.0143406005264	2.778	0.125	Biological Process	GO:0014062	regulation of serotonin secretion	0.0143406005264	0.0319363685079274	0	0	1	8
GO:0031666 positive regulation of lipopolysaccharide-mediated signaling pathway	1	0.0143406005264	2.778	0.125	Biological Process	GO:0031666	positive regulation of lipopolysaccharide-mediated signaling pathway	0.0143406005264	0.0319363685079274	0	0	1	8
GO:0032222 regulation of synaptic transmission, cholinergic	1	0.0143406005264	2.778	0.125	Biological Process	GO:0032222	regulation of synaptic transmission, cholinergic	0.0143406005264	0.0319363685079274	0	0	1	8
GO:0032906 transforming growth factor beta2 production	1	0.0143406005264	2.778	0.125	Biological Process	GO:0032906	transforming growth factor beta2 production	0.0143406005264	0.0319363685079274	0	0	1	8
GO:0032909 regulation of transforming growth factor beta2 production	1	0.0143406005264	2.778	0.125	Biological Process	GO:0032909	regulation of transforming growth factor beta2 production	0.0143406005264	0.0319363685079274	0	0	1	8
GO:0033129 positive regulation of histone phosphorylation	1	0.0143406005264	2.778	0.125	Biological Process	GO:0033129	positive regulation of histone phosphorylation	0.0143406005264	0.0319363685079274	0	0	1	8
GO:0035095 behavioral response to nicotine	1	0.0143406005264	2.778	0.125	Biological Process	GO:0035095	behavioral response to nicotine	0.0143406005264	0.0319363685079274	0	0	1	8
GO:0035744 T-helper 1 cell cytokine production	1	0.0143406005264	2.778	0.125	Biological Process	GO:0035744	T-helper 1 cell cytokine production	0.0143406005264	0.0319363685079274	0	0	1	8
GO:0035926 chemokine (C-C motif) ligand 2 secretion	1	0.0143406005264	2.778	0.125	Biological Process	GO:0035926	chemokine (C-C motif) ligand 2 secretion	0.0143406005264	0.0319363685079274	0	0	1	8
GO:0036480 neuron intrinsic apoptotic signaling pathway in response to oxidative stress	1	0.0143406005264	2.778	0.125	Biological Process	GO:0036480	neuron intrinsic apoptotic signaling pathway in response to oxidative stress	0.0143406005264	0.0319363685079274	0	0	1	8
GO:0046877 regulation of saliva secretion	1	0.0143406005264	2.778	0.125	Biological Process	GO:0046877	regulation of saliva secretion	0.0143406005264	0.0319363685079274	0	0	1	8
GO:0050847 progesterone receptor signaling pathway	1	0.0143406005264	2.778	0.125	Biological Process	GO:0050847	progesterone receptor signaling pathway	0.0143406005264	0.0319363685079274	0	0	1	8
GO:0060056 mammary gland involution	1	0.0143406005264	2.778	0.125	Biological Process	GO:0060056	mammary gland involution	0.0143406005264	0.0319363685079274	0	0	1	8
GO:0060355 positive regulation of cell adhesion molecule production	1	0.0143406005264	2.778	0.125	Biological Process	GO:0060355	positive regulation of cell adhesion molecule production	0.0143406005264	0.0319363685079274	0	0	1	8
GO:0060455 negative regulation of gastric acid secretion	1	0.0143406005264	2.778	0.125	Biological Process	GO:0060455	negative regulation of gastric acid secretion	0.0143406005264	0.0319363685079274	0	0	1	8
GO:0070244 negative regulation of thymocyte apoptotic process	1	0.0143406005264	2.778	0.125	Biological Process	GO:0070244	negative regulation of thymocyte apoptotic process	0.0143406005264	0.0319363685079274	0	0	1	8
GO:0070474 positive regulation of uterine smooth muscle contraction	1	0.0143406005264	2.778	0.125	Biological Process	GO:0070474	positive regulation of uterine smooth muscle contraction	0.0143406005264	0.0319363685079274	0	0	1	8
GO:1903376 regulation of oxidative stress-induced neuron intrinsic apoptotic signaling pathway	1	0.0143406005264	2.778	0.125	Biological Process	GO:1903376	regulation of oxidative stress-induced neuron intrinsic apoptotic signaling pathway	0.0143406005264	0.0319363685079274	0	0	1	8
GO:1903896 positive regulation of IRE1-mediated unfolded protein response	1	0.0143406005264	2.778	0.125	Biological Process	GO:1903896	positive regulation of IRE1-mediated unfolded protein response	0.0143406005264	0.0319363685079274	0	0	1	8
GO:1904796 regulation of core promoter binding	1	0.0143406005264	2.778	0.125	Biological Process	GO:1904796	regulation of core promoter binding	0.0143406005264	0.0319363685079274	0	0	1	8
GO:2001300 lipoxin metabolic process	1	0.0143406005264	2.778	0.125	Biological Process	GO:2001300	lipoxin metabolic process	0.0143406005264	0.0319363685079274	0	0	1	8
GO:2001301 lipoxin biosynthetic process	1	0.0143406005264	2.778	0.125	Biological Process	GO:2001301	lipoxin biosynthetic process	0.0143406005264	0.0319363685079274	0	0	1	8
GO:0044433 cytoplasmic vesicle part	8	0.00811005092712397	22.222	0.005	Cellular Component	GO:0044433	cytoplasmic vesicle part	0.00811005092712397	0.0322016727988746	0	0	8	1761
GO:0010466 negative regulation of peptidase activity	3	0.0145291008253077	8.333	0.011	Biological Process	GO:0010466	negative regulation of peptidase activity	0.0145291008253077	0.0323337803982297	0	0	3	285
GO:1901655 cellular response to ketone	2	0.0145502715877253	5.556	0.020	Biological Process	GO:1901655	cellular response to ketone	0.0145502715877253	0.0323585169103664	0	0	2	102
GO:0090304 nucleic acid metabolic process	17	0.014602502503178	47.222	0.003	Biological Process	GO:0090304	nucleic acid metabolic process	0.014602502503178	0.0324522465851013	0	0	17	5752
GO:0010660 regulation of muscle cell apoptotic process	2	0.0148217243312222	5.556	0.019	Biological Process	GO:0010660	regulation of muscle cell apoptotic process	0.0148217243312222	0.0328940061364641	0	0	2	103
GO:0019395 fatty acid oxidation	2	0.0148217243312222	5.556	0.019	Biological Process	GO:0019395	fatty acid oxidation	0.0148217243312222	0.0328940061364641	0	0	2	103
GO:1901361 organic cyclic compound catabolic process	5	0.0149416561233179	13.889	0.006	Biological Process	GO:1901361	organic cyclic compound catabolic process	0.0149416561233179	0.0331373186801081	0	0	5	817
GO:0098948 intrinsic component of postsynaptic specialization membrane	2	0.00851070533728948	5.556	0.024	Cellular Component	GO:0098948	intrinsic component of postsynaptic specialization membrane	0.00851070533728948	0.0333027600154806	0	0	2	82
GO:0018958 phenol-containing compound metabolic process	2	0.0150953690263989	5.556	0.019	Biological Process	GO:0018958	phenol-containing compound metabolic process	0.0150953690263989	0.033432138697145	0	0	2	104
GO:0035249 synaptic transmission, glutamatergic	2	0.0150953690263989	5.556	0.019	Biological Process	GO:0035249	synaptic transmission, glutamatergic	0.0150953690263989	0.033432138697145	0	0	2	104
GO:0034641 cellular nitrogen compound metabolic process	20	0.0151368459608701	55.556	0.003	Biological Process	GO:0034641	cellular nitrogen compound metabolic process	0.0151368459608701	0.0335009424360936	0	0	20	7284
GO:0043491 protein kinase B signaling	3	0.0152166654721297	8.333	0.010	Biological Process	GO:0043491	protein kinase B signaling	0.0152166654721297	0.03365445325726	0	0	3	290
GO:1903706 regulation of hemopoiesis	4	0.0153500288345598	11.111	0.007	Biological Process	GO:1903706	regulation of hemopoiesis	0.0153500288345598	0.0338566140065462	0	0	4	536
GO:0032091 negative regulation of protein binding	2	0.0153711973472853	5.556	0.019	Biological Process	GO:0032091	negative regulation of protein binding	0.0153711973472853	0.0338566140065462	0	0	2	105
GO:0032414 positive regulation of ion transmembrane transporter activity	2	0.0153711973472853	5.556	0.019	Biological Process	GO:0032414	positive regulation of ion transmembrane transporter activity	0.0153711973472853	0.0338566140065462	0	0	2	105
GO:0034440 lipid oxidation	2	0.0153711973472853	5.556	0.019	Biological Process	GO:0034440	lipid oxidation	0.0153711973472853	0.0338566140065462	0	0	2	105
GO:0055017 cardiac muscle tissue growth	2	0.0153711973472853	5.556	0.019	Biological Process	GO:0055017	cardiac muscle tissue growth	0.0153711973472853	0.0338566140065462	0	0	2	105
GO:0090277 positive regulation of peptide hormone secretion	2	0.0153711973472853	5.556	0.019	Biological Process	GO:0090277	positive regulation of peptide hormone secretion	0.0153711973472853	0.0338566140065462	0	0	2	105
GO:0060322 head development	5	0.015453754155186	13.889	0.006	Biological Process	GO:0060322	head development	0.015453754155186	0.0340151715946571	0	0	5	824
GO:0030235 nitric-oxide synthase regulator activity	1	0.0141747371936332	2.778	0.125	Molecular Function	GO:0030235	nitric-oxide synthase regulator activity	0.0141747371936332	0.0340193692647196	0	0	1	8
GO:0097371 MDM2/MDM4 family protein binding	1	0.0141747371936332	2.778	0.125	Molecular Function	GO:0097371	MDM2/MDM4 family protein binding	0.0141747371936332	0.0340193692647196	0	0	1	8
GO:2000112 regulation of cellular macromolecule biosynthetic process	14	0.0155793750015479	38.889	0.003	Biological Process	GO:2000112	regulation of cellular macromolecule biosynthetic process	0.0155793750015479	0.0342682356493379	0	0	14	4369
GO:0031348 negative regulation of defense response	3	0.0156379639894584	8.333	0.010	Biological Process	GO:0031348	negative regulation of defense response	0.0156379639894584	0.0343279678144002	0	0	3	293
GO:0043502 regulation of muscle adaptation	2	0.015649200989349	5.556	0.019	Biological Process	GO:0043502	regulation of muscle adaptation	0.015649200989349	0.0343279678144002	0	0	2	106
GO:1903076 regulation of protein localization to plasma membrane	2	0.015649200989349	5.556	0.019	Biological Process	GO:1903076	regulation of protein localization to plasma membrane	0.015649200989349	0.0343279678144002	0	0	2	106
GO:1903557 positive regulation of tumor necrosis factor superfamily cytokine production	2	0.015649200989349	5.556	0.019	Biological Process	GO:1903557	positive regulation of tumor necrosis factor superfamily cytokine production	0.015649200989349	0.0343279678144002	0	0	2	106
GO:0021700 developmental maturation	3	0.0157798596311387	8.333	0.010	Biological Process	GO:0021700	developmental maturation	0.0157798596311387	0.0345910001995941	0	0	3	294
GO:0003300 cardiac muscle hypertrophy	2	0.0159293716694493	5.556	0.019	Biological Process	GO:0003300	cardiac muscle hypertrophy	0.0159293716694493	0.034789484483403	0	0	2	107
GO:0001542 ovulation from ovarian follicle	1	0.0161190557379596	2.778	0.111	Biological Process	GO:0001542	ovulation from ovarian follicle	0.0161190557379596	0.034789484483403	0	0	1	9
GO:0021826 substrate-independent telencephalic tangential migration	1	0.0161190557379596	2.778	0.111	Biological Process	GO:0021826	substrate-independent telencephalic tangential migration	0.0161190557379596	0.034789484483403	0	0	1	9
GO:0021830 interneuron migration from the subpallium to the cortex	1	0.0161190557379596	2.778	0.111	Biological Process	GO:0021830	interneuron migration from the subpallium to the cortex	0.0161190557379596	0.034789484483403	0	0	1	9
GO:0021843 substrate-independent telencephalic tangential interneuron migration	1	0.0161190557379596	2.778	0.111	Biological Process	GO:0021843	substrate-independent telencephalic tangential interneuron migration	0.0161190557379596	0.034789484483403	0	0	1	9
GO:0032471 negative regulation of endoplasmic reticulum calcium ion concentration	1	0.0161190557379596	2.778	0.111	Biological Process	GO:0032471	negative regulation of endoplasmic reticulum calcium ion concentration	0.0161190557379596	0.034789484483403	0	0	1	9
GO:0032627 interleukin-23 production	1	0.0161190557379596	2.778	0.111	Biological Process	GO:0032627	interleukin-23 production	0.0161190557379596	0.034789484483403	0	0	1	9
GO:0032667 regulation of interleukin-23 production	1	0.0161190557379596	2.778	0.111	Biological Process	GO:0032667	regulation of interleukin-23 production	0.0161190557379596	0.034789484483403	0	0	1	9
GO:0034351 negative regulation of glial cell apoptotic process	1	0.0161190557379596	2.778	0.111	Biological Process	GO:0034351	negative regulation of glial cell apoptotic process	0.0161190557379596	0.034789484483403	0	0	1	9
GO:0034371 chylomicron remodeling	1	0.0161190557379596	2.778	0.111	Biological Process	GO:0034371	chylomicron remodeling	0.0161190557379596	0.034789484483403	0	0	1	9
GO:0035655 interleukin-18-mediated signaling pathway	1	0.0161190557379596	2.778	0.111	Biological Process	GO:0035655	interleukin-18-mediated signaling pathway	0.0161190557379596	0.034789484483403	0	0	1	9
GO:0042541 hemoglobin biosynthetic process	1	0.0161190557379596	2.778	0.111	Biological Process	GO:0042541	hemoglobin biosynthetic process	0.0161190557379596	0.034789484483403	0	0	1	9
GO:0043653 mitochondrial fragmentation involved in apoptotic process	1	0.0161190557379596	2.778	0.111	Biological Process	GO:0043653	mitochondrial fragmentation involved in apoptotic process	0.0161190557379596	0.034789484483403	0	0	1	9
GO:0045136 development of secondary sexual characteristics	1	0.0161190557379596	2.778	0.111	Biological Process	GO:0045136	development of secondary sexual characteristics	0.0161190557379596	0.034789484483403	0	0	1	9
GO:0048087 positive regulation of developmental pigmentation	1	0.0161190557379596	2.778	0.111	Biological Process	GO:0048087	positive regulation of developmental pigmentation	0.0161190557379596	0.034789484483403	0	0	1	9
GO:0048563 post-embryonic animal organ morphogenesis	1	0.0161190557379596	2.778	0.111	Biological Process	GO:0048563	post-embryonic animal organ morphogenesis	0.0161190557379596	0.034789484483403	0	0	1	9
GO:0051541 elastin metabolic process	1	0.0161190557379596	2.778	0.111	Biological Process	GO:0051541	elastin metabolic process	0.0161190557379596	0.034789484483403	0	0	1	9
GO:0061043 regulation of vascular wound healing	1	0.0161190557379596	2.778	0.111	Biological Process	GO:0061043	regulation of vascular wound healing	0.0161190557379596	0.034789484483403	0	0	1	9
GO:0061072 iris morphogenesis	1	0.0161190557379596	2.778	0.111	Biological Process	GO:0061072	iris morphogenesis	0.0161190557379596	0.034789484483403	0	0	1	9
GO:0061302 smooth muscle cell-matrix adhesion	1	0.0161190557379596	2.778	0.111	Biological Process	GO:0061302	smooth muscle cell-matrix adhesion	0.0161190557379596	0.034789484483403	0	0	1	9
GO:0071351 cellular response to interleukin-18	1	0.0161190557379596	2.778	0.111	Biological Process	GO:0071351	cellular response to interleukin-18	0.0161190557379596	0.034789484483403	0	0	1	9
GO:1900122 positive regulation of receptor binding	1	0.0161190557379596	2.778	0.111	Biological Process	GO:1900122	positive regulation of receptor binding	0.0161190557379596	0.034789484483403	0	0	1	9
GO:1903715 regulation of aerobic respiration	1	0.0161190557379596	2.778	0.111	Biological Process	GO:1903715	regulation of aerobic respiration	0.0161190557379596	0.034789484483403	0	0	1	9
GO:0010467 gene expression	18	0.0162004809021626	50.000	0.003	Biological Process	GO:0010467	gene expression	0.0162004809021626	0.0349191795333276	0	0	18	6306
GO:0007218 neuropeptide signaling pathway	2	0.0162117011257897	5.556	0.019	Biological Process	GO:0007218	neuropeptide signaling pathway	0.0162117011257897	0.0349191795333276	0	0	2	108
GO:0010657 muscle cell apoptotic process	2	0.0162117011257897	5.556	0.019	Biological Process	GO:0010657	muscle cell apoptotic process	0.0162117011257897	0.0349191795333276	0	0	2	108
GO:0120111 neuron projection cytoplasm	2	0.00911980664010063	5.556	0.024	Cellular Component	GO:0120111	neuron projection cytoplasm	0.00911980664010063	0.0351763970403882	0	0	2	85
GO:0051650 establishment of vesicle localization	3	0.0163547680505949	8.333	0.010	Biological Process	GO:0051650	establishment of vesicle localization	0.0163547680505949	0.0352037749744577	0	0	3	298
GO:1903827 regulation of cellular protein localization	4	0.0164219832208408	11.111	0.007	Biological Process	GO:1903827	regulation of cellular protein localization	0.0164219832208408	0.0353248275432257	0	0	4	547
GO:0016491 oxidoreductase activity	5	0.0148273132502514	13.889	0.006	Molecular Function	GO:0016491	oxidoreductase activity	0.0148273132502514	0.0353498858946392	0	0	5	825
GO:1904659 glucose transmembrane transport	2	0.016496181117872	5.556	0.018	Biological Process	GO:1904659	glucose transmembrane transport	0.016496181117872	0.0354607286822393	0	0	2	109
GO:0014897 striated muscle hypertrophy	2	0.0167828034264494	5.556	0.018	Biological Process	GO:0014897	striated muscle hypertrophy	0.0167828034264494	0.0360527779881936	0	0	2	110
GO:0004620 phospholipase activity	2	0.0153079256446903	5.556	0.019	Molecular Function	GO:0004620	phospholipase activity	0.0153079256446903	0.0362556133690033	0	0	2	106
GO:0031334 positive regulation of protein complex assembly	3	0.0169414178083779	8.333	0.010	Biological Process	GO:0031334	positive regulation of protein complex assembly	0.0169414178083779	0.0363692344945697	0	0	3	302
GO:1900371 regulation of purine nucleotide biosynthetic process	2	0.0170715598534798	5.556	0.018	Biological Process	GO:1900371	regulation of purine nucleotide biosynthetic process	0.0170715598534798	0.0366241864056654	0	0	2	111
GO:0090287 regulation of cellular response to growth factor stimulus	3	0.0170899177805349	8.333	0.010	Biological Process	GO:0090287	regulation of cellular response to growth factor stimulus	0.0170899177805349	0.036639144182386	0	0	3	303
GO:0198738 cell-cell signaling by wnt	4	0.0171282403538694	11.111	0.007	Biological Process	GO:0198738	cell-cell signaling by wnt	0.0171282403538694	0.0366968558313927	0	0	4	554
GO:0014896 muscle hypertrophy	2	0.0173624422220803	5.556	0.018	Biological Process	GO:0014896	muscle hypertrophy	0.0173624422220803	0.0371244777878102	0	0	2	112
GO:0030808 regulation of nucleotide biosynthetic process	2	0.0173624422220803	5.556	0.018	Biological Process	GO:0030808	regulation of nucleotide biosynthetic process	0.0173624422220803	0.0371244777878102	0	0	2	112
GO:0060419 heart growth	2	0.0173624422220803	5.556	0.018	Biological Process	GO:0060419	heart growth	0.0173624422220803	0.0371244777878102	0	0	2	112
GO:0008504 monoamine transmembrane transporter activity	1	0.0159327849204391	2.778	0.111	Molecular Function	GO:0008504	monoamine transmembrane transporter activity	0.0159327849204391	0.037245471242585	0	0	1	9
GO:1990763 arrestin family protein binding	1	0.0159327849204391	2.778	0.111	Molecular Function	GO:1990763	arrestin family protein binding	0.0159327849204391	0.037245471242585	0	0	1	9
GO:0001938 positive regulation of endothelial cell proliferation	2	0.0176554423764801	5.556	0.018	Biological Process	GO:0001938	positive regulation of endothelial cell proliferation	0.0176554423764801	0.0373438069177103	0	0	2	113
GO:0032411 positive regulation of transporter activity	2	0.0176554423764801	5.556	0.018	Biological Process	GO:0032411	positive regulation of transporter activity	0.0176554423764801	0.0373438069177103	0	0	2	113
GO:0033138 positive regulation of peptidyl-serine phosphorylation	2	0.0176554423764801	5.556	0.018	Biological Process	GO:0033138	positive regulation of peptidyl-serine phosphorylation	0.0176554423764801	0.0373438069177103	0	0	2	113
GO:0071887 leukocyte apoptotic process	2	0.0176554423764801	5.556	0.018	Biological Process	GO:0071887	leukocyte apoptotic process	0.0176554423764801	0.0373438069177103	0	0	2	113
GO:0097006 regulation of plasma lipoprotein particle levels	2	0.0176554423764801	5.556	0.018	Biological Process	GO:0097006	regulation of plasma lipoprotein particle levels	0.0176554423764801	0.0373438069177103	0	0	2	113
GO:1903578 regulation of ATP metabolic process	2	0.0176554423764801	5.556	0.018	Biological Process	GO:1903578	regulation of ATP metabolic process	0.0176554423764801	0.0373438069177103	0	0	2	113
GO:0051146 striated muscle cell differentiation	3	0.0178434609063885	8.333	0.010	Biological Process	GO:0051146	striated muscle cell differentiation	0.0178434609063885	0.0373438069177103	0	0	3	308
GO:0051403 stress-activated MAPK cascade	3	0.0178434609063885	8.333	0.010	Biological Process	GO:0051403	stress-activated MAPK cascade	0.0178434609063885	0.0373438069177103	0	0	3	308
GO:0015672 monovalent inorganic cation transport	4	0.0178534321186496	11.111	0.007	Biological Process	GO:0015672	monovalent inorganic cation transport	0.0178534321186496	0.0373438069177103	0	0	4	561
GO:0002934 desmosome organization	1	0.0178943910090458	2.778	0.100	Biological Process	GO:0002934	desmosome organization	0.0178943910090458	0.0373438069177103	0	0	1	10
GO:0007191 adenylate cyclase-activating dopamine receptor signaling pathway	1	0.0178943910090458	2.778	0.100	Biological Process	GO:0007191	adenylate cyclase-activating dopamine receptor signaling pathway	0.0178943910090458	0.0373438069177103	0	0	1	10
GO:0010835 regulation of protein ADP-ribosylation	1	0.0178943910090458	2.778	0.100	Biological Process	GO:0010835	regulation of protein ADP-ribosylation	0.0178943910090458	0.0373438069177103	0	0	1	10
GO:0030388 fructose 1,6-bisphosphate metabolic process	1	0.0178943910090458	2.778	0.100	Biological Process	GO:0030388	fructose 1,6-bisphosphate metabolic process	0.0178943910090458	0.0373438069177103	0	0	1	10
GO:0030432 peristalsis	1	0.0178943910090458	2.778	0.100	Biological Process	GO:0030432	peristalsis	0.0178943910090458	0.0373438069177103	0	0	1	10
GO:0032000 positive regulation of fatty acid beta-oxidation	1	0.0178943910090458	2.778	0.100	Biological Process	GO:0032000	positive regulation of fatty acid beta-oxidation	0.0178943910090458	0.0373438069177103	0	0	1	10
GO:0033483 gas homeostasis	1	0.0178943910090458	2.778	0.100	Biological Process	GO:0033483	gas homeostasis	0.0178943910090458	0.0373438069177103	0	0	1	10
GO:0034350 regulation of glial cell apoptotic process	1	0.0178943910090458	2.778	0.100	Biological Process	GO:0034350	regulation of glial cell apoptotic process	0.0178943910090458	0.0373438069177103	0	0	1	10
GO:0043497 regulation of protein heterodimerization activity	1	0.0178943910090458	2.778	0.100	Biological Process	GO:0043497	regulation of protein heterodimerization activity	0.0178943910090458	0.0373438069177103	0	0	1	10
GO:0045741 positive regulation of epidermal growth factor-activated receptor activity	1	0.0178943910090458	2.778	0.100	Biological Process	GO:0045741	positive regulation of epidermal growth factor-activated receptor activity	0.0178943910090458	0.0373438069177103	0	0	1	10
GO:0045945 positive regulation of transcription by RNA polymerase III	1	0.0178943910090458	2.778	0.100	Biological Process	GO:0045945	positive regulation of transcription by RNA polymerase III	0.0178943910090458	0.0373438069177103	0	0	1	10
GO:0048755 branching morphogenesis of a nerve	1	0.0178943910090458	2.778	0.100	Biological Process	GO:0048755	branching morphogenesis of a nerve	0.0178943910090458	0.0373438069177103	0	0	1	10
GO:0051823 regulation of synapse structural plasticity	1	0.0178943910090458	2.778	0.100	Biological Process	GO:0051823	regulation of synapse structural plasticity	0.0178943910090458	0.0373438069177103	0	0	1	10
GO:0051967 negative regulation of synaptic transmission, glutamatergic	1	0.0178943910090458	2.778	0.100	Biological Process	GO:0051967	negative regulation of synaptic transmission, glutamatergic	0.0178943910090458	0.0373438069177103	0	0	1	10
GO:0060124 positive regulation of growth hormone secretion	1	0.0178943910090458	2.778	0.100	Biological Process	GO:0060124	positive regulation of growth hormone secretion	0.0178943910090458	0.0373438069177103	0	0	1	10
GO:0060513 prostatic bud formation	1	0.0178943910090458	2.778	0.100	Biological Process	GO:0060513	prostatic bud formation	0.0178943910090458	0.0373438069177103	0	0	1	10
GO:0060768 regulation of epithelial cell proliferation involved in prostate gland development	1	0.0178943910090458	2.778	0.100	Biological Process	GO:0060768	regulation of epithelial cell proliferation involved in prostate gland development	0.0178943910090458	0.0373438069177103	0	0	1	10
GO:0061179 negative regulation of insulin secretion involved in cellular response to glucose stimulus	1	0.0178943910090458	2.778	0.100	Biological Process	GO:0061179	negative regulation of insulin secretion involved in cellular response to glucose stimulus	0.0178943910090458	0.0373438069177103	0	0	1	10
GO:0071394 cellular response to testosterone stimulus	1	0.0178943910090458	2.778	0.100	Biological Process	GO:0071394	cellular response to testosterone stimulus	0.0178943910090458	0.0373438069177103	0	0	1	10
GO:0071639 positive regulation of monocyte chemotactic protein-1 production	1	0.0178943910090458	2.778	0.100	Biological Process	GO:0071639	positive regulation of monocyte chemotactic protein-1 production	0.0178943910090458	0.0373438069177103	0	0	1	10
GO:0072642 interferon-alpha secretion	1	0.0178943910090458	2.778	0.100	Biological Process	GO:0072642	interferon-alpha secretion	0.0178943910090458	0.0373438069177103	0	0	1	10
GO:0090271 positive regulation of fibroblast growth factor production	1	0.0178943910090458	2.778	0.100	Biological Process	GO:0090271	positive regulation of fibroblast growth factor production	0.0178943910090458	0.0373438069177103	0	0	1	10
GO:0106049 regulation of cellular response to osmotic stress	1	0.0178943910090458	2.778	0.100	Biological Process	GO:0106049	regulation of cellular response to osmotic stress	0.0178943910090458	0.0373438069177103	0	0	1	10
GO:1902739 regulation of interferon-alpha secretion	1	0.0178943910090458	2.778	0.100	Biological Process	GO:1902739	regulation of interferon-alpha secretion	0.0178943910090458	0.0373438069177103	0	0	1	10
GO:1902741 positive regulation of interferon-alpha secretion	1	0.0178943910090458	2.778	0.100	Biological Process	GO:1902741	positive regulation of interferon-alpha secretion	0.0178943910090458	0.0373438069177103	0	0	1	10
GO:1903799 negative regulation of production of miRNAs involved in gene silencing by miRNA	1	0.0178943910090458	2.778	0.100	Biological Process	GO:1903799	negative regulation of production of miRNAs involved in gene silencing by miRNA	0.0178943910090458	0.0373438069177103	0	0	1	10
GO:2000253 positive regulation of feeding behavior	1	0.0178943910090458	2.778	0.100	Biological Process	GO:2000253	positive regulation of feeding behavior	0.0178943910090458	0.0373438069177103	0	0	1	10
GO:2001054 negative regulation of mesenchymal cell apoptotic process	1	0.0178943910090458	2.778	0.100	Biological Process	GO:2001054	negative regulation of mesenchymal cell apoptotic process	0.0178943910090458	0.0373438069177103	0	0	1	10
GO:0006096 glycolytic process	2	0.0179505521819746	5.556	0.018	Biological Process	GO:0006096	glycolytic process	0.0179505521819746	0.0373882698521645	0	0	2	114
GO:0046620 regulation of organ growth	2	0.0179505521819746	5.556	0.018	Biological Process	GO:0046620	regulation of organ growth	0.0179505521819746	0.0373882698521645	0	0	2	114
GO:0050764 regulation of phagocytosis	2	0.0179505521819746	5.556	0.018	Biological Process	GO:0050764	regulation of phagocytosis	0.0179505521819746	0.0373882698521645	0	0	2	114
GO:0006757 ATP generation from ADP	2	0.0182477635248796	5.556	0.017	Biological Process	GO:0006757	ATP generation from ADP	0.0182477635248796	0.0378602856370487	0	0	2	115
GO:0008645 hexose transmembrane transport	2	0.0182477635248796	5.556	0.017	Biological Process	GO:0008645	hexose transmembrane transport	0.0182477635248796	0.0378602856370487	0	0	2	115
GO:0021761 limbic system development	2	0.0182477635248796	5.556	0.017	Biological Process	GO:0021761	limbic system development	0.0182477635248796	0.0378602856370487	0	0	2	115
GO:0048640 negative regulation of developmental growth	2	0.0182477635248796	5.556	0.017	Biological Process	GO:0048640	negative regulation of developmental growth	0.0182477635248796	0.0378602856370487	0	0	2	115
GO:0048661 positive regulation of smooth muscle cell proliferation	2	0.0182477635248796	5.556	0.017	Biological Process	GO:0048661	positive regulation of smooth muscle cell proliferation	0.0182477635248796	0.0378602856370487	0	0	2	115
GO:0051193 regulation of cofactor metabolic process	2	0.0182477635248796	5.556	0.017	Biological Process	GO:0051193	regulation of cofactor metabolic process	0.0182477635248796	0.0378602856370487	0	0	2	115
GO:0007423 sensory organ development	4	0.0182763868315272	11.111	0.007	Biological Process	GO:0007423	sensory organ development	0.0182763868315272	0.0378952402215557	0	0	4	565
GO:0048037 cofactor binding	4	0.0163798992477626	11.111	0.007	Molecular Function	GO:0048037	cofactor binding	0.0163798992477626	0.0380436369625454	0	0	4	553
GO:0030282 bone mineralization	2	0.0185470683124851	5.556	0.017	Biological Process	GO:0030282	bone mineralization	0.0185470683124851	0.038406992168325	0	0	2	116
GO:0048593 camera-type eye morphogenesis	2	0.0185470683124851	5.556	0.017	Biological Process	GO:0048593	camera-type eye morphogenesis	0.0185470683124851	0.038406992168325	0	0	2	116
GO:0090068 positive regulation of cell cycle process	3	0.0187720508287071	8.333	0.010	Biological Process	GO:0090068	positive regulation of cell cycle process	0.0187720508287071	0.0388478839657745	0	0	3	314
GO:0015749 monosaccharide transmembrane transport	2	0.0188484584730093	5.556	0.017	Biological Process	GO:0015749	monosaccharide transmembrane transport	0.0188484584730093	0.0389809378959795	0	0	2	117
GO:0051648 vesicle localization	3	0.0189294012958744	8.333	0.010	Biological Process	GO:0051648	vesicle localization	0.0189294012958744	0.0391231942004649	0	0	3	315
GO:0010508 positive regulation of autophagy	2	0.0191519259555531	5.556	0.017	Biological Process	GO:0010508	positive regulation of autophagy	0.0191519259555531	0.0395069857211346	0	0	2	118
GO:0042866 pyruvate biosynthetic process	2	0.0191519259555531	5.556	0.017	Biological Process	GO:0042866	pyruvate biosynthetic process	0.0191519259555531	0.0395069857211346	0	0	2	118
GO:0060964 regulation of gene silencing by miRNA	2	0.0191519259555531	5.556	0.017	Biological Process	GO:0060964	regulation of gene silencing by miRNA	0.0191519259555531	0.0395069857211346	0	0	2	118
GO:0045321 leukocyte activation	7	0.0192163681956371	19.444	0.005	Biological Process	GO:0045321	leukocyte activation	0.0192163681956371	0.0396145245698656	0	0	7	1552
GO:0034219 carbohydrate transmembrane transport	2	0.0194574627300541	5.556	0.017	Biological Process	GO:0034219	carbohydrate transmembrane transport	0.0194574627300541	0.0399288052439996	0	0	2	119
GO:0043200 response to amino acid	2	0.0194574627300541	5.556	0.017	Biological Process	GO:0043200	response to amino acid	0.0194574627300541	0.0399288052439996	0	0	2	119
GO:0016579 protein deubiquitination	3	0.0195661998705559	8.333	0.009	Biological Process	GO:0016579	protein deubiquitination	0.0195661998705559	0.0399288052439996	0	0	3	319
GO:0001820 serotonin secretion	1	0.0196666116568488	2.778	0.091	Biological Process	GO:0001820	serotonin secretion	0.0196666116568488	0.0399288052439996	0	0	1	11
GO:0021892 cerebral cortex GABAergic interneuron differentiation	1	0.0196666116568488	2.778	0.091	Biological Process	GO:0021892	cerebral cortex GABAergic interneuron differentiation	0.0196666116568488	0.0399288052439996	0	0	1	11
GO:0031915 positive regulation of synaptic plasticity	1	0.0196666116568488	2.778	0.091	Biological Process	GO:0031915	positive regulation of synaptic plasticity	0.0196666116568488	0.0399288052439996	0	0	1	11
GO:0032275 luteinizing hormone secretion	1	0.0196666116568488	2.778	0.091	Biological Process	GO:0032275	luteinizing hormone secretion	0.0196666116568488	0.0399288052439996	0	0	1	11
GO:0032276 regulation of gonadotropin secretion	1	0.0196666116568488	2.778	0.091	Biological Process	GO:0032276	regulation of gonadotropin secretion	0.0196666116568488	0.0399288052439996	0	0	1	11
GO:0032308 positive regulation of prostaglandin secretion	1	0.0196666116568488	2.778	0.091	Biological Process	GO:0032308	positive regulation of prostaglandin secretion	0.0196666116568488	0.0399288052439996	0	0	1	11
GO:0033327 Leydig cell differentiation	1	0.0196666116568488	2.778	0.091	Biological Process	GO:0033327	Leydig cell differentiation	0.0196666116568488	0.0399288052439996	0	0	1	11
GO:0033629 negative regulation of cell adhesion mediated by integrin	1	0.0196666116568488	2.778	0.091	Biological Process	GO:0033629	negative regulation of cell adhesion mediated by integrin	0.0196666116568488	0.0399288052439996	0	0	1	11
GO:0034372 very-low-density lipoprotein particle remodeling	1	0.0196666116568488	2.778	0.091	Biological Process	GO:0034372	very-low-density lipoprotein particle remodeling	0.0196666116568488	0.0399288052439996	0	0	1	11
GO:0042756 drinking behavior	1	0.0196666116568488	2.778	0.091	Biological Process	GO:0042756	drinking behavior	0.0196666116568488	0.0399288052439996	0	0	1	11
GO:0045713 low-density lipoprotein particle receptor biosynthetic process	1	0.0196666116568488	2.778	0.091	Biological Process	GO:0045713	low-density lipoprotein particle receptor biosynthetic process	0.0196666116568488	0.0399288052439996	0	0	1	11
GO:0050861 positive regulation of B cell receptor signaling pathway	1	0.0196666116568488	2.778	0.091	Biological Process	GO:0050861	positive regulation of B cell receptor signaling pathway	0.0196666116568488	0.0399288052439996	0	0	1	11
GO:0051918 negative regulation of fibrinolysis	1	0.0196666116568488	2.778	0.091	Biological Process	GO:0051918	negative regulation of fibrinolysis	0.0196666116568488	0.0399288052439996	0	0	1	11
GO:0060159 regulation of dopamine receptor signaling pathway	1	0.0196666116568488	2.778	0.091	Biological Process	GO:0060159	regulation of dopamine receptor signaling pathway	0.0196666116568488	0.0399288052439996	0	0	1	11
GO:0060346 bone trabecula formation	1	0.0196666116568488	2.778	0.091	Biological Process	GO:0060346	bone trabecula formation	0.0196666116568488	0.0399288052439996	0	0	1	11
GO:0060767 epithelial cell proliferation involved in prostate gland development	1	0.0196666116568488	2.778	0.091	Biological Process	GO:0060767	epithelial cell proliferation involved in prostate gland development	0.0196666116568488	0.0399288052439996	0	0	1	11
GO:0070099 regulation of chemokine-mediated signaling pathway	1	0.0196666116568488	2.778	0.091	Biological Process	GO:0070099	regulation of chemokine-mediated signaling pathway	0.0196666116568488	0.0399288052439996	0	0	1	11
GO:0099149 regulation of postsynaptic neurotransmitter receptor internalization	1	0.0196666116568488	2.778	0.091	Biological Process	GO:0099149	regulation of postsynaptic neurotransmitter receptor internalization	0.0196666116568488	0.0399288052439996	0	0	1	11
GO:0106072 negative regulation of adenylate cyclase-activating G protein-coupled receptor signaling pathway	1	0.0196666116568488	2.778	0.091	Biological Process	GO:0106072	negative regulation of adenylate cyclase-activating G protein-coupled receptor signaling pathway	0.0196666116568488	0.0399288052439996	0	0	1	11
GO:1902510 regulation of apoptotic DNA fragmentation	1	0.0196666116568488	2.778	0.091	Biological Process	GO:1902510	regulation of apoptotic DNA fragmentation	0.0196666116568488	0.0399288052439996	0	0	1	11
GO:2001269 positive regulation of cysteine-type endopeptidase activity involved in apoptotic signaling pathway	1	0.0196666116568488	2.778	0.091	Biological Process	GO:2001269	positive regulation of cysteine-type endopeptidase activity involved in apoptotic signaling pathway	0.0196666116568488	0.0399288052439996	0	0	1	11
GO:0001849 complement component C1q binding	1	0.0176877844123078	2.778	0.100	Molecular Function	GO:0001849	complement component C1q binding	0.0176877844123078	0.0400478137637157	0	0	1	10
GO:0016725 oxidoreductase activity, acting on CH or CH2 groups	1	0.0176877844123078	2.778	0.100	Molecular Function	GO:0016725	oxidoreductase activity, acting on CH or CH2 groups	0.0176877844123078	0.0400478137637157	0	0	1	10
GO:0051400 BH domain binding	1	0.0176877844123078	2.778	0.100	Molecular Function	GO:0051400	BH domain binding	0.0176877844123078	0.0400478137637157	0	0	1	10
GO:0070513 death domain binding	1	0.0176877844123078	2.778	0.100	Molecular Function	GO:0070513	death domain binding	0.0176877844123078	0.0400478137637157	0	0	1	10
GO:0032611 interleukin-1 beta production	2	0.019765060787241	5.556	0.017	Biological Process	GO:0032611	interleukin-1 beta production	0.019765060787241	0.040078113177909	0	0	2	120
GO:0070498 interleukin-1-mediated signaling pathway	2	0.019765060787241	5.556	0.017	Biological Process	GO:0070498	interleukin-1-mediated signaling pathway	0.019765060787241	0.040078113177909	0	0	2	120
GO:0034645 cellular macromolecule biosynthetic process	16	0.0199241055744004	44.444	0.003	Biological Process	GO:0034645	cellular macromolecule biosynthetic process	0.0199241055744004	0.0403751711199122	0	0	16	5444
GO:0007155 cell adhesion	7	0.0200302930478514	19.444	0.004	Biological Process	GO:0007155	cell adhesion	0.0200302930478514	0.0405526827758807	0	0	7	1565
GO:0007173 epidermal growth factor receptor signaling pathway	2	0.0200747121385885	5.556	0.017	Biological Process	GO:0007173	epidermal growth factor receptor signaling pathway	0.0200747121385885	0.0405526827758807	0	0	2	121
GO:0032755 positive regulation of interleukin-6 production	2	0.0200747121385885	5.556	0.017	Biological Process	GO:0032755	positive regulation of interleukin-6 production	0.0200747121385885	0.0405526827758807	0	0	2	121
GO:0060147 regulation of posttranscriptional gene silencing	2	0.0200747121385885	5.556	0.017	Biological Process	GO:0060147	regulation of posttranscriptional gene silencing	0.0200747121385885	0.0405526827758807	0	0	2	121
GO:0060966 regulation of gene silencing by RNA	2	0.0200747121385885	5.556	0.017	Biological Process	GO:0060966	regulation of gene silencing by RNA	0.0200747121385885	0.0405526827758807	0	0	2	121
GO:0050900 leukocyte migration	4	0.0202575207674206	11.111	0.007	Biological Process	GO:0050900	leukocyte migration	0.0202575207674206	0.0408962997676032	0	0	4	583
GO:0002252 immune effector process	7	0.0202856045992022	19.444	0.004	Biological Process	GO:0002252	immune effector process	0.0202856045992022	0.0409273201255377	0	0	7	1569
GO:0043086 negative regulation of catalytic activity	5	0.0203372559561545	13.889	0.006	Biological Process	GO:0043086	negative regulation of catalytic activity	0.0203372559561545	0.0410058205932991	0	0	5	884
GO:0018107 peptidyl-threonine phosphorylation	2	0.0203864088162713	5.556	0.016	Biological Process	GO:0018107	peptidyl-threonine phosphorylation	0.0203864088162713	0.0410534815837053	0	0	2	122
GO:1900180 regulation of protein localization to nucleus	2	0.0203864088162713	5.556	0.016	Biological Process	GO:1900180	regulation of protein localization to nucleus	0.0203864088162713	0.0410534815837053	0	0	2	122
GO:0022610 biological adhesion	7	0.0204786046746555	19.444	0.004	Biological Process	GO:0022610	biological adhesion	0.0204786046746555	0.041213351996899	0	0	7	1572
GO:0010556 regulation of macromolecule biosynthetic process	14	0.0206321675282965	38.889	0.003	Biological Process	GO:0010556	regulation of macromolecule biosynthetic process	0.0206321675282965	0.0414964469412863	0	0	14	4516
GO:0032269 negative regulation of cellular protein metabolic process	6	0.0206550294676025	16.667	0.005	Biological Process	GO:0032269	negative regulation of cellular protein metabolic process	0.0206550294676025	0.0415164802165801	0	0	6	1219
GO:0072089 stem cell proliferation	2	0.0207001428731191	5.556	0.016	Biological Process	GO:0072089	stem cell proliferation	0.0207001428731191	0.0415811858712218	0	0	2	123
GO:0007162 negative regulation of cell adhesion	3	0.0208753473810284	8.333	0.009	Biological Process	GO:0007162	negative regulation of cell adhesion	0.0208753473810284	0.0418979816767176	0	0	3	327
GO:0009987 cellular process	36	0.0208838914261824	100.000	0.002	Biological Process	GO:0009987	cellular process	0.0208838914261824	0.0418979816767176	0	0	36	17928
GO:0046031 ADP metabolic process	2	0.0210159063825712	5.556	0.016	Biological Process	GO:0046031	ADP metabolic process	0.0210159063825712	0.0421365649464885	0	0	2	124
GO:0044089 positive regulation of cellular component biogenesis	4	0.021062696746618	11.111	0.007	Biological Process	GO:0044089	positive regulation of cellular component biogenesis	0.021062696746618	0.0421639098906267	0	0	4	590
GO:0006139 nucleobase-containing compound metabolic process	18	0.0212498477555813	50.000	0.003	Biological Process	GO:0006139	nucleobase-containing compound metabolic process	0.0212498477555813	0.0421639098906267	0	0	18	6471
GO:1904375 regulation of protein localization to cell periphery	2	0.0213336914386313	5.556	0.016	Biological Process	GO:1904375	regulation of protein localization to cell periphery	0.0213336914386313	0.0421639098906267	0	0	2	125
GO:0007507 heart development	4	0.0214137798977172	11.111	0.007	Biological Process	GO:0007507	heart development	0.0214137798977172	0.0421639098906267	0	0	4	593
GO:0002674 negative regulation of acute inflammatory response	1	0.0214357229897655	2.778	0.083	Biological Process	GO:0002674	negative regulation of acute inflammatory response	0.0214357229897655	0.0421639098906267	0	0	1	12
GO:0007270 neuron-neuron synaptic transmission	1	0.0214357229897655	2.778	0.083	Biological Process	GO:0007270	neuron-neuron synaptic transmission	0.0214357229897655	0.0421639098906267	0	0	1	12
GO:0010870 positive regulation of receptor biosynthetic process	1	0.0214357229897655	2.778	0.083	Biological Process	GO:0010870	positive regulation of receptor biosynthetic process	0.0214357229897655	0.0421639098906267	0	0	1	12
GO:0014831 gastro-intestinal system smooth muscle contraction	1	0.0214357229897655	2.778	0.083	Biological Process	GO:0014831	gastro-intestinal system smooth muscle contraction	0.0214357229897655	0.0421639098906267	0	0	1	12
GO:0021936 regulation of cerebellar granule cell precursor proliferation	1	0.0214357229897655	2.778	0.083	Biological Process	GO:0021936	regulation of cerebellar granule cell precursor proliferation	0.0214357229897655	0.0421639098906267	0	0	1	12
GO:0031987 locomotion involved in locomotory behavior	1	0.0214357229897655	2.778	0.083	Biological Process	GO:0031987	locomotion involved in locomotory behavior	0.0214357229897655	0.0421639098906267	0	0	1	12
GO:0032306 regulation of prostaglandin secretion	1	0.0214357229897655	2.778	0.083	Biological Process	GO:0032306	regulation of prostaglandin secretion	0.0214357229897655	0.0421639098906267	0	0	1	12
GO:0043619 regulation of transcription from RNA polymerase II promoter in response to oxidative stress	1	0.0214357229897655	2.778	0.083	Biological Process	GO:0043619	regulation of transcription from RNA polymerase II promoter in response to oxidative stress	0.0214357229897655	0.0421639098906267	0	0	1	12
GO:0045899 positive regulation of RNA polymerase II transcriptional preinitiation complex assembly	1	0.0214357229897655	2.778	0.083	Biological Process	GO:0045899	positive regulation of RNA polymerase II transcriptional preinitiation complex assembly	0.0214357229897655	0.0421639098906267	0	0	1	12
GO:0045955 negative regulation of calcium ion-dependent exocytosis	1	0.0214357229897655	2.778	0.083	Biological Process	GO:0045955	negative regulation of calcium ion-dependent exocytosis	0.0214357229897655	0.0421639098906267	0	0	1	12
GO:0051481 negative regulation of cytosolic calcium ion concentration	1	0.0214357229897655	2.778	0.083	Biological Process	GO:0051481	negative regulation of cytosolic calcium ion concentration	0.0214357229897655	0.0421639098906267	0	0	1	12
GO:0051549 positive regulation of keratinocyte migration	1	0.0214357229897655	2.778	0.083	Biological Process	GO:0051549	positive regulation of keratinocyte migration	0.0214357229897655	0.0421639098906267	0	0	1	12
GO:0051712 positive regulation of killing of cells of other organism	1	0.0214357229897655	2.778	0.083	Biological Process	GO:0051712	positive regulation of killing of cells of other organism	0.0214357229897655	0.0421639098906267	0	0	1	12
GO:0051974 negative regulation of telomerase activity	1	0.0214357229897655	2.778	0.083	Biological Process	GO:0051974	negative regulation of telomerase activity	0.0214357229897655	0.0421639098906267	0	0	1	12
GO:0060100 positive regulation of phagocytosis, engulfment	1	0.0214357229897655	2.778	0.083	Biological Process	GO:0060100	positive regulation of phagocytosis, engulfment	0.0214357229897655	0.0421639098906267	0	0	1	12
GO:0060353 regulation of cell adhesion molecule production	1	0.0214357229897655	2.778	0.083	Biological Process	GO:0060353	regulation of cell adhesion molecule production	0.0214357229897655	0.0421639098906267	0	0	1	12
GO:0070486 leukocyte aggregation	1	0.0214357229897655	2.778	0.083	Biological Process	GO:0070486	leukocyte aggregation	0.0214357229897655	0.0421639098906267	0	0	1	12
GO:0070673 response to interleukin-18	1	0.0214357229897655	2.778	0.083	Biological Process	GO:0070673	response to interleukin-18	0.0214357229897655	0.0421639098906267	0	0	1	12
GO:0072520 seminiferous tubule development	1	0.0214357229897655	2.778	0.083	Biological Process	GO:0072520	seminiferous tubule development	0.0214357229897655	0.0421639098906267	0	0	1	12
GO:0072641 type I interferon secretion	1	0.0214357229897655	2.778	0.083	Biological Process	GO:0072641	type I interferon secretion	0.0214357229897655	0.0421639098906267	0	0	1	12
GO:0090336 positive regulation of brown fat cell differentiation	1	0.0214357229897655	2.778	0.083	Biological Process	GO:0090336	positive regulation of brown fat cell differentiation	0.0214357229897655	0.0421639098906267	0	0	1	12
GO:0090594 inflammatory response to wounding	1	0.0214357229897655	2.778	0.083	Biological Process	GO:0090594	inflammatory response to wounding	0.0214357229897655	0.0421639098906267	0	0	1	12
GO:1900402 regulation of carbohydrate metabolic process by regulation of transcription from RNA polymerase II promoter	1	0.0214357229897655	2.778	0.083	Biological Process	GO:1900402	regulation of carbohydrate metabolic process by regulation of transcription from RNA polymerase II promoter	0.0214357229897655	0.0421639098906267	0	0	1	12
GO:1902337 regulation of apoptotic process involved in morphogenesis	1	0.0214357229897655	2.778	0.083	Biological Process	GO:1902337	regulation of apoptotic process involved in morphogenesis	0.0214357229897655	0.0421639098906267	0	0	1	12
GO:1905155 positive regulation of membrane invagination	1	0.0214357229897655	2.778	0.083	Biological Process	GO:1905155	positive regulation of membrane invagination	0.0214357229897655	0.0421639098906267	0	0	1	12
GO:1905461 positive regulation of vascular associated smooth muscle cell apoptotic process	1	0.0214357229897655	2.778	0.083	Biological Process	GO:1905461	positive regulation of vascular associated smooth muscle cell apoptotic process	0.0214357229897655	0.0421639098906267	0	0	1	12
GO:2001053 regulation of mesenchymal cell apoptotic process	1	0.0214357229897655	2.778	0.083	Biological Process	GO:2001053	regulation of mesenchymal cell apoptotic process	0.0214357229897655	0.0421639098906267	0	0	1	12
GO:0009895 negative regulation of catabolic process	3	0.0217176691108505	8.333	0.009	Biological Process	GO:0009895	negative regulation of catabolic process	0.0217176691108505	0.0426924002435657	0	0	3	332
GO:0019953 sexual reproduction	5	0.0217941940820433	13.889	0.006	Biological Process	GO:0019953	sexual reproduction	0.0217941940820433	0.0428166767741241	0	0	5	900
GO:0006805 xenobiotic metabolic process	2	0.0219752946691428	5.556	0.016	Biological Process	GO:0006805	xenobiotic metabolic process	0.0219752946691428	0.0431461246158033	0	0	2	127
GO:0015378 sodium:chloride symporter activity	1	0.0194397408037444	2.778	0.091	Molecular Function	GO:0015378	sodium:chloride symporter activity	0.0194397408037444	0.043199424008321	0	0	1	11
GO:0031681 G-protein beta-subunit binding	1	0.0194397408037444	2.778	0.091	Molecular Function	GO:0031681	G-protein beta-subunit binding	0.0194397408037444	0.043199424008321	0	0	1	11
GO:0031996 thioesterase binding	1	0.0194397408037444	2.778	0.091	Molecular Function	GO:0031996	thioesterase binding	0.0194397408037444	0.043199424008321	0	0	1	11
GO:0019218 regulation of steroid metabolic process	2	0.0222990971340188	5.556	0.016	Biological Process	GO:0019218	regulation of steroid metabolic process	0.0222990971340188	0.0437551796202881	0	0	2	128
GO:0031098 stress-activated protein kinase signaling cascade	3	0.0224048911410602	8.333	0.009	Biological Process	GO:0031098	stress-activated protein kinase signaling cascade	0.0224048911410602	0.0439092202752324	0	0	3	336
GO:0070646 protein modification by small protein removal	3	0.0224048911410602	8.333	0.009	Biological Process	GO:0070646	protein modification by small protein removal	0.0224048911410602	0.0439092202752324	0	0	3	336
GO:0099106 ion channel regulator activity	2	0.0199459453077929	5.556	0.016	Molecular Function	GO:0099106	ion channel regulator activity	0.0199459453077929	0.0440523945448187	0	0	2	122
GO:0097136 Bcl-2 family protein complex	1	0.0117998277259284	2.778	0.143	Cellular Component	GO:0097136	Bcl-2 family protein complex	0.0117998277259284	0.0442493539722313	0	0	1	7
GO:0097550 transcriptional preinitiation complex	1	0.0117998277259284	2.778	0.143	Cellular Component	GO:0097550	transcriptional preinitiation complex	0.0117998277259284	0.0442493539722313	0	0	1	7
GO:0006721 terpenoid metabolic process	2	0.0226248897262625	5.556	0.016	Biological Process	GO:0006721	terpenoid metabolic process	0.0226248897262625	0.0443133871814441	0	0	2	129
GO:0018210 peptidyl-threonine modification	2	0.0229526646420255	5.556	0.015	Biological Process	GO:0018210	peptidyl-threonine modification	0.0229526646420255	0.0446817283837487	0	0	2	130
GO:0001976 neurological system process involved in regulation of systemic arterial blood pressure	1	0.0232017303074096	2.778	0.077	Biological Process	GO:0001976	neurological system process involved in regulation of systemic arterial blood pressure	0.0232017303074096	0.0446817283837487	0	0	1	13
GO:0002679 respiratory burst involved in defense response	1	0.0232017303074096	2.778	0.077	Biological Process	GO:0002679	respiratory burst involved in defense response	0.0232017303074096	0.0446817283837487	0	0	1	13
GO:0007320 insemination	1	0.0232017303074096	2.778	0.077	Biological Process	GO:0007320	insemination	0.0232017303074096	0.0446817283837487	0	0	1	13
GO:0008291 acetylcholine metabolic process	1	0.0232017303074096	2.778	0.077	Biological Process	GO:0008291	acetylcholine metabolic process	0.0232017303074096	0.0446817283837487	0	0	1	13
GO:0009886 post-embryonic animal morphogenesis	1	0.0232017303074096	2.778	0.077	Biological Process	GO:0009886	post-embryonic animal morphogenesis	0.0232017303074096	0.0446817283837487	0	0	1	13
GO:0032096 negative regulation of response to food	1	0.0232017303074096	2.778	0.077	Biological Process	GO:0032096	negative regulation of response to food	0.0232017303074096	0.0446817283837487	0	0	1	13
GO:0032099 negative regulation of appetite	1	0.0232017303074096	2.778	0.077	Biological Process	GO:0032099	negative regulation of appetite	0.0232017303074096	0.0446817283837487	0	0	1	13
GO:0032725 positive regulation of granulocyte macrophage colony-stimulating factor production	1	0.0232017303074096	2.778	0.077	Biological Process	GO:0032725	positive regulation of granulocyte macrophage colony-stimulating factor production	0.0232017303074096	0.0446817283837487	0	0	1	13
GO:0033127 regulation of histone phosphorylation	1	0.0232017303074096	2.778	0.077	Biological Process	GO:0033127	regulation of histone phosphorylation	0.0232017303074096	0.0446817283837487	0	0	1	13
GO:0033148 positive regulation of intracellular estrogen receptor signaling pathway	1	0.0232017303074096	2.778	0.077	Biological Process	GO:0033148	positive regulation of intracellular estrogen receptor signaling pathway	0.0232017303074096	0.0446817283837487	0	0	1	13
GO:0033605 positive regulation of catecholamine secretion	1	0.0232017303074096	2.778	0.077	Biological Process	GO:0033605	positive regulation of catecholamine secretion	0.0232017303074096	0.0446817283837487	0	0	1	13
GO:0034370 triglyceride-rich lipoprotein particle remodeling	1	0.0232017303074096	2.778	0.077	Biological Process	GO:0034370	triglyceride-rich lipoprotein particle remodeling	0.0232017303074096	0.0446817283837487	0	0	1	13
GO:0042659 regulation of cell fate specification	1	0.0232017303074096	2.778	0.077	Biological Process	GO:0042659	regulation of cell fate specification	0.0232017303074096	0.0446817283837487	0	0	1	13
GO:0042711 maternal behavior	1	0.0232017303074096	2.778	0.077	Biological Process	GO:0042711	maternal behavior	0.0232017303074096	0.0446817283837487	0	0	1	13
GO:0043568 positive regulation of insulin-like growth factor receptor signaling pathway	1	0.0232017303074096	2.778	0.077	Biological Process	GO:0043568	positive regulation of insulin-like growth factor receptor signaling pathway	0.0232017303074096	0.0446817283837487	0	0	1	13
GO:0045820 negative regulation of glycolytic process	1	0.0232017303074096	2.778	0.077	Biological Process	GO:0045820	negative regulation of glycolytic process	0.0232017303074096	0.0446817283837487	0	0	1	13
GO:0047484 regulation of response to osmotic stress	1	0.0232017303074096	2.778	0.077	Biological Process	GO:0047484	regulation of response to osmotic stress	0.0232017303074096	0.0446817283837487	0	0	1	13
GO:0050872 white fat cell differentiation	1	0.0232017303074096	2.778	0.077	Biological Process	GO:0050872	white fat cell differentiation	0.0232017303074096	0.0446817283837487	0	0	1	13
GO:0060453 regulation of gastric acid secretion	1	0.0232017303074096	2.778	0.077	Biological Process	GO:0060453	regulation of gastric acid secretion	0.0232017303074096	0.0446817283837487	0	0	1	13
GO:0060576 intestinal epithelial cell development	1	0.0232017303074096	2.778	0.077	Biological Process	GO:0060576	intestinal epithelial cell development	0.0232017303074096	0.0446817283837487	0	0	1	13
GO:0060601 lateral sprouting from an epithelium	1	0.0232017303074096	2.778	0.077	Biological Process	GO:0060601	lateral sprouting from an epithelium	0.0232017303074096	0.0446817283837487	0	0	1	13
GO:0060746 parental behavior	1	0.0232017303074096	2.778	0.077	Biological Process	GO:0060746	parental behavior	0.0232017303074096	0.0446817283837487	0	0	1	13
GO:0061052 negative regulation of cell growth involved in cardiac muscle cell development	1	0.0232017303074096	2.778	0.077	Biological Process	GO:0061052	negative regulation of cell growth involved in cardiac muscle cell development	0.0232017303074096	0.0446817283837487	0	0	1	13
GO:0070208 protein heterotrimerization	1	0.0232017303074096	2.778	0.077	Biological Process	GO:0070208	protein heterotrimerization	0.0232017303074096	0.0446817283837487	0	0	1	13
GO:0097152 mesenchymal cell apoptotic process	1	0.0232017303074096	2.778	0.077	Biological Process	GO:0097152	mesenchymal cell apoptotic process	0.0232017303074096	0.0446817283837487	0	0	1	13
GO:1900619 acetate ester metabolic process	1	0.0232017303074096	2.778	0.077	Biological Process	GO:1900619	acetate ester metabolic process	0.0232017303074096	0.0446817283837487	0	0	1	13
GO:1903624 regulation of DNA catabolic process	1	0.0232017303074096	2.778	0.077	Biological Process	GO:1903624	regulation of DNA catabolic process	0.0232017303074096	0.0446817283837487	0	0	1	13
GO:0044271 cellular nitrogen compound biosynthetic process	16	0.0232181256229226	44.444	0.003	Biological Process	GO:0044271	cellular nitrogen compound biosynthetic process	0.0232181256229226	0.0446865599608641	0	0	16	5534
GO:0003206 cardiac chamber morphogenesis	2	0.0232824140977549	5.556	0.015	Biological Process	GO:0003206	cardiac chamber morphogenesis	0.0232824140977549	0.0447835078102662	0	0	2	131
GO:0003231 cardiac ventricle development	2	0.0236141303301486	5.556	0.015	Biological Process	GO:0003231	cardiac ventricle development	0.0236141303301486	0.0453944273610623	0	0	2	132
GO:0006165 nucleoside diphosphate phosphorylation	2	0.0239478055961108	5.556	0.015	Biological Process	GO:0006165	nucleoside diphosphate phosphorylation	0.0239478055961108	0.0459809298378786	0	0	2	133
GO:1900542 regulation of purine nucleotide metabolic process	2	0.0239478055961108	5.556	0.015	Biological Process	GO:1900542	regulation of purine nucleotide metabolic process	0.0239478055961108	0.0459809298378786	0	0	2	133
GO:0007049 cell cycle	8	0.0239732660530223	22.222	0.004	Biological Process	GO:0007049	cell cycle	0.0239732660530223	0.046002367417189	0	0	8	2005
GO:1903829 positive regulation of cellular protein localization	3	0.0239946073345618	8.333	0.009	Biological Process	GO:1903829	positive regulation of cellular protein localization	0.0239946073345618	0.0460158798585339	0	0	3	345
GO:0048407 platelet-derived growth factor binding	1	0.0211886592208608	2.778	0.083	Molecular Function	GO:0048407	platelet-derived growth factor binding	0.0211886592208608	0.0465116909726212	0	0	1	12
GO:0021987 cerebral cortex development	2	0.0242834321727075	5.556	0.015	Biological Process	GO:0021987	cerebral cortex development	0.0242834321727075	0.0465143361498647	0	0	2	134
GO:0051209 release of sequestered calcium ion into cytosol	2	0.0242834321727075	5.556	0.015	Biological Process	GO:0051209	release of sequestered calcium ion into cytosol	0.0242834321727075	0.0465143361498647	0	0	2	134
GO:0002761 regulation of myeloid leukocyte differentiation	2	0.0246210023571225	5.556	0.015	Biological Process	GO:0002761	regulation of myeloid leukocyte differentiation	0.0246210023571225	0.0467614714681156	0	0	2	135
GO:0006997 nucleus organization	2	0.0246210023571225	5.556	0.015	Biological Process	GO:0006997	nucleus organization	0.0246210023571225	0.0467614714681156	0	0	2	135
GO:0046939 nucleotide phosphorylation	2	0.0246210023571225	5.556	0.015	Biological Process	GO:0046939	nucleotide phosphorylation	0.0246210023571225	0.0467614714681156	0	0	2	135
GO:0071482 cellular response to light stimulus	2	0.0246210023571225	5.556	0.015	Biological Process	GO:0071482	cellular response to light stimulus	0.0246210023571225	0.0467614714681156	0	0	2	135
GO:0019637 organophosphate metabolic process	6	0.0247243466683486	16.667	0.005	Biological Process	GO:0019637	organophosphate metabolic process	0.0247243466683486	0.0467614714681156	0	0	6	1270
GO:0048598 embryonic morphogenesis	4	0.0248662870310985	11.111	0.006	Biological Process	GO:0048598	embryonic morphogenesis	0.0248662870310985	0.0467614714681156	0	0	4	621
GO:0051188 cofactor biosynthetic process	3	0.0249037981702452	8.333	0.009	Biological Process	GO:0051188	cofactor biosynthetic process	0.0249037981702452	0.0467614714681156	0	0	3	350
GO:0008637 apoptotic mitochondrial changes	2	0.0249605084666131	5.556	0.015	Biological Process	GO:0008637	apoptotic mitochondrial changes	0.0249605084666131	0.0467614714681156	0	0	2	136
GO:0009135 purine nucleoside diphosphate metabolic process	2	0.0249605084666131	5.556	0.015	Biological Process	GO:0009135	purine nucleoside diphosphate metabolic process	0.0249605084666131	0.0467614714681156	0	0	2	136
GO:0009179 purine ribonucleoside diphosphate metabolic process	2	0.0249605084666131	5.556	0.015	Biological Process	GO:0009179	purine ribonucleoside diphosphate metabolic process	0.0249605084666131	0.0467614714681156	0	0	2	136
GO:0051283 negative regulation of sequestering of calcium ion	2	0.0249605084666131	5.556	0.015	Biological Process	GO:0051283	negative regulation of sequestering of calcium ion	0.0249605084666131	0.0467614714681156	0	0	2	136
GO:0010248 establishment or maintenance of transmembrane electrochemical gradient	1	0.0249646389006285	2.778	0.071	Biological Process	GO:0010248	establishment or maintenance of transmembrane electrochemical gradient	0.0249646389006285	0.0467614714681156	0	0	1	14
GO:0010755 regulation of plasminogen activation	1	0.0249646389006285	2.778	0.071	Biological Process	GO:0010755	regulation of plasminogen activation	0.0249646389006285	0.0467614714681156	0	0	1	14
GO:0019896 axonal transport of mitochondrion	1	0.0249646389006285	2.778	0.071	Biological Process	GO:0019896	axonal transport of mitochondrion	0.0249646389006285	0.0467614714681156	0	0	1	14
GO:0020027 hemoglobin metabolic process	1	0.0249646389006285	2.778	0.071	Biological Process	GO:0020027	hemoglobin metabolic process	0.0249646389006285	0.0467614714681156	0	0	1	14
GO:0021984 adenohypophysis development	1	0.0249646389006285	2.778	0.071	Biological Process	GO:0021984	adenohypophysis development	0.0249646389006285	0.0467614714681156	0	0	1	14
GO:0030213 hyaluronan biosynthetic process	1	0.0249646389006285	2.778	0.071	Biological Process	GO:0030213	hyaluronan biosynthetic process	0.0249646389006285	0.0467614714681156	0	0	1	14
GO:0031223 auditory behavior	1	0.0249646389006285	2.778	0.071	Biological Process	GO:0031223	auditory behavior	0.0249646389006285	0.0467614714681156	0	0	1	14
GO:0034374 low-density lipoprotein particle remodeling	1	0.0249646389006285	2.778	0.071	Biological Process	GO:0034374	low-density lipoprotein particle remodeling	0.0249646389006285	0.0467614714681156	0	0	1	14
GO:0035810 positive regulation of urine volume	1	0.0249646389006285	2.778	0.071	Biological Process	GO:0035810	positive regulation of urine volume	0.0249646389006285	0.0467614714681156	0	0	1	14
GO:0036295 cellular response to increased oxygen levels	1	0.0249646389006285	2.778	0.071	Biological Process	GO:0036295	cellular response to increased oxygen levels	0.0249646389006285	0.0467614714681156	0	0	1	14
GO:0043589 skin morphogenesis	1	0.0249646389006285	2.778	0.071	Biological Process	GO:0043589	skin morphogenesis	0.0249646389006285	0.0467614714681156	0	0	1	14
GO:0044130 negative regulation of growth of symbiont in host	1	0.0249646389006285	2.778	0.071	Biological Process	GO:0044130	negative regulation of growth of symbiont in host	0.0249646389006285	0.0467614714681156	0	0	1	14
GO:0045086 positive regulation of interleukin-2 biosynthetic process	1	0.0249646389006285	2.778	0.071	Biological Process	GO:0045086	positive regulation of interleukin-2 biosynthetic process	0.0249646389006285	0.0467614714681156	0	0	1	14
GO:0051547 regulation of keratinocyte migration	1	0.0249646389006285	2.778	0.071	Biological Process	GO:0051547	regulation of keratinocyte migration	0.0249646389006285	0.0467614714681156	0	0	1	14
GO:0060099 regulation of phagocytosis, engulfment	1	0.0249646389006285	2.778	0.071	Biological Process	GO:0060099	regulation of phagocytosis, engulfment	0.0249646389006285	0.0467614714681156	0	0	1	14
GO:0060123 regulation of growth hormone secretion	1	0.0249646389006285	2.778	0.071	Biological Process	GO:0060123	regulation of growth hormone secretion	0.0249646389006285	0.0467614714681156	0	0	1	14
GO:0060352 cell adhesion molecule production	1	0.0249646389006285	2.778	0.071	Biological Process	GO:0060352	cell adhesion molecule production	0.0249646389006285	0.0467614714681156	0	0	1	14
GO:0061430 bone trabecula morphogenesis	1	0.0249646389006285	2.778	0.071	Biological Process	GO:0061430	bone trabecula morphogenesis	0.0249646389006285	0.0467614714681156	0	0	1	14
GO:0070243 regulation of thymocyte apoptotic process	1	0.0249646389006285	2.778	0.071	Biological Process	GO:0070243	regulation of thymocyte apoptotic process	0.0249646389006285	0.0467614714681156	0	0	1	14
GO:0090269 fibroblast growth factor production	1	0.0249646389006285	2.778	0.071	Biological Process	GO:0090269	fibroblast growth factor production	0.0249646389006285	0.0467614714681156	0	0	1	14
GO:0090270 regulation of fibroblast growth factor production	1	0.0249646389006285	2.778	0.071	Biological Process	GO:0090270	regulation of fibroblast growth factor production	0.0249646389006285	0.0467614714681156	0	0	1	14
GO:0090399 replicative senescence	1	0.0249646389006285	2.778	0.071	Biological Process	GO:0090399	replicative senescence	0.0249646389006285	0.0467614714681156	0	0	1	14
GO:0097154 GABAergic neuron differentiation	1	0.0249646389006285	2.778	0.071	Biological Process	GO:0097154	GABAergic neuron differentiation	0.0249646389006285	0.0467614714681156	0	0	1	14
GO:0099171 presynaptic modulation of chemical synaptic transmission	1	0.0249646389006285	2.778	0.071	Biological Process	GO:0099171	presynaptic modulation of chemical synaptic transmission	0.0249646389006285	0.0467614714681156	0	0	1	14
GO:1900103 positive regulation of endoplasmic reticulum unfolded protein response	1	0.0249646389006285	2.778	0.071	Biological Process	GO:1900103	positive regulation of endoplasmic reticulum unfolded protein response	0.0249646389006285	0.0467614714681156	0	0	1	14
GO:1903894 regulation of IRE1-mediated unfolded protein response	1	0.0249646389006285	2.778	0.071	Biological Process	GO:1903894	regulation of IRE1-mediated unfolded protein response	0.0249646389006285	0.0467614714681156	0	0	1	14
GO:1904748 regulation of apoptotic process involved in development	1	0.0249646389006285	2.778	0.071	Biological Process	GO:1904748	regulation of apoptotic process involved in development	0.0249646389006285	0.0467614714681156	0	0	1	14
GO:0006140 regulation of nucleotide metabolic process	2	0.0253019428384659	5.556	0.015	Biological Process	GO:0006140	regulation of nucleotide metabolic process	0.0253019428384659	0.0473106635991768	0	0	2	137
GO:0032612 interleukin-1 production	2	0.0253019428384659	5.556	0.015	Biological Process	GO:0032612	interleukin-1 production	0.0253019428384659	0.0473106635991768	0	0	2	137
GO:0055007 cardiac muscle cell differentiation	2	0.0253019428384659	5.556	0.015	Biological Process	GO:0055007	cardiac muscle cell differentiation	0.0253019428384659	0.0473106635991768	0	0	2	137
GO:0009185 ribonucleoside diphosphate metabolic process	2	0.0256452978299529	5.556	0.014	Biological Process	GO:0009185	ribonucleoside diphosphate metabolic process	0.0256452978299529	0.04789702171607	0	0	2	138
GO:0051282 regulation of sequestering of calcium ion	2	0.0256452978299529	5.556	0.014	Biological Process	GO:0051282	regulation of sequestering of calcium ion	0.0256452978299529	0.04789702171607	0	0	2	138
GO:0010721 negative regulation of cell development	3	0.025831571546961	8.333	0.008	Biological Process	GO:0010721	negative regulation of cell development	0.025831571546961	0.0481889839061569	0	0	3	355
GO:0030336 negative regulation of cell migration	3	0.025831571546961	8.333	0.008	Biological Process	GO:0030336	negative regulation of cell migration	0.025831571546961	0.0481889839061569	0	0	3	355
GO:0045936 negative regulation of phosphate metabolic process	4	0.0260441484397079	11.111	0.006	Biological Process	GO:0045936	negative regulation of phosphate metabolic process	0.0260441484397079	0.048557398423511	0	0	4	630
[truncated: 1,886 more rows]
