# Supplementary material for: Underlying Mechanism and Active Ingredients of Tianma Gouteng Acting on Cerebral Infarction as Determined via Network Pharmacology Analysis Combined With Experimental Validation
Source: Front Pharmacol. 2021 Nov 16;12:760503. doi: 10.3389/fphar.2021.760503 (PMC8635202; doi:10.3389/fphar.2021.760503)
Supplement: Supplementary file 2 [file DataSheet1.zip › original data/HPLC/HPLC.xlsx]

## Sheet: 1
	Results
	S1	S2	S3	S4	S5	S6	S7	S8	S9	S10	TMGT-F
S1	1	0.999	0.999	0.998	0.999	0.999	0.999	0.998	0.999	0.999	0.999
S2	0.999	1	0.999	1	1	1	1	1	0.998	1	1
S3	0.999	0.999	1	0.998	0.999	0.999	0.997	0.999	0.999	0.998	0.999
S4	0.998	1	0.999	1	1	1	0.999	1	1	1	1
S5	0.999	1	0.998	1	1	0.998	1	1	0.999	1	0.999
S6	0.999	1	0.999	1	0.998	1	0.999	1	0.998	0.999	1
S7	0.999	1	0.997	0.999	1	0.999	1	0.998	1	0.999	1
S8	0.998	1	0.999	1	1	1	0.998	1	0.999	1	0.999
S9	0.999	0.998	0.999	1	0.999	0.998	1	0.999	1	1	1
S10	0.999	1	0.998	1	1	0.999	0.999	1	1	1	0.999
TMGT-F	0.999	1	0.999	1	0.999	1	1	0.999	1	0.999	1

## Sheet: 2
		Time	C	Standard-AVERAGE	Area1	Area2	Area3	S-V	TMGT-1	TMGT-2	TMGT-3	average	/70	*100
天麻素	Gastrodin	6.572	0.72	134299	1266840	1336057	1313473	150	6.79175	7.16283	7.04175	6.99878	0.0999825	9.99825	9.64052	10.1593	9.9876	9.92915
对羟基	P-hydroxybenzyl alcohol	10.115	0.173	288643	422555	524337	404105	90	0.253261	0.314265	0.242203	0.26991	0.00385585	0.385585	0.35949	0.445734	0.343526	0.382917
绿原酸	Chlorogenic acid	16.261	0.027	80533	3680928	3845107	3863236	15	1.23409	1.28913	1.29521	1.27281	0.018183	1.8183	1.75173	1.82843	1.83705	1.80574
B	Parishin B	20.251	0.004	76732	1028213	1072836	1071036	90	0.0536002	0.0559264	0.0558326	0.0551197	0.000787425	0.0787425	0.0760826	0.0793226	0.0791895	0.0781982
C	Parishin C	22.482	0.004	75308	554761	580961	245148	90	0.0294662	0.0308579	0.0130211	0.0244484	0.000349263	0.0349263	0.0418258	0.0437669	0.0184683	0.034687
阿魏酸	Ferulic acid	23.583	0.027	404162	461151	477725	490218	15	0.0308071	0.0319144	0.032749	0.0318235	0.000454621	0.0454621	0.0437291	0.0452654	0.0464491	0.0451479
A	Parishin A	25.663	0.004	93161	965687	984221	1002211	90	0.0414631	0.0422589	0.0430314	0.0422511	0.000603588	0.0603588	0.0588547	0.0599375	0.0610331	0.0599418
槲皮素	Quercetin	31.69	0.009	375911	125811	167480	172831	15	0.00301215	0.00400978	0.00413789	0.00371994	5.3142e-05	0.0053142	0.00427558	0.00568723	0.00586893	0.00527725
								SUM	8.43745	8.9312	8.72794	8.69886
