# Supplementary material for: Underlying Mechanism and Active Ingredients of Tianma Gouteng Acting on Cerebral Infarction as Determined via Network Pharmacology Analysis Combined With Experimental Validation
Source: Front Pharmacol. 2021 Nov 16;12:760503. doi: 10.3389/fphar.2021.760503 (PMC8635202; doi:10.3389/fphar.2021.760503)
Supplement: Supplementary file 2 [file DataSheet1.zip › original data/network.txt]

Node1	Node2	Net
Cerebral infarction	PRKCB	disease
Cerebral infarction	COL1A1	disease
Cerebral infarction	ADRA2A	disease
Cerebral infarction	HTR3A	disease
Cerebral infarction	OPRK1	disease
Cerebral infarction	CRP	disease
Cerebral infarction	PTGS2	disease
Cerebral infarction	ESR1	disease
Cerebral infarction	DRD4	disease
Cerebral infarction	PGR	disease
Cerebral infarction	LPL	disease
Cerebral infarction	IL1B	disease
Cerebral infarction	CHRM3	disease
Cerebral infarction	PTGER3	disease
Cerebral infarction	ADRA2C	disease
Cerebral infarction	SLC6A4	disease
Cerebral infarction	ALOX5	disease
Cerebral infarction	RXRA	disease
Cerebral infarction	PPARG	disease
Cerebral infarction	DRD2	disease
Cerebral infarction	MPO	disease
Cerebral infarction	CHUK	disease
Cerebral infarction	ACHE	disease
Cerebral infarction	PPARA	disease
Cerebral infarction	ADRA2B	disease
Cerebral infarction	IFNG	disease
Cerebral infarction	HIF1A	disease
Cerebral infarction	CHRM2	disease
Cerebral infarction	OPRM1	disease
Cerebral infarction	SERPINE1	disease
Cerebral infarction	PTGS1	disease
Cerebral infarction	AR	disease
Cerebral infarction	BAX	disease
Cerebral infarction	PRKCA	disease
Cerebral infarction	CYP3A4	disease
Cerebral infarction	MMP9	disease
sitosterol	PGR	target1
sitosterol	NCOA2	target1
sitosterol	NR3C2	target1
ent-Epicatechin	PTGS1	target1
ent-Epicatechin	ESR1	target1
ent-Epicatechin	PTGS2	target1
(3E,4R)-4-(1,3-benzodioxol-5-ylmethyl)-3-[(3,4,5-trimethoxyphenyl)methylidene]oxolan-2-one	PTGS1	target1
(3E,4R)-4-(1,3-benzodioxol-5-ylmethyl)-3-[(3,4,5-trimethoxyphenyl)methylidene]oxolan-2-one	KCNH2	target1
(3E,4R)-4-(1,3-benzodioxol-5-ylmethyl)-3-[(3,4,5-trimethoxyphenyl)methylidene]oxolan-2-one	SCN5A	target1
(3E,4R)-4-(1,3-benzodioxol-5-ylmethyl)-3-[(3,4,5-trimethoxyphenyl)methylidene]oxolan-2-one	PTGS2	target1
(3E,4R)-4-(1,3-benzodioxol-5-ylmethyl)-3-[(3,4,5-trimethoxyphenyl)methylidene]oxolan-2-one	F7	target1
(3E,4R)-4-(1,3-benzodioxol-5-ylmethyl)-3-[(3,4,5-trimethoxyphenyl)methylidene]oxolan-2-one	KDR	target1
(3E,4R)-4-(1,3-benzodioxol-5-ylmethyl)-3-[(3,4,5-trimethoxyphenyl)methylidene]oxolan-2-one	MET	target1
(3E,4R)-4-(1,3-benzodioxol-5-ylmethyl)-3-[(3,4,5-trimethoxyphenyl)methylidene]oxolan-2-one	NCOA2	target1
(3E,4R)-4-(1,3-benzodioxol-5-ylmethyl)-3-[(3,4,5-trimethoxyphenyl)methylidene]oxolan-2-one	NCOA1	target1
(3E,4R)-4-(1,3-benzodioxol-5-ylmethyl)-3-[(3,4,5-trimethoxyphenyl)methylidene]oxolan-2-one	PDE10A	target1
Tetrahydroalstonine	NOS2	target1
Tetrahydroalstonine	PTGS1	target1
Tetrahydroalstonine	CHRM3	target1
Tetrahydroalstonine	KCNH2	target1
Tetrahydroalstonine	CHRM1	target1
Tetrahydroalstonine	AR	target1
Tetrahydroalstonine	SCN5A	target1
Tetrahydroalstonine	PPARG	target1
Tetrahydroalstonine	CHRM5	target1
Tetrahydroalstonine	PTGS2	target1
Tetrahydroalstonine	ADRA2C	target1
Tetrahydroalstonine	CHRM4	target1
Tetrahydroalstonine	NOS2	target1
Tetrahydroalstonine	PTGS1	target1
Tetrahydroalstonine	CHRM3	target1
Tetrahydroalstonine	KCNH2	target1
Tetrahydroalstonine	CHRM1	target1
Tetrahydroalstonine	AR	target1
Tetrahydroalstonine	SCN5A	target1
Tetrahydroalstonine	PPARG	target1
Tetrahydroalstonine	CHRM5	target1
Tetrahydroalstonine	PTGS2	target1
Tetrahydroalstonine	ADRA2C	target1
Tetrahydroalstonine	CHRM4	target1
Angustidine	KCNH2	target1
Angustidine	AR	target1
Angustidine	PTGS2	target1
Angustidine	HTR3A	target1
Angustidine	RXRA	target1
Angustidine	ACHE	target1
Angustidine	CHEK1	target1
Angustidine	PRSS1	target1
Angustidine	NCOA2	target1
geissoschizinc acid	NOS2	target1
geissoschizinc acid	PTGS1	target1
geissoschizinc acid	CHRM3	target1
geissoschizinc acid	KCNH2	target1
geissoschizinc acid	CHRM1	target1
geissoschizinc acid	AR	target1
geissoschizinc acid	SCN5A	target1
geissoschizinc acid	PPARG	target1
geissoschizinc acid	CHRM5	target1
geissoschizinc acid	PTGS2	target1
geissoschizinc acid	F7	target1
geissoschizinc acid	OPRD1	target1
geissoschizinc acid	ADRA1B	target1
geissoschizinc acid	ADRB2	target1
geissoschizinc acid	PRSS1	target1
SMR000232338	NOS2	target1
SMR000232338	CHRM3	target1
SMR000232338	CHRM1	target1
SMR000232338	ESR1	target1
SMR000232338	AR	target1
SMR000232338	SCN5A	target1
SMR000232338	CHRM5	target1
SMR000232338	PTGS2	target1
SMR000232338	OPRD1	target1
SMR000232338	ACHE	target1
SMR000232338	OPRM1	target1
SMR000232338	ADRA1B	target1
(E)-16,17-Didehydro-17-methoxy-17,18-seco-3-beta-yohimban-16-carboxylic acid methyl ester	PTGS1	target1
(E)-16,17-Didehydro-17-methoxy-17,18-seco-3-beta-yohimban-16-carboxylic acid methyl ester	CHRM3	target1
(E)-16,17-Didehydro-17-methoxy-17,18-seco-3-beta-yohimban-16-carboxylic acid methyl ester	KCNH2	target1
(E)-16,17-Didehydro-17-methoxy-17,18-seco-3-beta-yohimban-16-carboxylic acid methyl ester	CHRM1	target1
(E)-16,17-Didehydro-17-methoxy-17,18-seco-3-beta-yohimban-16-carboxylic acid methyl ester	AR	target1
(E)-16,17-Didehydro-17-methoxy-17,18-seco-3-beta-yohimban-16-carboxylic acid methyl ester	SCN5A	target1
(E)-16,17-Didehydro-17-methoxy-17,18-seco-3-beta-yohimban-16-carboxylic acid methyl ester	PPARG	target1
(E)-16,17-Didehydro-17-methoxy-17,18-seco-3-beta-yohimban-16-carboxylic acid methyl ester	CHRM5	target1
(E)-16,17-Didehydro-17-methoxy-17,18-seco-3-beta-yohimban-16-carboxylic acid methyl ester	PTGS2	target1
(E)-16,17-Didehydro-17-methoxy-17,18-seco-3-beta-yohimban-16-carboxylic acid methyl ester	HTR3A	target1
(E)-16,17-Didehydro-17-methoxy-17,18-seco-3-beta-yohimban-16-carboxylic acid methyl ester	ADRA2C	target1
(E)-16,17-Didehydro-17-methoxy-17,18-seco-3-beta-yohimban-16-carboxylic acid methyl ester	CHRM4	target1
(E)-16,17-Didehydro-17-methoxy-17,18-seco-3-beta-yohimban-16-carboxylic acid methyl ester	RXRA	target1
(E)-16,17-Didehydro-17-methoxy-17,18-seco-3-beta-yohimban-16-carboxylic acid methyl ester	OPRD1	target1
(E)-16,17-Didehydro-17-methoxy-17,18-seco-3-beta-yohimban-16-carboxylic acid methyl ester	ACHE	target1
(E)-16,17-Didehydro-17-methoxy-17,18-seco-3-beta-yohimban-16-carboxylic acid methyl ester	ADRA2B	target1
(E)-16,17-Didehydro-17-methoxy-17,18-seco-3-beta-yohimban-16-carboxylic acid methyl ester	ADRA1B	target1
(E)-16,17-Didehydro-17-methoxy-17,18-seco-3-beta-yohimban-16-carboxylic acid methyl ester	ADRB2	target1
(E)-16,17-Didehydro-17-methoxy-17,18-seco-3-beta-yohimban-16-carboxylic acid methyl ester	ADRA1D	target1
(E)-16,17-Didehydro-17-methoxy-17,18-seco-3-beta-yohimban-16-carboxylic acid methyl ester	SLC6A4	target1
(E)-16,17-Didehydro-17-methoxy-17,18-seco-3-beta-yohimban-16-carboxylic acid methyl ester	OPRM1	target1
(E)-16,17-Didehydro-17-methoxy-17,18-seco-3-beta-yohimban-16-carboxylic acid methyl ester	RXRB	target1
Rhynchophylline A	NOS2	target1
Rhynchophylline A	PTGS1	target1
Rhynchophylline A	CHRM3	target1
Rhynchophylline A	KCNH2	target1
Rhynchophylline A	CHRM1	target1
Rhynchophylline A	ESR1	target1
Rhynchophylline A	AR	target1
Rhynchophylline A	SCN5A	target1
Rhynchophylline A	CHRM5	target1
Rhynchophylline A	PTGS2	target1
Rhynchophylline A	CHRM4	target1
Rhynchophylline A	OPRD1	target1
Rhynchophylline A	ACHE	target1
Rhynchophylline A	ADRA1B	target1
Rhynchophylline A	OPRM1	target1
methyl (E)-2-[(2S,3Z,12bS)-3-ethylidene-2,4,6,7,12,12b-hexahydro-1H-indolo[3,2-h]quinolizin-2-yl]-3-methoxyprop-2-enoate	NOS2	target1
methyl (E)-2-[(2S,3Z,12bS)-3-ethylidene-2,4,6,7,12,12b-hexahydro-1H-indolo[3,2-h]quinolizin-2-yl]-3-methoxyprop-2-enoate	PTGS1	target1
methyl (E)-2-[(2S,3Z,12bS)-3-ethylidene-2,4,6,7,12,12b-hexahydro-1H-indolo[3,2-h]quinolizin-2-yl]-3-methoxyprop-2-enoate	CHRM3	target1
methyl (E)-2-[(2S,3Z,12bS)-3-ethylidene-2,4,6,7,12,12b-hexahydro-1H-indolo[3,2-h]quinolizin-2-yl]-3-methoxyprop-2-enoate	KCNH2	target1
methyl (E)-2-[(2S,3Z,12bS)-3-ethylidene-2,4,6,7,12,12b-hexahydro-1H-indolo[3,2-h]quinolizin-2-yl]-3-methoxyprop-2-enoate	CHRM1	target1
methyl (E)-2-[(2S,3Z,12bS)-3-ethylidene-2,4,6,7,12,12b-hexahydro-1H-indolo[3,2-h]quinolizin-2-yl]-3-methoxyprop-2-enoate	ESR1	target1
methyl (E)-2-[(2S,3Z,12bS)-3-ethylidene-2,4,6,7,12,12b-hexahydro-1H-indolo[3,2-h]quinolizin-2-yl]-3-methoxyprop-2-enoate	AR	target1
methyl (E)-2-[(2S,3Z,12bS)-3-ethylidene-2,4,6,7,12,12b-hexahydro-1H-indolo[3,2-h]quinolizin-2-yl]-3-methoxyprop-2-enoate	SCN5A	target1
methyl (E)-2-[(2S,3Z,12bS)-3-ethylidene-2,4,6,7,12,12b-hexahydro-1H-indolo[3,2-h]quinolizin-2-yl]-3-methoxyprop-2-enoate	PPARG	target1
methyl (E)-2-[(2S,3Z,12bS)-3-ethylidene-2,4,6,7,12,12b-hexahydro-1H-indolo[3,2-h]quinolizin-2-yl]-3-methoxyprop-2-enoate	CHRM5	target1
methyl (E)-2-[(2S,3Z,12bS)-3-ethylidene-2,4,6,7,12,12b-hexahydro-1H-indolo[3,2-h]quinolizin-2-yl]-3-methoxyprop-2-enoate	PTGS2	target1
methyl (E)-2-[(2S,3Z,12bS)-3-ethylidene-2,4,6,7,12,12b-hexahydro-1H-indolo[3,2-h]quinolizin-2-yl]-3-methoxyprop-2-enoate	HTR3A	target1
methyl (E)-2-[(2S,3Z,12bS)-3-ethylidene-2,4,6,7,12,12b-hexahydro-1H-indolo[3,2-h]quinolizin-2-yl]-3-methoxyprop-2-enoate	F7	target1
methyl (E)-2-[(2S,3Z,12bS)-3-ethylidene-2,4,6,7,12,12b-hexahydro-1H-indolo[3,2-h]quinolizin-2-yl]-3-methoxyprop-2-enoate	CHRM4	target1
methyl (E)-2-[(2S,3Z,12bS)-3-ethylidene-2,4,6,7,12,12b-hexahydro-1H-indolo[3,2-h]quinolizin-2-yl]-3-methoxyprop-2-enoate	RXRA	target1
methyl (E)-2-[(2S,3Z,12bS)-3-ethylidene-2,4,6,7,12,12b-hexahydro-1H-indolo[3,2-h]quinolizin-2-yl]-3-methoxyprop-2-enoate	OPRD1	target1
methyl (E)-2-[(2S,3Z,12bS)-3-ethylidene-2,4,6,7,12,12b-hexahydro-1H-indolo[3,2-h]quinolizin-2-yl]-3-methoxyprop-2-enoate	ACHE	target1
methyl (E)-2-[(2S,3Z,12bS)-3-ethylidene-2,4,6,7,12,12b-hexahydro-1H-indolo[3,2-h]quinolizin-2-yl]-3-methoxyprop-2-enoate	ADRA1B	target1
methyl (E)-2-[(2S,3Z,12bS)-3-ethylidene-2,4,6,7,12,12b-hexahydro-1H-indolo[3,2-h]quinolizin-2-yl]-3-methoxyprop-2-enoate	ADRB2	target1
methyl (E)-2-[(2S,3Z,12bS)-3-ethylidene-2,4,6,7,12,12b-hexahydro-1H-indolo[3,2-h]quinolizin-2-yl]-3-methoxyprop-2-enoate	ADRA1D	target1
methyl (E)-2-[(2S,3Z,12bS)-3-ethylidene-2,4,6,7,12,12b-hexahydro-1H-indolo[3,2-h]quinolizin-2-yl]-3-methoxyprop-2-enoate	OPRM1	target1
methyl (E)-2-[(2S,3Z,12bS)-3-ethylidene-2,4,6,7,12,12b-hexahydro-1H-indolo[3,2-h]quinolizin-2-yl]-3-methoxyprop-2-enoate	ESR2	target1
methyl (E)-2-[(2S,3Z,12bS)-3-ethylidene-2,4,6,7,12,12b-hexahydro-1H-indolo[3,2-h]quinolizin-2-yl]-3-methoxyprop-2-enoate	GSK3B	target1
methyl (E)-2-[(2S,3Z,12bS)-3-ethylidene-2,4,6,7,12,12b-hexahydro-1H-indolo[3,2-h]quinolizin-2-yl]-3-methoxyprop-2-enoate	PRSS1	target1
methyl (E)-2-[(2S,3Z,12bS)-3-ethylidene-2,4,6,7,12,12b-hexahydro-1H-indolo[3,2-h]quinolizin-2-yl]-3-methoxyprop-2-enoate	NCOA1	target1
Rhynchophylline	PTGS1	target1
Rhynchophylline	CHRM3	target1
Rhynchophylline	CHRM1	target1
Rhynchophylline	AR	target1
Rhynchophylline	SCN5A	target1
Rhynchophylline	CHRM5	target1
Rhynchophylline	PTGS2	target1
Rhynchophylline	OPRD1	target1
Rhynchophylline	ACHE	target1
Rhynchophylline	ADRA1B	target1
Rhynchophylline	OPRM1	target1
SMR000232333	NOS2	target1
SMR000232333	PTGS1	target1
SMR000232333	CHRM3	target1
SMR000232333	CHRM1	target1
SMR000232333	ESR1	target1
SMR000232333	AR	target1
SMR000232333	SCN5A	target1
SMR000232333	CHRM5	target1
SMR000232333	PTGS2	target1
SMR000232333	OPRD1	target1
SMR000232333	ACHE	target1
SMR000232333	OPRM1	target1
Isorhyncophylline	PTGS1	target1
Isorhyncophylline	CHRM3	target1
Isorhyncophylline	KCNH2	target1
Isorhyncophylline	CHRM1	target1
Isorhyncophylline	AR	target1
Isorhyncophylline	SCN5A	target1
Isorhyncophylline	CHRM5	target1
Isorhyncophylline	PTGS2	target1
Isorhyncophylline	CHRM4	target1
Isorhyncophylline	OPRD1	target1
Isorhyncophylline	ACHE	target1
Isorhyncophylline	ADRA1B	target1
Isorhyncophylline	DRD2	target1
Isorhyncophylline	OPRM1	target1
(E)-2-[(3S,6'S,7'S,8'aS)-6'-ethyl-2-keto-spiro[indoline-3,1'-indolizidine]-7'-yl]-3-methoxy-acrylic acid methyl ester	PTGS1	target1
(E)-2-[(3S,6'S,7'S,8'aS)-6'-ethyl-2-keto-spiro[indoline-3,1'-indolizidine]-7'-yl]-3-methoxy-acrylic acid methyl ester	CHRM3	target1
(E)-2-[(3S,6'S,7'S,8'aS)-6'-ethyl-2-keto-spiro[indoline-3,1'-indolizidine]-7'-yl]-3-methoxy-acrylic acid methyl ester	KCNH2	target1
(E)-2-[(3S,6'S,7'S,8'aS)-6'-ethyl-2-keto-spiro[indoline-3,1'-indolizidine]-7'-yl]-3-methoxy-acrylic acid methyl ester	CHRM1	target1
(E)-2-[(3S,6'S,7'S,8'aS)-6'-ethyl-2-keto-spiro[indoline-3,1'-indolizidine]-7'-yl]-3-methoxy-acrylic acid methyl ester	AR	target1
(E)-2-[(3S,6'S,7'S,8'aS)-6'-ethyl-2-keto-spiro[indoline-3,1'-indolizidine]-7'-yl]-3-methoxy-acrylic acid methyl ester	SCN5A	target1
(E)-2-[(3S,6'S,7'S,8'aS)-6'-ethyl-2-keto-spiro[indoline-3,1'-indolizidine]-7'-yl]-3-methoxy-acrylic acid methyl ester	PTGS2	target1
(E)-2-[(3S,6'S,7'S,8'aS)-6'-ethyl-2-keto-spiro[indoline-3,1'-indolizidine]-7'-yl]-3-methoxy-acrylic acid methyl ester	OPRD1	target1
(E)-2-[(3S,6'S,7'S,8'aS)-6'-ethyl-2-keto-spiro[indoline-3,1'-indolizidine]-7'-yl]-3-methoxy-acrylic acid methyl ester	ADRA1B	target1
(E)-2-[(3R,6'S,7'S,8'aS)-6'-ethyl-2-keto-spiro[indoline-3,1'-indolizidine]-7'-yl]-3-methoxy-acrylic acid methyl ester	PTGS1	target1
(E)-2-[(3R,6'S,7'S,8'aS)-6'-ethyl-2-keto-spiro[indoline-3,1'-indolizidine]-7'-yl]-3-methoxy-acrylic acid methyl ester	CHRM3	target1
(E)-2-[(3R,6'S,7'S,8'aS)-6'-ethyl-2-keto-spiro[indoline-3,1'-indolizidine]-7'-yl]-3-methoxy-acrylic acid methyl ester	CHRM1	target1
(E)-2-[(3R,6'S,7'S,8'aS)-6'-ethyl-2-keto-spiro[indoline-3,1'-indolizidine]-7'-yl]-3-methoxy-acrylic acid methyl ester	AR	target1
(E)-2-[(3R,6'S,7'S,8'aS)-6'-ethyl-2-keto-spiro[indoline-3,1'-indolizidine]-7'-yl]-3-methoxy-acrylic acid methyl ester	SCN5A	target1
(E)-2-[(3R,6'S,7'S,8'aS)-6'-ethyl-2-keto-spiro[indoline-3,1'-indolizidine]-7'-yl]-3-methoxy-acrylic acid methyl ester	CHRM5	target1
(E)-2-[(3R,6'S,7'S,8'aS)-6'-ethyl-2-keto-spiro[indoline-3,1'-indolizidine]-7'-yl]-3-methoxy-acrylic acid methyl ester	PTGS2	target1
(E)-2-[(3R,6'S,7'S,8'aS)-6'-ethyl-2-keto-spiro[indoline-3,1'-indolizidine]-7'-yl]-3-methoxy-acrylic acid methyl ester	CHRM4	target1
(E)-2-[(3R,6'S,7'S,8'aS)-6'-ethyl-2-keto-spiro[indoline-3,1'-indolizidine]-7'-yl]-3-methoxy-acrylic acid methyl ester	OPRD1	target1
(E)-2-[(3R,6'S,7'S,8'aS)-6'-ethyl-2-keto-spiro[indoline-3,1'-indolizidine]-7'-yl]-3-methoxy-acrylic acid methyl ester	ACHE	target1
(E)-2-[(3R,6'S,7'S,8'aS)-6'-ethyl-2-keto-spiro[indoline-3,1'-indolizidine]-7'-yl]-3-methoxy-acrylic acid methyl ester	ADRA1B	target1
(E)-2-[(3R,6'S,7'S,8'aS)-6'-ethyl-2-keto-spiro[indoline-3,1'-indolizidine]-7'-yl]-3-methoxy-acrylic acid methyl ester	OPRM1	target1
Mitraphyllic acid	NOS2	target1
Mitraphyllic acid	CHRM3	target1
Mitraphyllic acid	KCNH2	target1
Mitraphyllic acid	CHRM1	target1
Mitraphyllic acid	ESR1	target1
Mitraphyllic acid	AR	target1
Mitraphyllic acid	SCN5A	target1
Mitraphyllic acid	CHRM5	target1
Mitraphyllic acid	PTGS2	target1
Mitraphyllic acid	CHRM4	target1
Mitraphyllic acid	OPRD1	target1
Mitraphyllic acid	ACHE	target1
Mitraphyllic acid	ADRA1B	target1
Mitraphyllic acid	OPRM1	target1
hirsutasideB	PTGS1	target1
hirsutasideB	KCNH2	target1
hirsutasideB	PTGS2	target1
hirsutasideB	F7	target1
hirsutasideB	KDR	target1
hirsutasideB	MET	target1
corynoxeine	PTGS1	target1
corynoxeine	CHRM3	target1
corynoxeine	KCNH2	target1
corynoxeine	CHRM1	target1
corynoxeine	AR	target1
corynoxeine	SCN5A	target1
corynoxeine	CHRM5	target1
corynoxeine	PTGS2	target1
corynoxeine	OPRD1	target1
corynoxeine	ACHE	target1
corynoxeine	ADRA1B	target1
methyl (E)-2-[(2S,3R,12bS)-3-vinyl-1,2,3,4,6,7,12,12b-octahydroindolo[3,2-h]quinolizin-2-yl]-3-methoxy-prop-2-enoate	PTGS1	target1
methyl (E)-2-[(2S,3R,12bS)-3-vinyl-1,2,3,4,6,7,12,12b-octahydroindolo[3,2-h]quinolizin-2-yl]-3-methoxy-prop-2-enoate	CHRM3	target1
methyl (E)-2-[(2S,3R,12bS)-3-vinyl-1,2,3,4,6,7,12,12b-octahydroindolo[3,2-h]quinolizin-2-yl]-3-methoxy-prop-2-enoate	KCNH2	target1
methyl (E)-2-[(2S,3R,12bS)-3-vinyl-1,2,3,4,6,7,12,12b-octahydroindolo[3,2-h]quinolizin-2-yl]-3-methoxy-prop-2-enoate	CHRM1	target1
methyl (E)-2-[(2S,3R,12bS)-3-vinyl-1,2,3,4,6,7,12,12b-octahydroindolo[3,2-h]quinolizin-2-yl]-3-methoxy-prop-2-enoate	AR	target1
methyl (E)-2-[(2S,3R,12bS)-3-vinyl-1,2,3,4,6,7,12,12b-octahydroindolo[3,2-h]quinolizin-2-yl]-3-methoxy-prop-2-enoate	SCN5A	target1
methyl (E)-2-[(2S,3R,12bS)-3-vinyl-1,2,3,4,6,7,12,12b-octahydroindolo[3,2-h]quinolizin-2-yl]-3-methoxy-prop-2-enoate	PPARG	target1
methyl (E)-2-[(2S,3R,12bS)-3-vinyl-1,2,3,4,6,7,12,12b-octahydroindolo[3,2-h]quinolizin-2-yl]-3-methoxy-prop-2-enoate	CHRM5	target1
methyl (E)-2-[(2S,3R,12bS)-3-vinyl-1,2,3,4,6,7,12,12b-octahydroindolo[3,2-h]quinolizin-2-yl]-3-methoxy-prop-2-enoate	PTGS2	target1
methyl (E)-2-[(2S,3R,12bS)-3-vinyl-1,2,3,4,6,7,12,12b-octahydroindolo[3,2-h]quinolizin-2-yl]-3-methoxy-prop-2-enoate	F7	target1
methyl (E)-2-[(2S,3R,12bS)-3-vinyl-1,2,3,4,6,7,12,12b-octahydroindolo[3,2-h]quinolizin-2-yl]-3-methoxy-prop-2-enoate	ADRA2C	target1
methyl (E)-2-[(2S,3R,12bS)-3-vinyl-1,2,3,4,6,7,12,12b-octahydroindolo[3,2-h]quinolizin-2-yl]-3-methoxy-prop-2-enoate	RXRA	target1
methyl (E)-2-[(2S,3R,12bS)-3-vinyl-1,2,3,4,6,7,12,12b-octahydroindolo[3,2-h]quinolizin-2-yl]-3-methoxy-prop-2-enoate	OPRD1	target1
methyl (E)-2-[(2S,3R,12bS)-3-vinyl-1,2,3,4,6,7,12,12b-octahydroindolo[3,2-h]quinolizin-2-yl]-3-methoxy-prop-2-enoate	ACHE	target1
methyl (E)-2-[(2S,3R,12bS)-3-vinyl-1,2,3,4,6,7,12,12b-octahydroindolo[3,2-h]quinolizin-2-yl]-3-methoxy-prop-2-enoate	ADRA1B	target1
methyl (E)-2-[(2S,3R,12bS)-3-vinyl-1,2,3,4,6,7,12,12b-octahydroindolo[3,2-h]quinolizin-2-yl]-3-methoxy-prop-2-enoate	ADRB2	target1
methyl (E)-2-[(2S,3R,12bS)-3-vinyl-1,2,3,4,6,7,12,12b-octahydroindolo[3,2-h]quinolizin-2-yl]-3-methoxy-prop-2-enoate	ADRA1D	target1
methyl (E)-2-[(2S,3R,12bS)-3-vinyl-1,2,3,4,6,7,12,12b-octahydroindolo[3,2-h]quinolizin-2-yl]-3-methoxy-prop-2-enoate	OPRM1	target1
(1'R,3S,4a'S,5a'S,10a'R)-1'-methyl-2-oxo-1',4a',5',5a',7',8',10',10a'-octahydrospiro[indoline-3,6'-pyrano[3,4-f]indolizine]-4'-carboxylic acid	CHRM3	target1
(1'R,3S,4a'S,5a'S,10a'R)-1'-methyl-2-oxo-1',4a',5',5a',7',8',10',10a'-octahydrospiro[indoline-3,6'-pyrano[3,4-f]indolizine]-4'-carboxylic acid	KCNH2	target1
(1'R,3S,4a'S,5a'S,10a'R)-1'-methyl-2-oxo-1',4a',5',5a',7',8',10',10a'-octahydrospiro[indoline-3,6'-pyrano[3,4-f]indolizine]-4'-carboxylic acid	CHRM1	target1
(1'R,3S,4a'S,5a'S,10a'R)-1'-methyl-2-oxo-1',4a',5',5a',7',8',10',10a'-octahydrospiro[indoline-3,6'-pyrano[3,4-f]indolizine]-4'-carboxylic acid	ESR1	target1
(1'R,3S,4a'S,5a'S,10a'R)-1'-methyl-2-oxo-1',4a',5',5a',7',8',10',10a'-octahydrospiro[indoline-3,6'-pyrano[3,4-f]indolizine]-4'-carboxylic acid	AR	target1
(1'R,3S,4a'S,5a'S,10a'R)-1'-methyl-2-oxo-1',4a',5',5a',7',8',10',10a'-octahydrospiro[indoline-3,6'-pyrano[3,4-f]indolizine]-4'-carboxylic acid	SCN5A	target1
(1'R,3S,4a'S,5a'S,10a'R)-1'-methyl-2-oxo-1',4a',5',5a',7',8',10',10a'-octahydrospiro[indoline-3,6'-pyrano[3,4-f]indolizine]-4'-carboxylic acid	CHRM5	target1
(1'R,3S,4a'S,5a'S,10a'R)-1'-methyl-2-oxo-1',4a',5',5a',7',8',10',10a'-octahydrospiro[indoline-3,6'-pyrano[3,4-f]indolizine]-4'-carboxylic acid	PTGS2	target1
(1'R,3S,4a'S,5a'S,10a'R)-1'-methyl-2-oxo-1',4a',5',5a',7',8',10',10a'-octahydrospiro[indoline-3,6'-pyrano[3,4-f]indolizine]-4'-carboxylic acid	CHRM4	target1
(1'R,3S,4a'S,5a'S,10a'R)-1'-methyl-2-oxo-1',4a',5',5a',7',8',10',10a'-octahydrospiro[indoline-3,6'-pyrano[3,4-f]indolizine]-4'-carboxylic acid	OPRD1	target1
(1'R,3S,4a'S,5a'S,10a'R)-1'-methyl-2-oxo-1',4a',5',5a',7',8',10',10a'-octahydrospiro[indoline-3,6'-pyrano[3,4-f]indolizine]-4'-carboxylic acid	ACHE	target1
(1'R,3S,4a'S,5a'S,10a'R)-1'-methyl-2-oxo-1',4a',5',5a',7',8',10',10a'-octahydrospiro[indoline-3,6'-pyrano[3,4-f]indolizine]-4'-carboxylic acid	ADRA1B	target1
(1'R,3S,4a'S,5a'S,10a'R)-1'-methyl-2-oxo-1',4a',5',5a',7',8',10',10a'-octahydrospiro[indoline-3,6'-pyrano[3,4-f]indolizine]-4'-carboxylic acid	OPRM1	target1
(1'R,3S,4a'S,5a'S,10a'R)-1'-methyl-2-oxo-1',4a',5',5a',7',8',10',10a'-octahydrospiro[indoline-3,6'-pyrano[3,4-f]indolizine]-4'-carboxylic acid	PRSS1	target1
(2S,12bR)-methyl 2-((E)-1-oxobut-2-en-2-yl)-1,2,6,7,12,12b-hexahydroindolo[2,3-a]quinolizine-3-carboxylate	PTGS1	target1
(2S,12bR)-methyl 2-((E)-1-oxobut-2-en-2-yl)-1,2,6,7,12,12b-hexahydroindolo[2,3-a]quinolizine-3-carboxylate	CHRM3	target1
(2S,12bR)-methyl 2-((E)-1-oxobut-2-en-2-yl)-1,2,6,7,12,12b-hexahydroindolo[2,3-a]quinolizine-3-carboxylate	KCNH2	target1
(2S,12bR)-methyl 2-((E)-1-oxobut-2-en-2-yl)-1,2,6,7,12,12b-hexahydroindolo[2,3-a]quinolizine-3-carboxylate	CHRM1	target1
(2S,12bR)-methyl 2-((E)-1-oxobut-2-en-2-yl)-1,2,6,7,12,12b-hexahydroindolo[2,3-a]quinolizine-3-carboxylate	AR	target1
(2S,12bR)-methyl 2-((E)-1-oxobut-2-en-2-yl)-1,2,6,7,12,12b-hexahydroindolo[2,3-a]quinolizine-3-carboxylate	SCN5A	target1
(2S,12bR)-methyl 2-((E)-1-oxobut-2-en-2-yl)-1,2,6,7,12,12b-hexahydroindolo[2,3-a]quinolizine-3-carboxylate	PPARG	target1
(2S,12bR)-methyl 2-((E)-1-oxobut-2-en-2-yl)-1,2,6,7,12,12b-hexahydroindolo[2,3-a]quinolizine-3-carboxylate	CHRM5	target1
(2S,12bR)-methyl 2-((E)-1-oxobut-2-en-2-yl)-1,2,6,7,12,12b-hexahydroindolo[2,3-a]quinolizine-3-carboxylate	PTGS2	target1
(2S,12bR)-methyl 2-((E)-1-oxobut-2-en-2-yl)-1,2,6,7,12,12b-hexahydroindolo[2,3-a]quinolizine-3-carboxylate	F7	target1
(2S,12bR)-methyl 2-((E)-1-oxobut-2-en-2-yl)-1,2,6,7,12,12b-hexahydroindolo[2,3-a]quinolizine-3-carboxylate	RXRA	target1
(2S,12bR)-methyl 2-((E)-1-oxobut-2-en-2-yl)-1,2,6,7,12,12b-hexahydroindolo[2,3-a]quinolizine-3-carboxylate	OPRD1	target1
(2S,12bR)-methyl 2-((E)-1-oxobut-2-en-2-yl)-1,2,6,7,12,12b-hexahydroindolo[2,3-a]quinolizine-3-carboxylate	ACHE	target1
(2S,12bR)-methyl 2-((E)-1-oxobut-2-en-2-yl)-1,2,6,7,12,12b-hexahydroindolo[2,3-a]quinolizine-3-carboxylate	ADRA1D	target1
(2S,12bR)-methyl 2-((E)-1-oxobut-2-en-2-yl)-1,2,6,7,12,12b-hexahydroindolo[2,3-a]quinolizine-3-carboxylate	OPRM1	target1
(2S,12bR)-methyl 2-((E)-1-oxobut-2-en-2-yl)-1,2,6,7,12,12b-hexahydroindolo[2,3-a]quinolizine-3-carboxylate	PRSS1	target1
vincoside lactam_qt	NOS2	target1
vincoside lactam_qt	KCNH2	target1
vincoside lactam_qt	CHRM1	target1
vincoside lactam_qt	ESR1	target1
vincoside lactam_qt	AR	target1
vincoside lactam_qt	SCN5A	target1
vincoside lactam_qt	PPARG	target1
vincoside lactam_qt	PTGS2	target1
vincoside lactam_qt	ADRB2	target1
hirsutasideC	PTGS2	target1
hirsutine	PTGS1	target1
hirsutine	CHRM3	target1
hirsutine	CHRM1	target1
hirsutine	DRD5	target1
hirsutine	SCN5A	target1
hirsutine	PTGS2	target1
hirsutine	CHRM4	target1
hirsutine	RXRA	target1
hirsutine	OPRD1	target1
hirsutine	CHRM2	target1
hirsutine	ADRA1B	target1
hirsutine	OPRK1	target1
hirsutine	ADRB2	target1
hirsutine	ADRA1D	target1
hirsutine	SLC6A4	target1
hirsutine	DRD2	target1
hirsutine	OPRM1	target1
hirsutine	GABRA1	target1
yohimbine	PTGS1	target1
yohimbine	CHRM3	target1
yohimbine	KCNH2	target1
yohimbine	CHRM1	target1
yohimbine	AR	target1
yohimbine	SCN5A	target1
yohimbine	PPARG	target1
yohimbine	CHRM5	target1
yohimbine	PTGS2	target1
yohimbine	DRD4	target1
yohimbine	CHRM4	target1
yohimbine	OPRD1	target1
yohimbine	ACHE	target1
yohimbine	ADRA2B	target1
yohimbine	ADRA1B	target1
yohimbine	DRD3	target1
yohimbine	ADRB2	target1
yohimbine	ADRA1D	target1
yohimbine	SLC6A4	target1
yohimbine	OPRM1	target1
yohimbine	ADRB1	target1
yohimbine	ADRA2C	target1
yohimbine	ADRA1A	target1
yohimbine	CHRM2	target1
yohimbine	ADRA2A	target1
yohimbine	MDK	target1
yohimbine	NGF	target1
yohimbine	LPL	target1
delta(sup 18)-Hirsutine	PTGS1	target1
delta(sup 18)-Hirsutine	CHRM3	target1
delta(sup 18)-Hirsutine	KCNH2	target1
delta(sup 18)-Hirsutine	CHRM1	target1
delta(sup 18)-Hirsutine	AR	target1
delta(sup 18)-Hirsutine	SCN5A	target1
delta(sup 18)-Hirsutine	PPARG	target1
delta(sup 18)-Hirsutine	CHRM5	target1
delta(sup 18)-Hirsutine	PTGS2	target1
delta(sup 18)-Hirsutine	HTR3A	target1
delta(sup 18)-Hirsutine	F7	target1
delta(sup 18)-Hirsutine	ADRA2C	target1
delta(sup 18)-Hirsutine	CHRM4	target1
delta(sup 18)-Hirsutine	RXRA	target1
delta(sup 18)-Hirsutine	OPRD1	target1
delta(sup 18)-Hirsutine	ACHE	target1
delta(sup 18)-Hirsutine	ADRA1B	target1
delta(sup 18)-Hirsutine	ADRB2	target1
delta(sup 18)-Hirsutine	ADRA1D	target1
delta(sup 18)-Hirsutine	OPRM1	target1
delta(sup 18)-Hirsutine	RXRB	target1
quercetin	PTGS1	target1
quercetin	AR	target1
quercetin	PPARG	target1
quercetin	PTGS2	target1
quercetin	NCOA2	target1
quercetin	AKR1B1	target1
quercetin	PRSS1	target1
quercetin	KCNH2	target1
quercetin	SCN5A	target1
quercetin	ADRB2	target1
quercetin	MMP3	target1
quercetin	F7	target1
quercetin	RXRA	target1
quercetin	ACHE	target1
quercetin	GABRA1	target1
quercetin	MAOB	target1
quercetin	RELA	target1
quercetin	EGFR	target1
quercetin	AKT1	target1
quercetin	VEGFA	target1
quercetin	CCND1	target1
quercetin	BCL2	target1
quercetin	BCL2L1	target1
quercetin	FOS	target1
quercetin	CDKN1A	target1
quercetin	EIF6	target1
quercetin	BAX	target1
quercetin	CASP9	target1
quercetin	PLAU	target1
quercetin	MMP2	target1
quercetin	MMP9	target1
quercetin	MAPK1	target1
quercetin	IL10	target1
quercetin	EGF	target1
quercetin	RB1	target1
quercetin	TNFSF15	target1
quercetin	JUN	target1
quercetin	IL6	target1
quercetin	AHSA1	target1
quercetin	CASP3	target1
quercetin	TP63	target1
quercetin	ELK1	target1
quercetin	NFKBIA	target1
quercetin	POR	target1
quercetin	ODC1	target1
quercetin	CASP8	target1
quercetin	TOP1	target1
quercetin	RAF1	target1
quercetin	SOD1	target1
quercetin	PRKCA	target1
quercetin	MMP1	target1
quercetin	HIF1A	target1
quercetin	STAT1	target1
quercetin	RUNX1T1	target1
quercetin	ERBB2	target1
quercetin	PPARG	target1
quercetin	ACACA	target1
quercetin	HMOX1	target1
quercetin	CYP3A4	target1
quercetin	CYP1A2	target1
quercetin	CAV1	target1
quercetin	MYC	target1
quercetin	F3	target1
quercetin	GJA1	target1
quercetin	CYP1A1	target1
quercetin	ICAM1	target1
quercetin	IL1B	target1
quercetin	CCL2	target1
quercetin	SELE	target1
quercetin	VCAM1	target1
quercetin	PTGER3	target1
quercetin	CXCL8	target1
quercetin	PRKCB	target1
quercetin	BIRC5	target1
quercetin	DUOX2	target1
quercetin	NOS3	target1
quercetin	HSPB1	target1
quercetin	SULT1E1	target1
quercetin	MGAM	target1
quercetin	IL2	target1
quercetin	NR1I2	target1
quercetin	CYP1B1	target1
quercetin	CCNB1	target1
quercetin	PLAT	target1
quercetin	THBD	target1
quercetin	SERPINE1	target1
quercetin	COL1A1	target1
quercetin	IFNG	target1
quercetin	ALOX5	target1
quercetin	IL1A	target1
quercetin	MPO	target1
quercetin	TOP2A	target1
quercetin	NCF1	target1
quercetin	ABCG2	target1
quercetin	HAS2	target1
quercetin	GSTP1	target1
quercetin	NFE2L2	target1
quercetin	NQO1	target1
quercetin	PARP1	target1
quercetin	AHR	target1
quercetin	PSMD3	target1
quercetin	SLC2A4	target1
quercetin	COL3A1	target1
quercetin	CXCL11	target1
quercetin	CXCL2	target1
quercetin	DCAF5	target1
quercetin	NR1I3	target1
quercetin	CHEK2	target1
quercetin	INSR	target1
quercetin	CLDN4	target1
quercetin	PPARA	target1
quercetin	PPARD	target1
quercetin	HSF1	target1
quercetin	CRP	target1
quercetin	CXCL10	target1
quercetin	CHUK	target1
quercetin	SPP1	target1
quercetin	RUNX2	target1
quercetin	RASSF1	target1
quercetin	E2F1	target1
quercetin	E2F2	target1
quercetin	ACPP	target1
quercetin	CTSD	target1
quercetin	IGFBP3	target1
quercetin	IGF2	target1
quercetin	CD40LG	target1
quercetin	IRF1	target1
quercetin	ERBB3	target1
quercetin	PON1	target1
quercetin	DIO1	target1
quercetin	PCOLCE	target1
quercetin	NPEPPS	target1
quercetin	HK2	target1
quercetin	RASA1	target1
quercetin	GSTM1	target1
quercetin	GSTM2	target1
isocorynantheic acid	PTGS1	target1
isocorynantheic acid	CHRM3	target1
isocorynantheic acid	KCNH2	target1
isocorynantheic acid	CHRM1	target1
isocorynantheic acid	AR	target1
isocorynantheic acid	SCN5A	target1
isocorynantheic acid	PPARG	target1
isocorynantheic acid	CHRM5	target1
isocorynantheic acid	PTGS2	target1
isocorynantheic acid	F7	target1
isocorynantheic acid	ADRA2C	target1
isocorynantheic acid	CHRM4	target1
isocorynantheic acid	OPRD1	target1
isocorynantheic acid	ACHE	target1
isocorynantheic acid	ADRA1B	target1
isocorynantheic acid	ADRB2	target1
isocorynantheic acid	ADRA1D	target1
isocorynantheic acid	OPRM1	target1
coryincine	PTGS1	target1
coryincine	CHRM3	target1
coryincine	KCNH2	target1
coryincine	CHRM1	target1
coryincine	AR	target1
coryincine	SCN5A	target1
coryincine	PPARG	target1
coryincine	CHRM5	target1
coryincine	PTGS2	target1
coryincine	DRD4	target1
coryincine	OPRD1	target1
coryincine	ACHE	target1
coryincine	ADRA1A	target1
coryincine	ADRA2B	target1
coryincine	ADRA1B	target1
coryincine	DRD3	target1
coryincine	ADRB2	target1
coryincine	ADRA1D	target1
coryincine	DRD2	target1
coryincine	OPRM1	target1
4-(4'-Hydroxybenzyloxy)Benzyl Methyl Ether	TYR	target2
P-Hydroxybenzaldehyde	AKR1C1	target2
P-Hydroxybenzaldehyde	PTGS1	target2
P-Hydroxybenzaldehyde	PTGS2	target2
Gamma-Sitosterol	ESR1	target2
Gamma-Sitosterol	PGR	target2
Gamma-Sitosterol	VDR	target2
Gamma-Sitosterol	CYP27B1	target2
Gamma-Sitosterol	GC	target2
Gamma-Sitosterol	SNW1	target2
Gamma-Sitosterol	AR	target2
Gamma-Sitosterol	NR3C1	target2
Gamma-Sitosterol	NFKB1	target2
Gamma-Sitosterol	AKR1C3	target2
Gamma-Sitosterol	CYP24A1	target2
Gamma-Sitosterol	GPBAR1	target2
Gamma-Sitosterol	SNAI2	target2
Gamma-Sitosterol	MED1	target2
Gamma-Sitosterol	SNAI1	target2
Gamma-Sitosterol	CYP3A4	target2
Gamma-Sitosterol	CALB1	target2
Gamma-Sitosterol	FGF23	target2
Gamma-Sitosterol	GFI1	target2
Gamma-Sitosterol	LANCL2	target2
Gamma-Sitosterol	WNT4	target2
Gamma-Sitosterol	TCF3	target2
Gamma-Sitosterol	BAX	target2
Gamma-Sitosterol	KL	target2
Gamma-Sitosterol	CYP2R1	target2
Gamma-Sitosterol	PML	target2
Gamma-Sitosterol	B4GALT1	target2
Gamma-Sitosterol	S100G	target2
Gamma-Sitosterol	CYP27A1	target2
Gamma-Sitosterol	KANK2	target2
Gamma-Sitosterol	IRX5	target2
Gamma-Sitosterol	RXRA	target2
Gamma-Sitosterol	NR1H4	target2
Gamma-Sitosterol	TRIM24	target2
P-Hydroxybenzyl Alcohol	PDXK	target2
P-Hydroxybenzyl Alcohol	PNPO	target2
P-Hydroxybenzyl Alcohol	IMPA1	target2
P-Hydroxybenzyl Alcohol	AKR1C1	target2
P-Hydroxybenzyl Alcohol	PTGS1	target2
P-Hydroxybenzyl Alcohol	PTGS2	target2
P-Hydroxybenzyl Alcohol	PDXP	target2
P-Hydroxybenzyl Alcohol	TPI1	target2
P-Hydroxybenzyl Alcohol	GPI	target2
P-Hydroxybenzyl Alcohol	PSAT1	target2
P-Hydroxybenzyl Alcohol	AOX1	target2
P-Hydroxybenzyl Alcohol	TKT	target2
P-Hydroxybenzyl Alcohol	KDM3A	target2
M-Hydroxybenzoic Acid	AKR1C1	target2
M-Hydroxybenzoic Acid	PTGS1	target2
M-Hydroxybenzoic Acid	PTGS2	target2
M-Hydroxybenzoic Acid	PLA2G2E	target2
M-Hydroxybenzoic Acid	AKR1C2	target2
M-Hydroxybenzoic Acid	PPARG	target2
M-Hydroxybenzoic Acid	MPO	target2
M-Hydroxybenzoic Acid	ALOX5	target2
M-Hydroxybenzoic Acid	IKBKB	target2
M-Hydroxybenzoic Acid	CHUK	target2
M-Hydroxybenzoic Acid	APOA2	target2
M-Hydroxybenzoic Acid	HSD17B2	target2
M-Hydroxybenzoic Acid	SERPINE1	target2
M-Hydroxybenzoic Acid	IL1B	target2
M-Hydroxybenzoic Acid	IL13	target2
M-Hydroxybenzoic Acid	SERPINB7	target2
M-Hydroxybenzoic Acid	AKR1C3	target2
M-Hydroxybenzoic Acid	IFNG	target2
M-Hydroxybenzoic Acid	AKR1C4	target2
M-Hydroxybenzoic Acid	TPMT	target2
M-Hydroxybenzoic Acid	NDRG2	target2
M-Hydroxybenzoic Acid	NAMPT	target2
M-Hydroxybenzoic Acid	RGCC	target2
M-Hydroxybenzoic Acid	FNDC5	target2
M-Hydroxybenzoic Acid	NR1H3	target2
M-Hydroxybenzoic Acid	OSBPL8	target2
M-Hydroxybenzoic Acid	AVPR1A	target2
M-Hydroxybenzoic Acid	IKBKE	target2
M-Hydroxybenzoic Acid	ITGB3	target2
M-Hydroxybenzoic Acid	METRNL	target2
M-Hydroxybenzoic Acid	MAPK9	target2
M-Hydroxybenzoic Acid	NCKAP1L	target2
M-Hydroxybenzoic Acid	STX3	target2
M-Hydroxybenzoic Acid	OXER1	target2
M-Hydroxybenzoic Acid	PNPLA2	target2
M-Hydroxybenzoic Acid	TNF	target2
M-Hydroxybenzoic Acid	PTGIS	target2
M-Hydroxybenzoic Acid	HEG1	target2
M-Hydroxybenzoic Acid	ITGAV	target2
M-Hydroxybenzoic Acid	PTPN2	target2
M-Hydroxybenzoic Acid	S100A8	target2
M-Hydroxybenzoic Acid	ALOX5AP	target2
M-Hydroxybenzoic Acid	AVP	target2
M-Hydroxybenzoic Acid	SLC6A4	target2
M-Hydroxybenzoic Acid	ROCK2	target2
M-Hydroxybenzoic Acid	BDKRB2	target2
M-Hydroxybenzoic Acid	NR1H2	target2
M-Hydroxybenzoic Acid	NEUROD2	target2
M-Hydroxybenzoic Acid	INS	target2
M-Hydroxybenzoic Acid	ANAPC2	target2
M-Hydroxybenzoic Acid	WNT11	target2
M-Hydroxybenzoic Acid	ALOX15B	target2
M-Hydroxybenzoic Acid	DHDH	target2
M-Hydroxybenzoic Acid	CDC20	target2
M-Hydroxybenzoic Acid	DNAJA3	target2
M-Hydroxybenzoic Acid	ROCK1	target2
M-Hydroxybenzoic Acid	COL1A1	target2
M-Hydroxybenzoic Acid	NR1D1	target2
M-Hydroxybenzoic Acid	ABCA1	target2
M-Hydroxybenzoic Acid	NAPRT	target2
M-Hydroxybenzoic Acid	MECOM	target2
M-Hydroxybenzoic Acid	ABHD5	target2
M-Hydroxybenzoic Acid	SNCA	target2
M-Hydroxybenzoic Acid	ADIPOQ	target2
M-Hydroxybenzoic Acid	CPLX2	target2
M-Hydroxybenzoic Acid	PPARA	target2
M-Hydroxybenzoic Acid	ALOX15	target2
M-Hydroxybenzoic Acid	ANXA1	target2
M-Hydroxybenzoic Acid	PAWR	target2
M-Hydroxybenzoic Acid	AKR1B10	target2
M-Hydroxybenzoic Acid	S100A9	target2
M-Hydroxybenzoic Acid	FABP3	target2
M-Hydroxybenzoic Acid	ABCG1	target2
M-Hydroxybenzoic Acid	PRDM16	target2
M-Hydroxybenzoic Acid	CCM2L	target2
20-Hexadecanoylingeno	PRKCA	target2
21-Hexadecanoylingeno	PRKCD	target2
22-Hexadecanoylingeno	PTGER4	target2
23-Hexadecanoylingeno	PTGER2	target2
24-Hexadecanoylingeno	PTGER3	target2
25-Hexadecanoylingeno	CD300A	target2
26-Hexadecanoylingeno	CHGA	target2
27-Hexadecanoylingeno	APOC2	target2
28-Hexadecanoylingeno	KIF14	target2
29-Hexadecanoylingeno	PRKCB	target2
Gaultheroside A	TOP2A	target2
Gaultheroside A	TOP2B	target2
Dauricine	ACHE	target2
Dauricine	CHRNA2	target2
Dauricine	HTR3A	target2
Dauricine	CHRM2	target2
Dauricine	HTR2A	target2
Dauricine	CHRM3	target2
Dauricine	HTR2B	target2
Dauricine	ADRA2A	target2
Dauricine	HTR1B	target2
Dauricine	HTR2C	target2
Dauricine	HTR1D	target2
Dauricine	DRD2	target2
Dauricine	SLC18A2	target2
Dauricine	DRD4	target2
Dauricine	HTR1A	target2
Dauricine	ADRA2C	target2
Dauricine	CALY	target2
Dauricine	DRD3	target2
Dauricine	DRD5	target2
Dauricine	DRD1	target2
Dauricine	BCHE	target2
Dauricine	ADRA2B	target2
Bis(4-Hydroxybenzyl) Ether	TYR	target2
4-Ethoxymethylphenyl-4'-Hydroxybenzylether	TYR	target2
Vanillyl Alcohol	TYR	target2
Vanillyl Alcohol	LPL	target2
Sucrose	CXCR4	target2
Sucrose	NFKB2	target2
Sucrose	TNF	target2
Sucrose	MMP9	target2
Sucrose	IFNG	target2
Citronellal	ACHE	target2
Citronellal	BCHE	target2
Citronellal	COLQ	target2
Citronellal	F12	target2
Citronellal	SLC5A7	target2
Citronellal	NRG1	target2
Citronellal	DMGDH	target2
Citronellal	SIX3	target2
Citronellal	CRP	target2
Citronellal	PRSS12	target2
Citronellal	SLC44A4	target2
Citronellal	ALDH7A1	target2
Citronellal	DNM3	target2
Citronellal	ASCL1	target2
Citronellal	ENPP6	target2
Citronellal	CDH8	target2
Citronellal	FNTA	target2
Citronellal	AGRN	target2
Citronellal	CHKA	target2
Citronellal	CHDH	target2
Citronellal	GRIN1	target2
4-Hydroxybenzylamine	OPRK1	target2
5-Hydroxybenzylamine	OPRM1	target2
6-Hydroxybenzylamine	WLS	target2
7-Hydroxybenzylamine	SLC6A3	target2
8-Hydroxybenzylamine	DRD2	target2
9-Hydroxybenzylamine	SLC6A4	target2
10-Hydroxybenzylamine	DRD4	target2
11-Hydroxybenzylamine	HTR7	target2
12-Hydroxybenzylamine	HTR1A	target2
13-Hydroxybenzylamine	DBH	target2
14-Hydroxybenzylamine	DRD3	target2
15-Hydroxybenzylamine	DRD5	target2
16-Hydroxybenzylamine	DRD1	target2
17-Hydroxybenzylamine	SLC6A2	target2
18-Hydroxybenzylamine	ACTN3	target2
19-Hydroxybenzylamine	TAC1	target2
20-Hydroxybenzylamine	MC2R	target2
21-Hydroxybenzylamine	CCL5	target2
22-Hydroxybenzylamine	PPP1R9B	target2
23-Hydroxybenzylamine	MC1R	target2
24-Hydroxybenzylamine	MC4R	target2
25-Hydroxybenzylamine	FGF10	target2
26-Hydroxybenzylamine	EGR1	target2
27-Hydroxybenzylamine	VCP	target2
28-Hydroxybenzylamine	AIF1	target2
29-Hydroxybenzylamine	HIF1A	target2
30-Hydroxybenzylamine	BNIP3	target2
31-Hydroxybenzylamine	CRH	target2
32-Hydroxybenzylamine	NEFL	target2
33-Hydroxybenzylamine	UCN2	target2
34-Hydroxybenzylamine	TACR2	target2
35-Hydroxybenzylamine	MC5R	target2
36-Hydroxybenzylamine	AQP1	target2
37-Hydroxybenzylamine	MC3R	target2
38-Hydroxybenzylamine	TAC4	target2
39-Hydroxybenzylamine	CBFA2T3	target2
40-Hydroxybenzylamine	NEFH	target2
41-Hydroxybenzylamine	CRHR2	target2
