# Supplementary material for: Underlying Mechanism and Active Ingredients of Tianma Gouteng Acting on Cerebral Infarction as Determined via Network Pharmacology Analysis Combined With Experimental Validation
Source: Front Pharmacol. 2021 Nov 16;12:760503. doi: 10.3389/fphar.2021.760503 (PMC8635202; doi:10.3389/fphar.2021.760503)
Supplement: Supplementary file 2 [file DataSheet1.zip › original data/PPI/count-PPI.xls]

1	JUN	60
2	IL6	57
3	PTGS2	52
4	FOS	50
5	EGF	49
6	MMP9	49
7	IL8	48
8	MAPK1	48
9	CASP3	45
10	IL1B	43
11	MYC	43
12	IL10	42
13	CCL2	40
14	NOS3	39
15	ICAM1	37
16	MMP2	37
17	IFNG	36
18	IL2	36
19	BAX	35
20	ERBB2	33
21	VCAM1	33
22	PPARG	32
23	SERPINE1	32
24	CASP8	31
25	CD40LG	31
26	CDKN1A	31
27	NFKBIA	31
28	SPP1	31
29	SELE	30
30	AR	29
31	MMP1	29
32	CRP	28
33	RB1	28
34	IL1A	27
35	PARP1	27
36	MPO	26
37	NOS2	26
38	CASP9	25
39	F3	25
40	BIRC5	24
41	HIF1A	24
42	PLAU	21
43	CAV1	19
44	PLAT	19
45	AHR	18
46	CHUK	18
47	IGF2	17
48	CXCL2	16
49	THBD	16
50	CCNB1	15
51	NFE2L2	15
52	CHEK1	14
53	HSPB1	14
54	NQO1	14
55	PTGS1	14
56	GJA1	13
57	SOD1	13
58	CYP1A1	10
59	ODC1	10
60	ALOX5	9
61	ERBB3	9
62	GSTP1	9
63	CYP3A4	8
64	CYP1A2	7
65	GSTM1	5
66	RASSF1	4
67	TP63	3
68	CLDN4	2
69	SLC6A4	2
70	DUOX2	1
