# Supplementary material for: Underlying Mechanism and Active Ingredients of Tianma Gouteng Acting on Cerebral Infarction as Determined via Network Pharmacology Analysis Combined With Experimental Validation
Source: Front Pharmacol. 2021 Nov 16;12:760503. doi: 10.3389/fphar.2021.760503 (PMC8635202; doi:10.3389/fphar.2021.760503)
Supplement: Supplementary file 2 [file DataSheet1.zip › original data/PPI/PPI.tsv]

#node1	node2	node1_string_internal_id	node2_string_internal_id	node1_external_id	node2_external_id	neighborhood_on_chromosome	gene_fusion	phylogenetic_cooccurrence	homology	coexpression	experimentally_determined_interaction	database_annotated	automated_textmining	combined_score
PLAU	SERPINE1	1855748	1842959	9606.ENSP00000361850	9606.ENSP00000223095	0.074	0	0	0	0.104	0.884	0.900	0.921	0.999
SERPINE1	PLAT	1842959	1842802	9606.ENSP00000223095	9606.ENSP00000220809	0.074	0	0	0	0.055	0.884	0.900	0.966	0.999
JUN	FOS	1855436	1848822	9606.ENSP00000360266	9606.ENSP00000306245	0	0	0	0	0.522	0.952	0.900	0.990	0.999
CHUK	NFKBIA	1855248	1842621	9606.ENSP00000359424	9606.ENSP00000216797	0	0	0	0	0.042	0.890	0.900	0.769	0.997
JUN	MAPK1	1855436	1842512	9606.ENSP00000360266	9606.ENSP00000215832	0	0	0	0	0	0.414	0.900	0.962	0.997
PARP1	CASP3	1854450	1849375	9606.ENSP00000355759	9606.ENSP00000311032	0	0	0	0	0.054	0.529	0.900	0.946	0.997
IL1B	IL1A	1845335	1845334	9606.ENSP00000263341	9606.ENSP00000263339	0	0	0	0	0.572	0	0.900	0.956	0.997
FOS	MAPK1	1848822	1842512	9606.ENSP00000306245	9606.ENSP00000215832	0	0	0	0	0	0.544	0.900	0.927	0.996
ERBB2	EGF	1846101	1845705	9606.ENSP00000269571	9606.ENSP00000265171	0	0	0	0	0	0.376	0.900	0.938	0.995
BIRC5	CCNB1	1848314	1844435	9606.ENSP00000301633	9606.ENSP00000256442	0	0	0	0	0.864	0.115	0.900	0.645	0.995
IFNG	IL2	1843180	1843096	9606.ENSP00000229135	9606.ENSP00000226730	0	0	0	0	0	0	0.900	0.954	0.995
MYC	RB1	1856789	1845924	9606.ENSP00000367207	9606.ENSP00000267163	0	0	0	0	0	0.360	0.900	0.905	0.993
MYC	JUN	1856789	1855436	9606.ENSP00000367207	9606.ENSP00000360266	0	0	0	0	0.054	0.360	0.900	0.899	0.993
CCNB1	CDKN1A	1844435	1843736	9606.ENSP00000256442	9606.ENSP00000244741	0	0	0	0	0	0.605	0.900	0.819	0.992
ERBB3	EGF	1845918	1845705	9606.ENSP00000267101	9606.ENSP00000265171	0	0	0	0	0	0.376	0.900	0.891	0.992
CAV1	NOS3	1852186	1847875	9606.ENSP00000339191	9606.ENSP00000297494	0	0	0	0	0	0.360	0.900	0.897	0.992
MYC	CDKN1A	1856789	1843736	9606.ENSP00000367207	9606.ENSP00000244741	0	0	0	0	0	0.359	0.900	0.883	0.991
JUN	IL8	1855436	1848852	9606.ENSP00000360266	9606.ENSP00000306512	0	0	0	0	0.091	0.285	0.900	0.866	0.990
CASP3	BIRC5	1849375	1848314	9606.ENSP00000311032	9606.ENSP00000301633	0	0	0	0	0.047	0.545	0.800	0.907	0.990
JUN	IL6	1855436	1844631	9606.ENSP00000360266	9606.ENSP00000258743	0	0	0	0	0.051	0	0.900	0.901	0.989
CASP9	BIRC5	1851230	1848314	9606.ENSP00000330237	9606.ENSP00000301633	0	0	0	0	0	0.657	0.800	0.859	0.989
MMP9	JUN	1855661	1855436	9606.ENSP00000361405	9606.ENSP00000360266	0	0	0	0	0.053	0.325	0.900	0.839	0.988
FOS	IL2	1848822	1843096	9606.ENSP00000306245	9606.ENSP00000226730	0	0	0	0	0	0.325	0.900	0.842	0.988
MYC	MAPK1	1856789	1842512	9606.ENSP00000367207	9606.ENSP00000215832	0	0	0	0	0	0.360	0.900	0.833	0.988
JUN	IL2	1855436	1843096	9606.ENSP00000360266	9606.ENSP00000226730	0	0	0	0	0	0.325	0.900	0.827	0.987
RB1	CDKN1A	1845924	1843736	9606.ENSP00000267163	9606.ENSP00000244741	0	0	0	0	0	0.336	0.900	0.827	0.987
CYP1A1	GSTM1	1857086	1849425	9606.ENSP00000369050	9606.ENSP00000311469	0	0	0	0	0	0	0.900	0.878	0.987
CASP8	MAPK1	1853692	1842512	9606.ENSP00000351273	9606.ENSP00000215832	0	0	0	0	0.092	0.431	0.900	0.780	0.987
IL1B	IL6	1845335	1844631	9606.ENSP00000263341	9606.ENSP00000258743	0	0	0	0	0.403	0	0	0.979	0.987
IL8	IL1B	1848852	1845335	9606.ENSP00000306512	9606.ENSP00000263341	0	0	0	0	0.609	0	0	0.964	0.985
PTGS2	MAPK1	1854602	1842512	9606.ENSP00000356438	9606.ENSP00000215832	0	0	0	0	0	0.144	0.900	0.841	0.985
IL6	MAPK1	1844631	1842512	9606.ENSP00000258743	9606.ENSP00000215832	0	0	0	0	0	0	0.900	0.862	0.985
FOS	IL6	1848822	1844631	9606.ENSP00000306245	9606.ENSP00000258743	0	0	0	0	0.101	0	0.900	0.853	0.985
MYC	IL2	1856789	1843096	9606.ENSP00000367207	9606.ENSP00000226730	0	0	0	0	0	0	0.900	0.859	0.985
JUN	PTGS2	1855436	1854602	9606.ENSP00000360266	9606.ENSP00000356438	0	0	0	0	0	0	0.900	0.847	0.984
JUN	CDKN1A	1855436	1843736	9606.ENSP00000360266	9606.ENSP00000244741	0	0	0	0	0	0.324	0.900	0.791	0.984
MYC	CCNB1	1856789	1844435	9606.ENSP00000367207	9606.ENSP00000256442	0	0	0	0	0	0.357	0.900	0.774	0.984
IL8	IL6	1848852	1844631	9606.ENSP00000306512	9606.ENSP00000258743	0	0	0	0	0.437	0	0	0.973	0.984
JUN	MMP1	1855436	1850481	9606.ENSP00000360266	9606.ENSP00000322788	0	0	0	0	0.053	0.360	0.900	0.767	0.984
MYC	ODC1	1856789	1843384	9606.ENSP00000367207	9606.ENSP00000234111	0	0	0	0	0.052	0.119	0.900	0.827	0.983
PTGS2	FOS	1854602	1848822	9606.ENSP00000356438	9606.ENSP00000306245	0	0	0	0	0.127	0	0.900	0.811	0.982
IL10	IL6	1860958	1844631	9606.ENSP00000412237	9606.ENSP00000258743	0	0	0	0	0.071	0	0	0.979	0.981
EGF	SERPINE1	1845705	1842959	9606.ENSP00000265171	9606.ENSP00000223095	0	0	0	0	0	0	0.900	0.826	0.981
PLAU	MMP9	1855748	1855661	9606.ENSP00000361850	9606.ENSP00000361405	0	0	0	0	0.046	0	0.900	0.821	0.981
IL8	FOS	1848852	1848822	9606.ENSP00000306512	9606.ENSP00000306245	0	0	0	0	0.089	0	0.900	0.811	0.981
RB1	MAPK1	1845924	1842512	9606.ENSP00000267163	9606.ENSP00000215832	0	0	0	0	0.054	0.360	0.900	0.724	0.981
JUN	HIF1A	1855436	1852062	9606.ENSP00000360266	9606.ENSP00000338018	0	0	0	0	0	0.360	0.900	0.736	0.981
MMP1	FOS	1850481	1848822	9606.ENSP00000322788	9606.ENSP00000306245	0	0	0	0	0.043	0.360	0.900	0.722	0.980
JUN	CCL2	1855436	1843055	9606.ENSP00000360266	9606.ENSP00000225831	0	0	0	0	0.054	0	0.900	0.807	0.980
AR	CASP8	1856164	1853692	9606.ENSP00000363822	9606.ENSP00000351273	0	0	0	0	0	0.407	0.900	0.676	0.979
JUN	NOS3	1855436	1847875	9606.ENSP00000360266	9606.ENSP00000297494	0	0	0	0	0	0	0.900	0.807	0.979
JUN	MMP2	1855436	1842719	9606.ENSP00000360266	9606.ENSP00000219070	0	0	0	0	0.053	0	0.900	0.796	0.979
MYC	BIRC5	1856789	1848314	9606.ENSP00000367207	9606.ENSP00000301633	0	0	0	0	0	0	0.900	0.802	0.979
IL2	MAPK1	1843096	1842512	9606.ENSP00000226730	9606.ENSP00000215832	0	0	0	0	0	0	0.900	0.803	0.979
ALOX5	PTGS2	1856107	1854602	9606.ENSP00000363512	9606.ENSP00000356438	0	0	0	0	0.054	0	0.900	0.801	0.979
IL10	JUN	1860958	1855436	9606.ENSP00000412237	9606.ENSP00000360266	0	0	0	0	0	0	0.900	0.793	0.978
IL6	CRP	1844631	1844348	9606.ENSP00000258743	9606.ENSP00000255030	0	0	0	0	0	0	0	0.978	0.978
CAV1	EGF	1852186	1845705	9606.ENSP00000339191	9606.ENSP00000265171	0	0	0	0	0	0	0.900	0.795	0.978
PARP1	CASP9	1854450	1851230	9606.ENSP00000355759	9606.ENSP00000330237	0	0	0	0	0.052	0.121	0.800	0.879	0.977
MYC	ERBB2	1856789	1846101	9606.ENSP00000367207	9606.ENSP00000269571	0	0	0	0	0	0	0.900	0.781	0.977
IL10	IL2	1860958	1843096	9606.ENSP00000412237	9606.ENSP00000226730	0	0	0	0	0.054	0	0	0.976	0.977
CXCL2	IL8	1861702	1848852	9606.ENSP00000427279	9606.ENSP00000306512	0	0	0	0.875	0.764	0	0.900	0.725	0.977
CASP3	RB1	1849375	1845924	9606.ENSP00000311032	9606.ENSP00000267163	0	0	0	0	0	0.360	0.900	0.660	0.976
JUN	RB1	1855436	1845924	9606.ENSP00000360266	9606.ENSP00000267163	0	0	0	0	0	0.360	0.900	0.665	0.976
VCAM1	ICAM1	1847502	1845628	9606.ENSP00000294728	9606.ENSP00000264832	0	0	0	0	0.054	0	0	0.974	0.975
GSTP1	CYP1A1	1858630	1857086	9606.ENSP00000381607	9606.ENSP00000369050	0	0	0	0	0.042	0.063	0.900	0.749	0.974
ERBB2	IL6	1846101	1844631	9606.ENSP00000269571	9606.ENSP00000258743	0	0	0	0	0	0	0.900	0.751	0.974
JUN	IFNG	1855436	1843180	9606.ENSP00000360266	9606.ENSP00000229135	0	0	0	0	0	0	0.900	0.756	0.974
IL6	CCL2	1844631	1843055	9606.ENSP00000258743	9606.ENSP00000225831	0	0	0	0	0.247	0	0	0.967	0.974
FOS	CCL2	1848822	1843055	9606.ENSP00000306245	9606.ENSP00000225831	0	0	0	0	0.042	0	0.900	0.729	0.971
MYC	BAX	1856789	1847402	9606.ENSP00000367207	9606.ENSP00000293288	0	0	0	0	0	0	0.900	0.714	0.970
IL10	IFNG	1860958	1843180	9606.ENSP00000412237	9606.ENSP00000229135	0	0	0	0	0	0	0	0.969	0.969
IGF2	EGF	1859600	1845705	9606.ENSP00000391826	9606.ENSP00000265171	0	0	0	0	0	0	0.900	0.706	0.969
IFNG	MAPK1	1843180	1842512	9606.ENSP00000229135	9606.ENSP00000215832	0	0	0	0	0	0	0.900	0.684	0.967
SELE	ICAM1	1851385	1845628	9606.ENSP00000331736	9606.ENSP00000264832	0	0	0	0	0	0	0	0.967	0.967
IL6	IFNG	1844631	1843180	9606.ENSP00000258743	9606.ENSP00000229135	0	0	0	0	0.053	0	0	0.965	0.966
JUN	NFKBIA	1855436	1842621	9606.ENSP00000360266	9606.ENSP00000216797	0	0	0	0	0.134	0.054	0.900	0.639	0.966
IL6	IL2	1844631	1843096	9606.ENSP00000258743	9606.ENSP00000226730	0	0	0	0	0	0	0	0.965	0.966
HIF1A	SERPINE1	1852062	1842959	9606.ENSP00000338018	9606.ENSP00000223095	0	0	0	0	0	0	0.900	0.671	0.965
JUN	IL1B	1855436	1845335	9606.ENSP00000360266	9606.ENSP00000263341	0	0	0	0	0.054	0	0.800	0.831	0.965
CASP3	BAX	1849375	1847402	9606.ENSP00000311032	9606.ENSP00000293288	0	0	0	0	0.047	0.329	0	0.950	0.965
JUN	GJA1	1855436	1846806	9606.ENSP00000360266	9606.ENSP00000282561	0	0	0	0	0.047	0	0.900	0.670	0.965
PLAU	FOS	1855748	1848822	9606.ENSP00000361850	9606.ENSP00000306245	0	0	0	0	0	0	0.900	0.660	0.964
CYP1A1	AHR	1857086	1843606	9606.ENSP00000369050	9606.ENSP00000242057	0	0	0	0	0.054	0	0	0.963	0.964
HIF1A	CDKN1A	1852062	1843736	9606.ENSP00000338018	9606.ENSP00000244741	0	0	0	0	0	0	0.900	0.639	0.962
ERBB2	ERBB3	1846101	1845918	9606.ENSP00000269571	9606.ENSP00000267101	0	0	0	0.910	0.049	0.607	0.900	0.963	0.962
NFE2L2	JUN	1858451	1855436	9606.ENSP00000380252	9606.ENSP00000360266	0	0	0	0	0	0.379	0.900	0.442	0.962
PLAU	MAPK1	1855748	1842512	9606.ENSP00000361850	9606.ENSP00000215832	0	0	0	0	0	0.066	0.900	0.634	0.962
CHUK	CASP8	1855248	1853692	9606.ENSP00000359424	9606.ENSP00000351273	0	0	0	0	0.084	0.349	0.900	0.436	0.961
CYP1A2	GSTM1	1852534	1849425	9606.ENSP00000342007	9606.ENSP00000311469	0	0	0	0	0	0	0.900	0.629	0.961
MYC	CHUK	1856789	1855248	9606.ENSP00000367207	9606.ENSP00000359424	0	0	0	0	0	0.400	0.900	0.413	0.961
IL10	IL8	1860958	1848852	9606.ENSP00000412237	9606.ENSP00000306512	0	0	0	0	0	0	0	0.960	0.961
CASP9	CASP3	1851230	1849375	9606.ENSP00000330237	9606.ENSP00000311032	0	0	0	0.849	0.051	0.562	0.900	0.957	0.961
NFKBIA	MAPK1	1842621	1842512	9606.ENSP00000216797	9606.ENSP00000215832	0	0	0	0	0	0.172	0.900	0.557	0.960
FOS	IL1B	1848822	1845335	9606.ENSP00000306245	9606.ENSP00000263341	0	0	0	0	0.055	0	0.800	0.807	0.960
IL10	IL1B	1860958	1845335	9606.ENSP00000412237	9606.ENSP00000263341	0	0	0	0	0.055	0	0	0.958	0.959
PPARG	IL2	1847090	1843096	9606.ENSP00000287820	9606.ENSP00000226730	0	0	0	0	0	0	0.900	0.603	0.958
CASP8	IL1B	1853692	1845335	9606.ENSP00000351273	9606.ENSP00000263341	0	0	0	0	0.042	0.145	0.900	0.530	0.956
NOS2	NFKBIA	1850906	1842621	9606.ENSP00000327251	9606.ENSP00000216797	0.309	0	0	0	0.053	0	0.900	0.408	0.956
ALOX5	PTGS1	1856107	1854170	9606.ENSP00000363512	9606.ENSP00000354612	0	0	0	0	0.054	0	0.900	0.574	0.956
JUN	CD40LG	1855436	1855311	9606.ENSP00000360266	9606.ENSP00000359663	0	0	0	0	0	0	0.900	0.570	0.955
MYC	MMP9	1856789	1855661	9606.ENSP00000367207	9606.ENSP00000361405	0	0	0	0	0	0	0.900	0.575	0.955
PPARG	RB1	1847090	1845924	9606.ENSP00000287820	9606.ENSP00000267163	0	0	0	0	0.046	0.324	0.900	0.379	0.954
ICAM1	IL6	1845628	1844631	9606.ENSP00000264832	9606.ENSP00000258743	0	0	0	0	0.130	0	0	0.948	0.954
SELE	VCAM1	1851385	1847502	9606.ENSP00000331736	9606.ENSP00000294728	0	0	0	0	0.086	0	0	0.950	0.952
HIF1A	NOS3	1852062	1847875	9606.ENSP00000338018	9606.ENSP00000297494	0	0	0	0	0.049	0	0.900	0.528	0.951
CYP1A2	CYP3A4	1852534	1852052	9606.ENSP00000342007	9606.ENSP00000337915	0	0	0.526	0.651	0.155	0	0.900	0.957	0.951
FOS	MMP2	1848822	1842719	9606.ENSP00000306245	9606.ENSP00000219070	0	0	0	0	0.050	0	0.900	0.517	0.950
PTGS2	IL1B	1854602	1845335	9606.ENSP00000356438	9606.ENSP00000263341	0	0	0	0	0.422	0	0	0.917	0.950
PTGS1	MPO	1854170	1843011	9606.ENSP00000354612	9606.ENSP00000225275	0	0	0.330	0	0	0	0.900	0.321	0.950
JUN	SELE	1855436	1851385	9606.ENSP00000360266	9606.ENSP00000331736	0	0	0	0	0	0	0.900	0.515	0.949
JUN	NOS2	1855436	1850906	9606.ENSP00000360266	9606.ENSP00000327251	0	0	0	0	0	0	0.900	0.516	0.949
IL1A	IL6	1845334	1844631	9606.ENSP00000263339	9606.ENSP00000258743	0	0	0	0	0.284	0	0	0.931	0.949
GSTP1	CYP1A2	1858630	1852534	9606.ENSP00000381607	9606.ENSP00000342007	0	0	0	0	0.051	0.063	0.900	0.501	0.949
CYP3A4	GSTM1	1852052	1849425	9606.ENSP00000337915	9606.ENSP00000311469	0	0	0	0	0	0	0.900	0.504	0.948
FOS	IFNG	1848822	1843180	9606.ENSP00000306245	9606.ENSP00000229135	0	0	0	0	0.051	0	0.900	0.491	0.947
CHEK1	CCNB1	1859362	1844435	9606.ENSP00000388648	9606.ENSP00000256442	0	0	0	0	0.756	0.065	0	0.789	0.947
MYC	NFKBIA	1856789	1842621	9606.ENSP00000367207	9606.ENSP00000216797	0	0	0	0	0.053	0	0.900	0.476	0.946
PLAU	JUN	1855748	1855436	9606.ENSP00000361850	9606.ENSP00000360266	0	0	0	0	0	0	0.900	0.490	0.946
JUN	IL1A	1855436	1845334	9606.ENSP00000360266	9606.ENSP00000263339	0	0	0	0	0	0	0.900	0.480	0.945
CASP9	BAX	1851230	1847402	9606.ENSP00000330237	9606.ENSP00000293288	0	0	0	0	0	0.329	0	0.921	0.944
CASP8	CASP3	1853692	1849375	9606.ENSP00000351273	9606.ENSP00000311032	0	0	0	0.850	0.053	0.360	0.900	0.985	0.943
GSTP1	CYP3A4	1858630	1852052	9606.ENSP00000381607	9606.ENSP00000337915	0	0	0	0	0	0.054	0.900	0.444	0.942
CYP1A1	CYP3A4	1857086	1852052	9606.ENSP00000369050	9606.ENSP00000337915	0	0	0.526	0.652	0	0	0.900	0.885	0.942
FOS	IL1A	1848822	1845334	9606.ENSP00000306245	9606.ENSP00000263339	0	0	0	0	0.054	0	0.900	0.442	0.942
IGF2	MMP2	1859600	1842719	9606.ENSP00000391826	9606.ENSP00000219070	0	0	0	0	0.051	0	0.900	0.432	0.941
CD40LG	IL2	1855311	1843096	9606.ENSP00000359663	9606.ENSP00000226730	0	0	0	0	0	0	0	0.938	0.938
CD40LG	FOS	1855311	1848822	9606.ENSP00000359663	9606.ENSP00000306245	0	0	0	0	0	0	0.900	0.409	0.938
IL8	CCL2	1848852	1843055	9606.ENSP00000306512	9606.ENSP00000225831	0	0	0	0	0.164	0	0	0.927	0.936
MMP9	MMP1	1855661	1850481	9606.ENSP00000361405	9606.ENSP00000322788	0	0	0	0.745	0.181	0	0.900	0.951	0.935
MYC	FOS	1856789	1848822	9606.ENSP00000367207	9606.ENSP00000306245	0	0	0	0	0.056	0.073	0	0.931	0.935
NFE2L2	FOS	1858451	1848822	9606.ENSP00000380252	9606.ENSP00000306245	0	0	0	0	0	0.097	0.900	0.343	0.935
IGF2	SERPINE1	1859600	1842959	9606.ENSP00000391826	9606.ENSP00000223095	0	0	0	0	0	0	0.900	0.380	0.935
FOS	GJA1	1848822	1846806	9606.ENSP00000306245	9606.ENSP00000282561	0	0	0	0	0	0	0.900	0.378	0.935
NQO1	ODC1	1850182	1843384	9606.ENSP00000319788	9606.ENSP00000234111	0.048	0	0	0	0	0.173	0.900	0.258	0.933
CD40LG	NFKBIA	1855311	1842621	9606.ENSP00000359663	9606.ENSP00000216797	0	0	0	0	0	0	0.900	0.364	0.933
PTGS2	IL8	1854602	1848852	9606.ENSP00000356438	9606.ENSP00000306512	0	0	0	0	0.707	0	0	0.781	0.933
IL10	CCL2	1860958	1843055	9606.ENSP00000412237	9606.ENSP00000225831	0	0	0	0	0.050	0	0	0.930	0.931
MMP1	MMP2	1850481	1842719	9606.ENSP00000322788	9606.ENSP00000219070	0	0	0	0.798	0.181	0	0.900	0.922	0.930
IL8	ICAM1	1848852	1845628	9606.ENSP00000306512	9606.ENSP00000264832	0	0	0	0	0.133	0	0	0.922	0.930
IL1B	CCL2	1845335	1843055	9606.ENSP00000263341	9606.ENSP00000225831	0	0	0	0	0.160	0	0	0.919	0.929
HIF1A	NOS2	1852062	1850906	9606.ENSP00000338018	9606.ENSP00000327251	0	0	0	0	0	0	0.900	0.313	0.928
IGF2	MMP1	1859600	1850481	9606.ENSP00000391826	9606.ENSP00000322788	0	0	0	0	0	0	0.900	0.304	0.927
ICAM1	CCL2	1845628	1843055	9606.ENSP00000264832	9606.ENSP00000225831	0	0	0	0	0.133	0	0	0.919	0.927
IL1B	IFNG	1845335	1843180	9606.ENSP00000263341	9606.ENSP00000229135	0	0	0	0	0.053	0	0	0.925	0.927
ICAM1	IL1B	1845628	1845335	9606.ENSP00000264832	9606.ENSP00000263341	0	0	0	0	0.154	0	0	0.916	0.926
THBD	JUN	1856612	1855436	9606.ENSP00000366307	9606.ENSP00000360266	0	0	0	0	0	0	0.900	0.284	0.925
PTGS2	IL6	1854602	1844631	9606.ENSP00000356438	9606.ENSP00000258743	0	0	0	0	0.228	0	0	0.905	0.924
MYC	NOS2	1856789	1850906	9606.ENSP00000367207	9606.ENSP00000327251	0	0	0	0	0	0	0.900	0.276	0.924
GSTP1	GSTM1	1858630	1849425	9606.ENSP00000381607	9606.ENSP00000311469	0	0	0.217	0.801	0	0	0.900	0.924	0.921
CASP3	CDKN1A	1849375	1843736	9606.ENSP00000311032	9606.ENSP00000244741	0	0	0	0	0	0.572	0	0.823	0.921
CHUK	IL1A	1855248	1845334	9606.ENSP00000359424	9606.ENSP00000263339	0	0	0	0	0.051	0	0.900	0.243	0.921
VCAM1	CCL2	1847502	1843055	9606.ENSP00000294728	9606.ENSP00000225831	0	0	0	0	0.107	0	0	0.911	0.917
CRP	SERPINE1	1844348	1842959	9606.ENSP00000255030	9606.ENSP00000223095	0	0	0	0	0.054	0	0	0.916	0.917
EGF	MAPK1	1845705	1842512	9606.ENSP00000265171	9606.ENSP00000215832	0	0	0	0	0	0	0	0.917	0.917
FOS	EGF	1848822	1845705	9606.ENSP00000306245	9606.ENSP00000265171	0	0	0	0	0	0	0	0.916	0.916
JUN	EGF	1855436	1845705	9606.ENSP00000360266	9606.ENSP00000265171	0	0	0	0	0	0	0	0.916	0.916
MMP9	IL8	1855661	1848852	9606.ENSP00000361405	9606.ENSP00000306512	0	0	0	0	0	0.360	0	0.873	0.915
BAX	TP63	1847402	1845611	9606.ENSP00000293288	9606.ENSP00000264731	0	0	0	0	0	0	0.900	0.185	0.915
F3	CRP	1851684	1844348	9606.ENSP00000334145	9606.ENSP00000255030	0	0	0	0	0	0	0	0.915	0.915
IL10	ICAM1	1860958	1845628	9606.ENSP00000412237	9606.ENSP00000264832	0	0	0	0	0	0	0	0.913	0.914
GJA1	MAPK1	1846806	1842512	9606.ENSP00000282561	9606.ENSP00000215832	0	0	0	0	0	0.360	0.800	0.378	0.913
CASP8	BAX	1853692	1847402	9606.ENSP00000351273	9606.ENSP00000293288	0	0	0	0	0	0.329	0	0.874	0.911
IL8	CRP	1848852	1844348	9606.ENSP00000306512	9606.ENSP00000255030	0	0	0	0	0	0	0	0.910	0.910
IL8	IL1A	1848852	1845334	9606.ENSP00000306512	9606.ENSP00000263339	0	0	0	0	0.140	0	0	0.897	0.908
MYC	EGF	1856789	1845705	9606.ENSP00000367207	9606.ENSP00000265171	0	0	0	0	0	0	0	0.907	0.907
NFE2L2	NQO1	1858451	1850182	9606.ENSP00000380252	9606.ENSP00000319788	0	0	0	0	0	0	0	0.905	0.906
MMP9	MMP2	1855661	1842719	9606.ENSP00000361405	9606.ENSP00000219070	0	0	0	0.940	0	0	0.900	0.972	0.905
JUN	CASP3	1855436	1849375	9606.ENSP00000360266	9606.ENSP00000311032	0	0	0	0	0	0.067	0	0.902	0.905
RB1	CCNB1	1845924	1844435	9606.ENSP00000267163	9606.ENSP00000256442	0	0	0	0	0.094	0.360	0	0.841	0.900
IL8	IFNG	1848852	1843180	9606.ENSP00000306512	9606.ENSP00000229135	0	0	0	0	0	0	0	0.898	0.899
ICAM1	IL2	1845628	1843096	9606.ENSP00000264832	9606.ENSP00000226730	0	0	0	0	0	0	0	0.899	0.899
MMP9	IL6	1855661	1844631	9606.ENSP00000361405	9606.ENSP00000258743	0	0	0	0	0	0	0	0.898	0.898
IL8	IL2	1848852	1843096	9606.ENSP00000306512	9606.ENSP00000226730	0	0	0	0	0	0	0	0.898	0.898
ICAM1	CRP	1845628	1844348	9606.ENSP00000264832	9606.ENSP00000255030	0	0	0	0	0	0	0	0.897	0.897
VCAM1	CRP	1847502	1844348	9606.ENSP00000294728	9606.ENSP00000255030	0	0	0	0	0	0	0	0.897	0.897
IL1B	IL2	1845335	1843096	9606.ENSP00000263341	9606.ENSP00000226730	0	0	0	0	0	0	0	0.895	0.895
VCAM1	IL6	1847502	1844631	9606.ENSP00000294728	9606.ENSP00000258743	0	0	0	0	0.055	0	0	0.892	0.893
PARP1	CASP8	1854450	1853692	9606.ENSP00000355759	9606.ENSP00000351273	0	0	0	0	0	0.391	0	0.831	0.893
CD40LG	IL6	1855311	1844631	9606.ENSP00000359663	9606.ENSP00000258743	0	0	0	0	0	0	0	0.892	0.892
IL8	VCAM1	1848852	1847502	9606.ENSP00000306512	9606.ENSP00000294728	0	0	0	0	0	0	0	0.891	0.891
IL6	SERPINE1	1844631	1842959	9606.ENSP00000258743	9606.ENSP00000223095	0	0	0	0	0.106	0	0	0.879	0.887
CXCL2	IL1B	1861702	1845335	9606.ENSP00000427279	9606.ENSP00000263341	0	0	0	0	0.503	0	0	0.776	0.884
ICAM1	IFNG	1845628	1843180	9606.ENSP00000264832	9606.ENSP00000229135	0	0	0	0	0	0	0	0.882	0.883
CRP	CCL2	1844348	1843055	9606.ENSP00000255030	9606.ENSP00000225831	0	0	0	0	0	0	0	0.882	0.882
MMP9	IL1B	1855661	1845335	9606.ENSP00000361405	9606.ENSP00000263341	0	0	0	0	0.058	0	0	0.878	0.881
CYP1A2	AHR	1852534	1843606	9606.ENSP00000342007	9606.ENSP00000242057	0	0	0	0	0.054	0	0	0.876	0.878
IL1B	MMP2	1845335	1842719	9606.ENSP00000263341	9606.ENSP00000219070	0	0	0	0	0.058	0.360	0	0.812	0.877
CXCL2	IL6	1861702	1844631	9606.ENSP00000427279	9606.ENSP00000258743	0	0	0	0	0.631	0	0	0.675	0.875
EGF	IL6	1845705	1844631	9606.ENSP00000265171	9606.ENSP00000258743	0	0	0	0	0	0	0	0.873	0.873
PTGS2	NOS3	1854602	1847875	9606.ENSP00000356438	9606.ENSP00000297494	0	0	0	0	0.054	0.292	0	0.824	0.873
IL10	CRP	1860958	1844348	9606.ENSP00000412237	9606.ENSP00000255030	0	0	0	0	0	0	0	0.871	0.871
PTGS2	PTGS1	1854602	1854170	9606.ENSP00000356438	9606.ENSP00000354612	0	0	0.527	0.974	0	0.360	0.800	0.951	0.871
IL1B	CRP	1845335	1844348	9606.ENSP00000263341	9606.ENSP00000255030	0	0	0	0	0	0	0	0.870	0.870
PTGS2	NOS2	1854602	1850906	9606.ENSP00000356438	9606.ENSP00000327251	0	0	0	0	0.054	0.292	0	0.819	0.869
CD40LG	ICAM1	1855311	1845628	9606.ENSP00000359663	9606.ENSP00000264832	0	0	0	0	0	0	0	0.869	0.869
MMP1	CCL2	1850481	1843055	9606.ENSP00000322788	9606.ENSP00000225831	0	0	0	0	0.044	0.360	0	0.801	0.867
NOS3	IL6	1847875	1844631	9606.ENSP00000297494	9606.ENSP00000258743	0	0	0	0	0.071	0	0	0.861	0.866
MMP9	EGF	1855661	1845705	9606.ENSP00000361405	9606.ENSP00000265171	0	0	0	0	0	0	0	0.865	0.865
MYC	IL6	1856789	1844631	9606.ENSP00000367207	9606.ENSP00000258743	0	0	0	0	0	0	0	0.864	0.864
VCAM1	IL1B	1847502	1845335	9606.ENSP00000294728	9606.ENSP00000263341	0	0	0	0	0.054	0	0	0.860	0.863
CHEK1	CDKN1A	1859362	1843736	9606.ENSP00000388648	9606.ENSP00000244741	0	0	0	0	0	0.324	0	0.804	0.862
PTGS2	ERBB2	1854602	1846101	9606.ENSP00000356438	9606.ENSP00000269571	0	0	0	0	0.050	0.324	0	0.802	0.862
IL8	EGF	1848852	1845705	9606.ENSP00000306512	9606.ENSP00000265171	0	0	0	0	0	0	0	0.861	0.861
PTGS2	EGF	1854602	1845705	9606.ENSP00000356438	9606.ENSP00000265171	0	0	0	0	0	0	0	0.861	0.861
IL8	MAPK1	1848852	1842512	9606.ENSP00000306512	9606.ENSP00000215832	0	0	0	0	0	0	0	0.861	0.861
NOS3	CRP	1847875	1844348	9606.ENSP00000297494	9606.ENSP00000255030	0	0	0	0	0	0	0	0.861	0.861
MMP1	IL1B	1850481	1845335	9606.ENSP00000322788	9606.ENSP00000263341	0	0	0	0	0.072	0	0	0.853	0.858
MMP9	CCL2	1855661	1843055	9606.ENSP00000361405	9606.ENSP00000225831	0	0	0	0	0	0	0	0.857	0.858
NOS3	VCAM1	1847875	1847502	9606.ENSP00000297494	9606.ENSP00000294728	0	0	0	0	0.136	0	0	0.839	0.855
CXCL2	CCL2	1861702	1843055	9606.ENSP00000427279	9606.ENSP00000225831	0	0	0	0	0.165	0	0	0.829	0.851
AR	JUN	1856164	1855436	9606.ENSP00000363822	9606.ENSP00000360266	0	0	0	0	0	0.396	0	0.759	0.848
IFNG	CCL2	1843180	1843055	9606.ENSP00000229135	9606.ENSP00000225831	0	0	0	0	0.045	0	0	0.847	0.848
MYC	HIF1A	1856789	1852062	9606.ENSP00000367207	9606.ENSP00000338018	0	0	0	0	0	0.400	0	0.756	0.847
THBD	F3	1856612	1851684	9606.ENSP00000366307	9606.ENSP00000334145	0	0	0	0	0	0	0	0.846	0.846
IL1B	NFKBIA	1845335	1842621	9606.ENSP00000263341	9606.ENSP00000216797	0	0	0	0	0.132	0	0	0.829	0.845
PTGS2	PPARG	1854602	1847090	9606.ENSP00000356438	9606.ENSP00000287820	0	0	0	0	0	0.042	0	0.844	0.844
F3	IL6	1851684	1844631	9606.ENSP00000334145	9606.ENSP00000258743	0	0	0	0	0	0	0	0.843	0.843
CASP3	HSPB1	1849375	1843915	9606.ENSP00000311032	9606.ENSP00000248553	0	0	0	0	0	0.376	0	0.750	0.838
MMP9	PLAT	1855661	1842802	9606.ENSP00000361405	9606.ENSP00000220809	0	0	0	0	0	0	0	0.837	0.837
NOS2	IL1B	1850906	1845335	9606.ENSP00000327251	9606.ENSP00000263341	0	0	0	0	0.101	0	0	0.826	0.837
IL10	PTGS2	1860958	1854602	9606.ENSP00000412237	9606.ENSP00000356438	0	0	0	0	0.053	0	0	0.832	0.835
SELE	IL6	1851385	1844631	9606.ENSP00000331736	9606.ENSP00000258743	0	0	0	0	0.241	0	0	0.790	0.833
PARP1	BAX	1854450	1847402	9606.ENSP00000355759	9606.ENSP00000293288	0	0	0	0	0.076	0	0	0.824	0.830
IL10	CD40LG	1860958	1855311	9606.ENSP00000412237	9606.ENSP00000359663	0	0	0	0	0	0	0	0.830	0.830
CASP3	IL1B	1849375	1845335	9606.ENSP00000311032	9606.ENSP00000263341	0	0	0	0	0.042	0.066	0	0.823	0.828
F3	ICAM1	1851684	1845628	9606.ENSP00000334145	9606.ENSP00000264832	0	0	0	0	0	0	0	0.824	0.825
PTGS2	CCL2	1854602	1843055	9606.ENSP00000356438	9606.ENSP00000225831	0	0	0	0	0.054	0	0	0.821	0.824
F3	SERPINE1	1851684	1842959	9606.ENSP00000334145	9606.ENSP00000223095	0	0	0	0	0.056	0	0	0.822	0.824
F3	PLAT	1851684	1842802	9606.ENSP00000334145	9606.ENSP00000220809	0	0	0	0	0	0	0	0.822	0.822
PTGS2	IL1A	1854602	1845334	9606.ENSP00000356438	9606.ENSP00000263339	0	0	0	0	0.159	0	0	0.797	0.822
CD40LG	F3	1855311	1851684	9606.ENSP00000359663	9606.ENSP00000334145	0	0	0	0	0	0	0	0.821	0.821
SELE	IL8	1851385	1848852	9606.ENSP00000331736	9606.ENSP00000306512	0	0	0	0	0.048	0	0	0.820	0.821
F3	CCL2	1851684	1843055	9606.ENSP00000334145	9606.ENSP00000225831	0	0	0	0	0	0	0	0.820	0.820
CD40LG	CRP	1855311	1844348	9606.ENSP00000359663	9606.ENSP00000255030	0	0	0	0	0	0	0	0.820	0.820
AR	ERBB2	1856164	1846101	9606.ENSP00000363822	9606.ENSP00000269571	0	0	0	0	0.054	0.117	0	0.802	0.820
JUN	CASP9	1855436	1851230	9606.ENSP00000360266	9606.ENSP00000330237	0	0	0	0	0	0.407	0	0.709	0.820
CHEK1	BIRC5	1859362	1848314	9606.ENSP00000388648	9606.ENSP00000301633	0	0	0	0	0.681	0	0	0.455	0.819
EGF	MMP2	1845705	1842719	9606.ENSP00000265171	9606.ENSP00000219070	0	0	0	0	0	0	0	0.819	0.819
NOS3	ICAM1	1847875	1845628	9606.ENSP00000297494	9606.ENSP00000264832	0	0	0	0	0	0	0	0.819	0.819
SELE	IL1B	1851385	1845335	9606.ENSP00000331736	9606.ENSP00000263341	0	0	0	0	0.046	0	0	0.818	0.819
IL10	MMP9	1860958	1855661	9606.ENSP00000412237	9606.ENSP00000361405	0	0	0	0	0	0	0	0.818	0.818
IL6	MMP2	1844631	1842719	9606.ENSP00000258743	9606.ENSP00000219070	0	0	0	0	0	0	0	0.818	0.818
BIRC5	ERBB2	1848314	1846101	9606.ENSP00000301633	9606.ENSP00000269571	0	0	0	0	0	0	0	0.817	0.817
CYP1A1	CYP1A2	1857086	1852534	9606.ENSP00000369050	9606.ENSP00000342007	0	0	0.527	0.980	0.089	0	0.800	0.922	0.815
JUN	ICAM1	1855436	1845628	9606.ENSP00000360266	9606.ENSP00000264832	0	0	0	0	0.048	0	0	0.811	0.813
MYC	PARP1	1856789	1854450	9606.ENSP00000367207	9606.ENSP00000355759	0	0	0	0	0	0	0	0.812	0.812
NOS2	NOS3	1850906	1847875	9606.ENSP00000327251	9606.ENSP00000297494	0	0	0.527	0.953	0	0	0.800	0.799	0.812
AR	CAV1	1856164	1852186	9606.ENSP00000363822	9606.ENSP00000339191	0	0	0	0	0	0.377	0	0.709	0.811
MYC	AR	1856789	1856164	9606.ENSP00000367207	9606.ENSP00000363822	0	0	0	0	0	0	0	0.810	0.810
MMP9	MAPK1	1855661	1842512	9606.ENSP00000361405	9606.ENSP00000215832	0	0	0	0	0.051	0	0	0.808	0.810
CD40LG	VCAM1	1855311	1847502	9606.ENSP00000359663	9606.ENSP00000294728	0	0	0	0	0	0	0	0.808	0.808
EGF	IL1B	1845705	1845335	9606.ENSP00000265171	9606.ENSP00000263341	0	0	0	0	0	0	0	0.808	0.808
MMP9	CRP	1855661	1844348	9606.ENSP00000361405	9606.ENSP00000255030	0	0	0	0	0.052	0	0	0.805	0.807
IL10	NOS2	1860958	1850906	9606.ENSP00000412237	9606.ENSP00000327251	0	0	0	0	0	0	0	0.807	0.807
NOS3	EGF	1847875	1845705	9606.ENSP00000297494	9606.ENSP00000265171	0	0	0	0	0	0	0	0.807	0.807
IL8	MMP2	1848852	1842719	9606.ENSP00000306512	9606.ENSP00000219070	0	0	0	0	0	0	0	0.807	0.807
AR	EGF	1856164	1845705	9606.ENSP00000363822	9606.ENSP00000265171	0	0	0	0	0	0	0	0.805	0.805
CASP3	MAPK1	1849375	1842512	9606.ENSP00000311032	9606.ENSP00000215832	0	0	0	0	0.053	0.188	0	0.765	0.803
PTGS2	CAV1	1854602	1852186	9606.ENSP00000356438	9606.ENSP00000339191	0	0	0	0	0	0.360	0	0.703	0.802
MMP1	IL6	1850481	1844631	9606.ENSP00000322788	9606.ENSP00000258743	0	0	0	0	0.046	0	0	0.798	0.799
EGF	CDKN1A	1845705	1843736	9606.ENSP00000265171	9606.ENSP00000244741	0	0	0	0	0	0	0	0.798	0.798
IL10	SELE	1860958	1851385	9606.ENSP00000412237	9606.ENSP00000331736	0	0	0	0	0	0	0	0.798	0.798
CASP8	BIRC5	1853692	1848314	9606.ENSP00000351273	9606.ENSP00000301633	0	0	0	0	0	0.319	0	0.715	0.798
PPARG	CCL2	1847090	1843055	9606.ENSP00000287820	9606.ENSP00000225831	0	0	0	0	0.048	0	0	0.796	0.797
IL10	MAPK1	1860958	1842512	9606.ENSP00000412237	9606.ENSP00000215832	0	0	0	0	0	0	0	0.796	0.796
CD40LG	CCL2	1855311	1843055	9606.ENSP00000359663	9606.ENSP00000225831	0	0	0	0	0.054	0	0	0.792	0.795
RB1	EGF	1845924	1845705	9606.ENSP00000267163	9606.ENSP00000265171	0	0	0	0	0	0	0	0.794	0.794
IL6	MPO	1844631	1843011	9606.ENSP00000258743	9606.ENSP00000225275	0	0	0	0	0.057	0	0	0.789	0.792
CD40LG	SELE	1855311	1851385	9606.ENSP00000359663	9606.ENSP00000331736	0	0	0	0	0	0	0	0.789	0.789
NOS2	IFNG	1850906	1843180	9606.ENSP00000327251	9606.ENSP00000229135	0	0	0	0	0	0	0	0.786	0.787
CHUK	CDKN1A	1855248	1843736	9606.ENSP00000359424	9606.ENSP00000244741	0	0	0	0	0	0	0.720	0.270	0.786
NFE2L2	AHR	1858451	1843606	9606.ENSP00000380252	9606.ENSP00000242057	0	0	0	0	0	0.360	0	0.679	0.786
ICAM1	IL1A	1845628	1845334	9606.ENSP00000264832	9606.ENSP00000263339	0	0	0	0	0.056	0	0	0.781	0.785
IL10	IL1A	1860958	1845334	9606.ENSP00000412237	9606.ENSP00000263339	0	0	0	0	0.056	0	0	0.781	0.784
CAV1	MAPK1	1852186	1842512	9606.ENSP00000339191	9606.ENSP00000215832	0	0	0	0	0.047	0.360	0	0.674	0.784
MMP9	NOS3	1855661	1847875	9606.ENSP00000361405	9606.ENSP00000297494	0	0	0	0	0.055	0	0	0.779	0.783
AR	MAPK1	1856164	1842512	9606.ENSP00000363822	9606.ENSP00000215832	0	0	0	0	0	0.399	0	0.653	0.783
VCAM1	IFNG	1847502	1843180	9606.ENSP00000294728	9606.ENSP00000229135	0	0	0	0	0	0	0	0.781	0.781
PTGS2	MMP2	1854602	1842719	9606.ENSP00000356438	9606.ENSP00000219070	0	0	0	0	0.050	0	0	0.778	0.781
IL2	CCL2	1843096	1843055	9606.ENSP00000226730	9606.ENSP00000225831	0	0	0	0	0	0	0	0.780	0.780
MMP1	EGF	1850481	1845705	9606.ENSP00000322788	9606.ENSP00000265171	0	0	0	0	0	0	0	0.780	0.780
IL8	MPO	1848852	1843011	9606.ENSP00000306512	9606.ENSP00000225275	0	0	0	0	0.045	0	0	0.780	0.780
BAX	IL6	1847402	1844631	9606.ENSP00000293288	9606.ENSP00000258743	0	0	0	0	0	0	0	0.780	0.780
CCL2	MMP2	1843055	1842719	9606.ENSP00000225831	9606.ENSP00000219070	0	0	0	0	0	0	0	0.779	0.780
HSPB1	MAPK1	1843915	1842512	9606.ENSP00000248553	9606.ENSP00000215832	0	0	0	0	0	0.105	0	0.763	0.779
AR	IL6	1856164	1844631	9606.ENSP00000363822	9606.ENSP00000258743	0	0	0	0	0	0	0	0.779	0.779
SPP1	EGF	1858269	1845705	9606.ENSP00000378517	9606.ENSP00000265171	0	0	0	0	0	0	0	0.778	0.778
CAV1	PPARG	1852186	1847090	9606.ENSP00000339191	9606.ENSP00000287820	0	0	0	0	0.054	0.407	0	0.634	0.777
FOS	RB1	1848822	1845924	9606.ENSP00000306245	9606.ENSP00000267163	0	0	0	0	0	0.360	0	0.665	0.777
JUN	PARP1	1855436	1854450	9606.ENSP00000360266	9606.ENSP00000355759	0	0	0	0	0	0.360	0	0.666	0.777
CASP9	MAPK1	1851230	1842512	9606.ENSP00000330237	9606.ENSP00000215832	0	0	0	0	0	0.394	0	0.645	0.776
NOS2	IL6	1850906	1844631	9606.ENSP00000327251	9606.ENSP00000258743	0	0	0	0	0.071	0	0	0.768	0.775
PPARG	IL1B	1847090	1845335	9606.ENSP00000287820	9606.ENSP00000263341	0	0	0	0	0	0	0	0.774	0.774
BAX	RB1	1847402	1845924	9606.ENSP00000293288	9606.ENSP00000267163	0	0	0	0	0	0	0	0.774	0.774
SPP1	IL6	1858269	1844631	9606.ENSP00000378517	9606.ENSP00000258743	0	0	0	0	0	0	0	0.774	0.774
CAV1	ERBB2	1852186	1846101	9606.ENSP00000339191	9606.ENSP00000269571	0	0	0	0	0	0.360	0	0.661	0.774
PLAU	EGF	1855748	1845705	9606.ENSP00000361850	9606.ENSP00000265171	0	0	0	0	0	0	0	0.774	0.774
CCL2	MAPK1	1843055	1842512	9606.ENSP00000225831	9606.ENSP00000215832	0	0	0	0	0	0	0	0.774	0.774
BAX	EGF	1847402	1845705	9606.ENSP00000293288	9606.ENSP00000265171	0	0	0	0	0	0	0	0.773	0.773
GJA1	EGF	1846806	1845705	9606.ENSP00000282561	9606.ENSP00000265171	0	0	0	0	0	0	0	0.766	0.766
NOS3	PPARG	1847875	1847090	9606.ENSP00000297494	9606.ENSP00000287820	0	0	0	0	0.052	0.084	0	0.751	0.765
PARP1	MAPK1	1854450	1842512	9606.ENSP00000355759	9606.ENSP00000215832	0	0	0	0	0.054	0.360	0	0.638	0.762
IL10	FOS	1860958	1848822	9606.ENSP00000412237	9606.ENSP00000306245	0	0	0	0	0	0.068	0	0.755	0.762
ICAM1	NFKBIA	1845628	1842621	9606.ENSP00000264832	9606.ENSP00000216797	0	0	0	0	0.120	0	0	0.740	0.761
THBD	CRP	1856612	1844348	9606.ENSP00000366307	9606.ENSP00000255030	0	0	0	0	0	0	0	0.759	0.759
NQO1	FOS	1850182	1848822	9606.ENSP00000319788	9606.ENSP00000306245	0	0	0	0	0	0.360	0	0.639	0.759
CAV1	GJA1	1852186	1846806	9606.ENSP00000339191	9606.ENSP00000282561	0	0	0	0	0.053	0.285	0	0.669	0.757
NFE2L2	PPARG	1858451	1847090	9606.ENSP00000380252	9606.ENSP00000287820	0	0	0	0	0.053	0.360	0	0.629	0.756
CASP3	IL6	1849375	1844631	9606.ENSP00000311032	9606.ENSP00000258743	0	0	0	0	0.045	0	0	0.754	0.755
SPP1	MMP2	1858269	1842719	9606.ENSP00000378517	9606.ENSP00000219070	0	0	0	0	0.056	0	0	0.751	0.755
PTGS1	IL1B	1854170	1845335	9606.ENSP00000354612	9606.ENSP00000263341	0	0	0	0	0.055	0	0	0.748	0.752
MYC	CASP3	1856789	1849375	9606.ENSP00000367207	9606.ENSP00000311032	0	0	0	0	0	0	0	0.752	0.752
PARP1	CDKN1A	1854450	1843736	9606.ENSP00000355759	9606.ENSP00000244741	0	0	0	0	0	0.360	0	0.629	0.752
JUN	SERPINE1	1855436	1842959	9606.ENSP00000360266	9606.ENSP00000223095	0	0	0	0	0.053	0.066	0	0.742	0.751
PTGS2	MMP1	1854602	1850481	9606.ENSP00000356438	9606.ENSP00000322788	0	0	0	0	0.054	0	0	0.748	0.751
SELE	CCL2	1851385	1843055	9606.ENSP00000331736	9606.ENSP00000225831	0	0	0	0	0.091	0	0	0.736	0.750
THBD	SERPINE1	1856612	1842959	9606.ENSP00000366307	9606.ENSP00000223095	0	0	0	0	0	0	0	0.749	0.749
MMP9	ERBB2	1855661	1846101	9606.ENSP00000361405	9606.ENSP00000269571	0	0	0	0	0.050	0	0	0.747	0.749
PTGS2	IFNG	1854602	1843180	9606.ENSP00000356438	9606.ENSP00000229135	0	0	0	0	0	0	0	0.749	0.749
AR	FOS	1856164	1848822	9606.ENSP00000363822	9606.ENSP00000306245	0	0	0	0	0.050	0.144	0	0.715	0.749
PTGS2	BIRC5	1854602	1848314	9606.ENSP00000356438	9606.ENSP00000301633	0	0	0	0	0	0	0	0.748	0.748
FOS	ODC1	1848822	1843384	9606.ENSP00000306245	9606.ENSP00000234111	0	0	0	0	0	0	0	0.748	0.748
SELE	IFNG	1851385	1843180	9606.ENSP00000331736	9606.ENSP00000229135	0	0	0	0	0	0	0	0.747	0.747
PPARG	SERPINE1	1847090	1842959	9606.ENSP00000287820	9606.ENSP00000223095	0	0	0	0	0	0.054	0	0.742	0.745
ICAM1	MMP2	1845628	1842719	9606.ENSP00000264832	9606.ENSP00000219070	0	0	0	0	0	0	0	0.744	0.745
MMP2	MAPK1	1842719	1842512	9606.ENSP00000219070	9606.ENSP00000215832	0	0	0	0	0.051	0	0	0.741	0.744
IL10	F3	1860958	1851684	9606.ENSP00000412237	9606.ENSP00000334145	0	0	0	0	0	0	0	0.744	0.744
IL10	NOS3	1860958	1847875	9606.ENSP00000412237	9606.ENSP00000297494	0	0	0	0	0	0	0	0.742	0.742
BIRC5	BAX	1848314	1847402	9606.ENSP00000301633	9606.ENSP00000293288	0	0	0	0	0	0	0	0.741	0.741
JUN	HSPB1	1855436	1843915	9606.ENSP00000360266	9606.ENSP00000248553	0	0	0	0	0	0	0	0.741	0.741
CDKN1A	MAPK1	1843736	1842512	9606.ENSP00000244741	9606.ENSP00000215832	0	0	0	0	0	0	0	0.741	0.741
MMP1	CRP	1850481	1844348	9606.ENSP00000322788	9606.ENSP00000255030	0	0	0	0	0.052	0	0	0.738	0.741
ICAM1	MAPK1	1845628	1842512	9606.ENSP00000264832	9606.ENSP00000215832	0	0	0	0	0	0	0	0.740	0.740
IL1A	IL2	1845334	1843096	9606.ENSP00000263339	9606.ENSP00000226730	0	0	0	0	0	0	0	0.740	0.740
PLAU	F3	1855748	1851684	9606.ENSP00000361850	9606.ENSP00000334145	0	0	0	0	0	0	0	0.740	0.740
SELE	CRP	1851385	1844348	9606.ENSP00000331736	9606.ENSP00000255030	0	0	0	0	0	0	0	0.740	0.740
JUN	ERBB2	1855436	1846101	9606.ENSP00000360266	9606.ENSP00000269571	0	0	0	0	0	0.284	0	0.647	0.737
VCAM1	MMP2	1847502	1842719	9606.ENSP00000294728	9606.ENSP00000219070	0	0	0	0	0	0	0	0.736	0.736
IL8	NFKBIA	1848852	1842621	9606.ENSP00000306512	9606.ENSP00000216797	0	0	0	0	0.246	0	0	0.663	0.735
MMP1	MAPK1	1850481	1842512	9606.ENSP00000322788	9606.ENSP00000215832	0	0	0	0	0.051	0	0	0.732	0.735
PARP1	BIRC5	1854450	1848314	9606.ENSP00000355759	9606.ENSP00000301633	0	0	0	0	0.119	0	0	0.711	0.734
RB1	AHR	1845924	1843606	9606.ENSP00000267163	9606.ENSP00000242057	0	0	0	0	0	0.396	0	0.577	0.734
IL6	AHR	1844631	1843606	9606.ENSP00000258743	9606.ENSP00000242057	0	0	0	0	0	0	0	0.732	0.732
SPP1	ICAM1	1858269	1845628	9606.ENSP00000378517	9606.ENSP00000264832	0	0	0	0	0	0	0	0.731	0.731
CD40LG	IFNG	1855311	1843180	9606.ENSP00000359663	9606.ENSP00000229135	0	0	0	0	0	0	0	0.727	0.727
JUN	PPARG	1855436	1847090	9606.ENSP00000360266	9606.ENSP00000287820	0	0	0	0	0	0.383	0	0.575	0.726
MYC	CAV1	1856789	1852186	9606.ENSP00000367207	9606.ENSP00000339191	0	0	0	0	0	0	0	0.725	0.725
NOS3	MMP2	1847875	1842719	9606.ENSP00000297494	9606.ENSP00000219070	0	0	0	0	0.055	0	0	0.721	0.725
BAX	CDKN1A	1847402	1843736	9606.ENSP00000293288	9606.ENSP00000244741	0	0	0	0	0.068	0	0	0.716	0.724
VCAM1	IL1A	1847502	1845334	9606.ENSP00000294728	9606.ENSP00000263339	0	0	0	0	0.052	0	0	0.720	0.723
ERBB2	MMP2	1846101	1842719	9606.ENSP00000269571	9606.ENSP00000219070	0	0	0	0	0.050	0	0	0.719	0.723
IL10	MMP2	1860958	1842719	9606.ENSP00000412237	9606.ENSP00000219070	0	0	0	0	0	0	0	0.722	0.722
FOS	ERBB2	1848822	1846101	9606.ENSP00000306245	9606.ENSP00000269571	0	0	0	0	0	0.292	0	0.624	0.722
IGF2	IL6	1859600	1844631	9606.ENSP00000391826	9606.ENSP00000258743	0	0	0	0	0	0	0	0.720	0.720
IL1A	IFNG	1845334	1843180	9606.ENSP00000263339	9606.ENSP00000229135	0	0	0	0	0	0	0	0.718	0.718
MMP9	PTGS2	1855661	1854602	9606.ENSP00000361405	9606.ENSP00000356438	0	0	0	0	0.050	0	0	0.715	0.718
MMP9	SERPINE1	1855661	1842959	9606.ENSP00000361405	9606.ENSP00000223095	0	0	0	0	0.045	0	0	0.717	0.718
JUN	CASP8	1855436	1853692	9606.ENSP00000360266	9606.ENSP00000351273	0	0	0	0	0	0.067	0	0.708	0.716
IL6	CDKN1A	1844631	1843736	9606.ENSP00000258743	9606.ENSP00000244741	0	0	0	0	0	0	0	0.716	0.716
CASP3	EGF	1849375	1845705	9606.ENSP00000311032	9606.ENSP00000265171	0	0	0	0	0	0	0	0.715	0.715
EGF	ODC1	1845705	1843384	9606.ENSP00000265171	9606.ENSP00000234111	0	0	0	0	0	0	0	0.715	0.715
CYP1A1	NQO1	1857086	1850182	9606.ENSP00000369050	9606.ENSP00000319788	0	0	0	0	0.054	0	0	0.711	0.714
F3	SELE	1851684	1851385	9606.ENSP00000334145	9606.ENSP00000331736	0	0	0	0	0	0	0	0.714	0.714
GSTP1	RASSF1	1858630	1853458	9606.ENSP00000381607	9606.ENSP00000349547	0	0	0	0	0	0	0	0.714	0.714
IL6	NFKBIA	1844631	1842621	9606.ENSP00000258743	9606.ENSP00000216797	0	0	0	0	0.081	0	0	0.702	0.714
EGF	IL1A	1845705	1845334	9606.ENSP00000265171	9606.ENSP00000263339	0	0	0	0	0	0	0	0.714	0.714
CASP8	IFNG	1853692	1843180	9606.ENSP00000351273	9606.ENSP00000229135	0	0	0	0	0.068	0	0	0.704	0.713
HIF1A	BIRC5	1852062	1848314	9606.ENSP00000338018	9606.ENSP00000301633	0	0	0	0	0	0	0	0.711	0.712
CCL2	SERPINE1	1843055	1842959	9606.ENSP00000225831	9606.ENSP00000223095	0	0	0	0	0.059	0	0	0.707	0.712
SPP1	IL1B	1858269	1845335	9606.ENSP00000378517	9606.ENSP00000263341	0	0	0	0	0	0	0	0.711	0.711
CRP	MPO	1844348	1843011	9606.ENSP00000255030	9606.ENSP00000225275	0	0	0	0	0	0	0	0.710	0.710
F3	VCAM1	1851684	1847502	9606.ENSP00000334145	9606.ENSP00000294728	0	0	0	0	0	0	0	0.709	0.709
MMP9	ICAM1	1855661	1845628	9606.ENSP00000361405	9606.ENSP00000264832	0	0	0	0	0	0	0	0.709	0.709
THBD	PLAT	1856612	1842802	9606.ENSP00000366307	9606.ENSP00000220809	0	0	0	0	0	0	0	0.709	0.709
EGF	PLAT	1845705	1842802	9606.ENSP00000265171	9606.ENSP00000220809	0	0	0	0	0	0	0	0.708	0.708
JUN	BAX	1855436	1847402	9606.ENSP00000360266	9606.ENSP00000293288	0	0	0	0	0	0	0	0.708	0.708
BIRC5	EGF	1848314	1845705	9606.ENSP00000301633	9606.ENSP00000265171	0	0	0	0	0	0	0	0.708	0.708
MMP1	IL1A	1850481	1845334	9606.ENSP00000322788	9606.ENSP00000263339	0	0	0	0	0	0	0	0.708	0.708
IL1B	MPO	1845335	1843011	9606.ENSP00000263341	9606.ENSP00000225275	0	0	0	0	0.047	0	0	0.707	0.708
IL10	VCAM1	1860958	1847502	9606.ENSP00000412237	9606.ENSP00000294728	0	0	0	0	0	0	0	0.708	0.708
NQO1	GSTM1	1850182	1849425	9606.ENSP00000319788	9606.ENSP00000311469	0	0	0	0	0.054	0	0	0.705	0.708
SELE	IL1A	1851385	1845334	9606.ENSP00000331736	9606.ENSP00000263339	0	0	0	0	0	0	0	0.708	0.708
PPARG	IL6	1847090	1844631	9606.ENSP00000287820	9606.ENSP00000258743	0	0	0	0	0	0	0	0.708	0.708
PPARG	ICAM1	1847090	1845628	9606.ENSP00000287820	9606.ENSP00000264832	0	0	0	0	0	0	0	0.706	0.706
ICAM1	MPO	1845628	1843011	9606.ENSP00000264832	9606.ENSP00000225275	0	0	0	0	0	0	0	0.706	0.706
CRP	MMP2	1844348	1842719	9606.ENSP00000255030	9606.ENSP00000219070	0	0	0	0	0.052	0	0	0.703	0.706
MMP9	IFNG	1855661	1843180	9606.ENSP00000361405	9606.ENSP00000229135	0	0	0	0	0	0	0	0.705	0.706
CD40LG	IL8	1855311	1848852	9606.ENSP00000359663	9606.ENSP00000306512	0	0	0	0	0	0	0	0.705	0.705
PLAU	MMP2	1855748	1842719	9606.ENSP00000361850	9606.ENSP00000219070	0	0	0	0	0.046	0	0	0.702	0.703
IL10	MPO	1860958	1843011	9606.ENSP00000412237	9606.ENSP00000225275	0	0	0	0	0	0	0	0.702	0.702
MYC	IFNG	1856789	1843180	9606.ENSP00000367207	9606.ENSP00000229135	0	0	0	0	0	0	0	0.701	0.701
FOS	PPARG	1848822	1847090	9606.ENSP00000306245	9606.ENSP00000287820	0	0	0	0	0	0.099	0	0.681	0.701
PTGS2	HIF1A	1854602	1852062	9606.ENSP00000356438	9606.ENSP00000338018	0	0	0	0	0.055	0	0	0.697	0.701
PPARG	EGF	1847090	1845705	9606.ENSP00000287820	9606.ENSP00000265171	0	0	0	0	0	0	0	0.701	0.701
IL10	SERPINE1	1860958	1842959	9606.ENSP00000412237	9606.ENSP00000223095	0	0	0	0	0	0	0	0.699	0.700
HIF1A	MMP2	1852062	1842719	9606.ENSP00000338018	9606.ENSP00000219070	0	0	0	0	0	0	0	0.698	0.698
MYC	MMP2	1856789	1842719	9606.ENSP00000367207	9606.ENSP00000219070	0	0	0	0	0	0	0	0.698	0.698
GSTP1	JUN	1858630	1855436	9606.ENSP00000381607	9606.ENSP00000360266	0	0	0	0	0	0.065	0	0.690	0.698
F3	IL8	1851684	1848852	9606.ENSP00000334145	9606.ENSP00000306512	0	0	0	0	0	0	0	0.698	0.698
MMP9	IL1A	1855661	1845334	9606.ENSP00000361405	9606.ENSP00000263339	0	0	0	0	0	0	0	0.698	0.698
PARP1	IL6	1854450	1844631	9606.ENSP00000355759	9606.ENSP00000258743	0	0	0	0	0	0	0	0.698	0.698
BIRC5	IL6	1848314	1844631	9606.ENSP00000301633	9606.ENSP00000258743	0	0	0	0	0.042	0	0	0.697	0.697
IL8	ERBB2	1848852	1846101	9606.ENSP00000306512	9606.ENSP00000269571	0	0	0	0	0	0	0	0.695	0.695
AR	RB1	1856164	1845924	9606.ENSP00000363822	9606.ENSP00000267163	0	0	0	0	0.054	0.360	0	0.535	0.694
AR	CASP3	1856164	1849375	9606.ENSP00000363822	9606.ENSP00000311032	0	0	0	0	0	0.368	0	0.531	0.691
CHEK1	RB1	1859362	1845924	9606.ENSP00000388648	9606.ENSP00000267163	0	0	0	0	0.066	0.349	0	0.532	0.690
AR	CDKN1A	1856164	1843736	9606.ENSP00000363822	9606.ENSP00000244741	0	0	0	0	0	0	0	0.689	0.689
BAX	MMP2	1847402	1842719	9606.ENSP00000293288	9606.ENSP00000219070	0	0	0	0	0	0	0	0.688	0.688
SPP1	FOS	1858269	1848822	9606.ENSP00000378517	9606.ENSP00000306245	0	0	0	0	0	0	0	0.688	0.688
CASP3	CCNB1	1849375	1844435	9606.ENSP00000311032	9606.ENSP00000256442	0	0	0	0	0.054	0	0	0.681	0.685
IL10	SPP1	1860958	1858269	9606.ENSP00000412237	9606.ENSP00000378517	0	0	0	0	0	0	0	0.684	0.684
ALOX5	IL6	1856107	1844631	9606.ENSP00000363512	9606.ENSP00000258743	0	0	0	0	0	0	0	0.683	0.683
IL1A	CCL2	1845334	1843055	9606.ENSP00000263339	9606.ENSP00000225831	0	0	0	0	0.093	0	0	0.663	0.681
CASP3	ERBB2	1849375	1846101	9606.ENSP00000311032	9606.ENSP00000269571	0	0	0	0	0	0	0	0.679	0.679
SPP1	MMP9	1858269	1855661	9606.ENSP00000378517	9606.ENSP00000361405	0	0	0	0	0.113	0	0	0.652	0.678
SPP1	PTGS2	1858269	1854602	9606.ENSP00000378517	9606.ENSP00000356438	0	0	0	0	0.054	0	0	0.670	0.675
NOS3	CCL2	1847875	1843055	9606.ENSP00000297494	9606.ENSP00000225831	0	0	0	0	0.053	0	0	0.670	0.674
IL8	SERPINE1	1848852	1842959	9606.ENSP00000306512	9606.ENSP00000223095	0	0	0	0	0.088	0	0	0.658	0.674
PARP1	CCNB1	1854450	1844435	9606.ENSP00000355759	9606.ENSP00000256442	0	0	0	0	0.240	0	0	0.587	0.673
NOS3	SERPINE1	1847875	1842959	9606.ENSP00000297494	9606.ENSP00000223095	0	0	0	0	0.054	0	0	0.667	0.672
SERPINE1	MMP2	1842959	1842719	9606.ENSP00000223095	9606.ENSP00000219070	0	0	0	0	0.045	0	0	0.671	0.672
CASP3	NOS3	1849375	1847875	9606.ENSP00000311032	9606.ENSP00000297494	0	0	0	0	0	0	0	0.671	0.671
SELE	NOS3	1851385	1847875	9606.ENSP00000331736	9606.ENSP00000297494	0	0	0	0	0.053	0	0	0.667	0.671
GSTP1	NQO1	1858630	1850182	9606.ENSP00000381607	9606.ENSP00000319788	0	0	0	0	0.058	0	0	0.665	0.671
AR	MMP9	1856164	1855661	9606.ENSP00000363822	9606.ENSP00000361405	0	0	0	0	0	0	0	0.670	0.670
PTGS2	ICAM1	1854602	1845628	9606.ENSP00000356438	9606.ENSP00000264832	0	0	0	0	0.052	0	0	0.666	0.670
THBD	SELE	1856612	1851385	9606.ENSP00000366307	9606.ENSP00000331736	0	0	0	0	0	0	0	0.670	0.670
PTGS2	CASP3	1854602	1849375	9606.ENSP00000356438	9606.ENSP00000311032	0	0	0	0	0	0	0	0.669	0.669
MMP9	CASP3	1855661	1849375	9606.ENSP00000361405	9606.ENSP00000311032	0	0	0	0	0	0	0	0.667	0.667
NOS3	MPO	1847875	1843011	9606.ENSP00000297494	9606.ENSP00000225275	0	0	0	0	0.054	0.292	0	0.541	0.666
ICAM1	SERPINE1	1845628	1842959	9606.ENSP00000264832	9606.ENSP00000223095	0	0	0	0	0.054	0	0	0.661	0.666
MMP9	VCAM1	1855661	1847502	9606.ENSP00000361405	9606.ENSP00000294728	0	0	0	0	0	0	0	0.665	0.665
MYC	CCL2	1856789	1843055	9606.ENSP00000367207	9606.ENSP00000225831	0	0	0	0	0.054	0	0	0.661	0.665
VCAM1	SERPINE1	1847502	1842959	9606.ENSP00000294728	9606.ENSP00000223095	0	0	0	0	0	0	0	0.663	0.663
PTGS1	NOS3	1854170	1847875	9606.ENSP00000354612	9606.ENSP00000297494	0	0	0	0	0.054	0.292	0	0.535	0.662
MMP9	CAV1	1855661	1852186	9606.ENSP00000361405	9606.ENSP00000339191	0	0	0	0	0.048	0	0	0.658	0.661
HIF1A	IL1B	1852062	1845335	9606.ENSP00000338018	9606.ENSP00000263341	0	0	0	0	0	0	0	0.660	0.660
IL10	THBD	1860958	1856612	9606.ENSP00000412237	9606.ENSP00000366307	0	0	0	0	0	0	0	0.660	0.660
MMP1	IL8	1850481	1848852	9606.ENSP00000322788	9606.ENSP00000306512	0	0	0	0	0	0	0	0.660	0.660
MYC	CASP8	1856789	1853692	9606.ENSP00000367207	9606.ENSP00000351273	0	0	0	0	0	0	0	0.659	0.659
VCAM1	IL2	1847502	1843096	9606.ENSP00000294728	9606.ENSP00000226730	0	0	0	0	0	0	0	0.659	0.659
SPP1	PPARG	1858269	1847090	9606.ENSP00000378517	9606.ENSP00000287820	0	0	0	0	0	0	0	0.659	0.659
EGF	IL2	1845705	1843096	9606.ENSP00000265171	9606.ENSP00000226730	0	0	0	0	0	0	0	0.659	0.659
CRP	IFNG	1844348	1843180	9606.ENSP00000255030	9606.ENSP00000229135	0	0	0	0	0	0	0	0.658	0.658
HIF1A	CCL2	1852062	1843055	9606.ENSP00000338018	9606.ENSP00000225831	0	0	0	0	0	0	0	0.658	0.658
PPARG	MMP2	1847090	1842719	9606.ENSP00000287820	9606.ENSP00000219070	0	0	0	0	0	0	0	0.658	0.658
CRP	IL2	1844348	1843096	9606.ENSP00000255030	9606.ENSP00000226730	0	0	0	0	0	0	0	0.658	0.658
CCL2	MPO	1843055	1843011	9606.ENSP00000225831	9606.ENSP00000225275	0	0	0	0	0	0	0	0.658	0.658
PPARG	MAPK1	1847090	1842512	9606.ENSP00000287820	9606.ENSP00000215832	0	0	0	0	0	0.399	0	0.450	0.656
PTGS2	MPO	1854602	1843011	9606.ENSP00000356438	9606.ENSP00000225275	0	0	0.287	0	0	0	0	0.537	0.655
THBD	VCAM1	1856612	1847502	9606.ENSP00000366307	9606.ENSP00000294728	0	0	0	0	0.053	0	0	0.650	0.654
IFNG	MMP2	1843180	1842719	9606.ENSP00000229135	9606.ENSP00000219070	0	0	0	0	0	0	0	0.652	0.653
FOS	MPO	1848822	1843011	9606.ENSP00000306245	9606.ENSP00000225275	0	0	0	0	0.047	0	0	0.651	0.653
CASP9	RB1	1851230	1845924	9606.ENSP00000330237	9606.ENSP00000267163	0	0	0	0	0	0.336	0	0.496	0.651
CASP8	RB1	1853692	1845924	9606.ENSP00000351273	9606.ENSP00000267163	0	0	0	0	0	0.336	0	0.494	0.650
MYC	CASP9	1856789	1851230	9606.ENSP00000367207	9606.ENSP00000330237	0	0	0	0	0	0	0	0.650	0.650
PLAU	CCL2	1855748	1843055	9606.ENSP00000361850	9606.ENSP00000225831	0	0	0	0	0.058	0	0	0.641	0.647
IGF2	HIF1A	1859600	1852062	9606.ENSP00000391826	9606.ENSP00000338018	0	0	0	0	0	0	0	0.646	0.646
MMP1	ERBB2	1850481	1846101	9606.ENSP00000322788	9606.ENSP00000269571	0	0	0	0	0.050	0	0	0.641	0.645
CAV1	MMP2	1852186	1842719	9606.ENSP00000339191	9606.ENSP00000219070	0	0	0	0	0.053	0	0	0.640	0.644
CHEK1	PARP1	1859362	1854450	9606.ENSP00000388648	9606.ENSP00000355759	0	0	0	0	0.141	0	0	0.600	0.642
SPP1	PLAU	1858269	1855748	9606.ENSP00000378517	9606.ENSP00000361850	0	0	0	0	0	0	0	0.641	0.641
ERBB2	RB1	1846101	1845924	9606.ENSP00000269571	9606.ENSP00000267163	0	0	0	0	0	0	0	0.640	0.640
CD40LG	PTGS2	1855311	1854602	9606.ENSP00000359663	9606.ENSP00000356438	0	0	0	0	0	0	0	0.640	0.640
IGF2	IFNG	1859600	1843180	9606.ENSP00000391826	9606.ENSP00000229135	0	0	0	0	0	0	0	0.639	0.639
IL10	CASP3	1860958	1849375	9606.ENSP00000412237	9606.ENSP00000311032	0	0	0	0	0	0	0	0.639	0.639
SPP1	CD40LG	1858269	1855311	9606.ENSP00000378517	9606.ENSP00000359663	0	0	0	0	0	0	0	0.639	0.639
CAV1	CASP3	1852186	1849375	9606.ENSP00000339191	9606.ENSP00000311032	0	0	0	0	0	0	0	0.639	0.639
IL2	MMP2	1843096	1842719	9606.ENSP00000226730	9606.ENSP00000219070	0	0	0	0	0	0	0	0.639	0.639
SELE	SERPINE1	1851385	1842959	9606.ENSP00000331736	9606.ENSP00000223095	0	0	0	0	0	0	0	0.638	0.638
ALOX5	MAPK1	1856107	1842512	9606.ENSP00000363512	9606.ENSP00000215832	0	0	0	0	0	0	0	0.638	0.638
NOS2	MPO	1850906	1843011	9606.ENSP00000327251	9606.ENSP00000225275	0	0	0	0	0.054	0.292	0	0.502	0.637
PARP1	ERBB2	1854450	1846101	9606.ENSP00000355759	9606.ENSP00000269571	0	0	0	0	0	0	0	0.637	0.637
PTGS2	NFKBIA	1854602	1842621	9606.ENSP00000356438	9606.ENSP00000216797	0	0	0	0	0.053	0	0	0.630	0.634
CASP3	IL8	1849375	1848852	9606.ENSP00000311032	9606.ENSP00000306512	0	0	0	0	0.052	0	0	0.630	0.634
CXCL2	PTGS2	1861702	1854602	9606.ENSP00000427279	9606.ENSP00000356438	0	0	0	0	0.433	0	0	0.380	0.634
PTGS2	VCAM1	1854602	1847502	9606.ENSP00000356438	9606.ENSP00000294728	0	0	0	0	0.053	0	0	0.629	0.633
IL1B	MAPK1	1845335	1842512	9606.ENSP00000263341	9606.ENSP00000215832	0	0	0	0	0	0	0	0.632	0.632
CASP8	IL6	1853692	1844631	9606.ENSP00000351273	9606.ENSP00000258743	0	0	0	0	0.045	0	0	0.630	0.632
FOS	ERBB3	1848822	1845918	9606.ENSP00000306245	9606.ENSP00000267101	0	0	0	0	0	0.292	0	0.501	0.631
AR	AHR	1856164	1843606	9606.ENSP00000363822	9606.ENSP00000242057	0	0	0	0	0.049	0.362	0	0.441	0.631
EGF	CCL2	1845705	1843055	9606.ENSP00000265171	9606.ENSP00000225831	0	0	0	0	0	0	0	0.630	0.630
THBD	ICAM1	1856612	1845628	9606.ENSP00000366307	9606.ENSP00000264832	0	0	0	0	0	0	0	0.630	0.630
MYC	CD40LG	1856789	1855311	9606.ENSP00000367207	9606.ENSP00000359663	0	0	0	0	0	0	0	0.630	0.630
EGF	ICAM1	1845705	1845628	9606.ENSP00000265171	9606.ENSP00000264832	0	0	0	0	0	0	0	0.630	0.630
BAX	MAPK1	1847402	1842512	9606.ENSP00000293288	9606.ENSP00000215832	0	0	0	0	0	0	0	0.630	0.630
CD40LG	IL1B	1855311	1845335	9606.ENSP00000359663	9606.ENSP00000263341	0	0	0	0	0	0	0	0.629	0.629
CYP3A4	AHR	1852052	1843606	9606.ENSP00000337915	9606.ENSP00000242057	0	0	0	0	0	0	0	0.629	0.629
PLAU	MMP1	1855748	1850481	9606.ENSP00000361850	9606.ENSP00000322788	0	0	0	0	0.046	0	0	0.628	0.629
CRP	PLAT	1844348	1842802	9606.ENSP00000255030	9606.ENSP00000220809	0	0	0	0	0	0	0	0.629	0.629
PPARG	CRP	1847090	1844348	9606.ENSP00000287820	9606.ENSP00000255030	0	0	0	0	0	0	0	0.628	0.628
BAX	CCNB1	1847402	1844435	9606.ENSP00000293288	9606.ENSP00000256442	0	0	0	0	0	0	0	0.628	0.628
AR	IL8	1856164	1848852	9606.ENSP00000363822	9606.ENSP00000306512	0	0	0	0	0	0	0	0.628	0.628
CASP3	IL2	1849375	1843096	9606.ENSP00000311032	9606.ENSP00000226730	0	0	0	0	0	0	0	0.628	0.628
CASP9	CDKN1A	1851230	1843736	9606.ENSP00000330237	9606.ENSP00000244741	0	0	0	0	0	0.044	0	0.625	0.626
CAV1	ICAM1	1852186	1845628	9606.ENSP00000339191	9606.ENSP00000264832	0	0	0	0	0	0	0	0.626	0.626
CLDN4	EGF	1852595	1845705	9606.ENSP00000342445	9606.ENSP00000265171	0	0	0	0	0	0	0	0.625	0.625
IGF2	MAPK1	1859600	1842512	9606.ENSP00000391826	9606.ENSP00000215832	0	0	0	0	0	0	0	0.621	0.621
NFE2L2	CASP3	1858451	1849375	9606.ENSP00000380252	9606.ENSP00000311032	0	0	0	0	0	0.360	0	0.430	0.619
SOD1	HSPB1	1846132	1843915	9606.ENSP00000270142	9606.ENSP00000248553	0	0	0	0	0.082	0	0	0.600	0.617
MMP9	ERBB3	1855661	1845918	9606.ENSP00000361405	9606.ENSP00000267101	0	0	0	0	0.050	0	0	0.609	0.614
PTGS2	AHR	1854602	1843606	9606.ENSP00000356438	9606.ENSP00000242057	0	0	0	0	0	0	0	0.614	0.614
PLAU	IL1B	1855748	1845335	9606.ENSP00000361850	9606.ENSP00000263341	0	0	0	0	0	0	0	0.614	0.614
FOS	NOS3	1848822	1847875	9606.ENSP00000306245	9606.ENSP00000297494	0	0	0	0	0.046	0	0	0.612	0.614
PARP1	ICAM1	1854450	1845628	9606.ENSP00000355759	9606.ENSP00000264832	0	0	0	0	0	0	0	0.614	0.614
IL10	AHR	1860958	1843606	9606.ENSP00000412237	9606.ENSP00000242057	0	0	0	0	0	0	0	0.613	0.613
FOS	AHR	1848822	1843606	9606.ENSP00000306245	9606.ENSP00000242057	0	0	0	0	0	0	0	0.613	0.613
NOS3	IL1B	1847875	1845335	9606.ENSP00000297494	9606.ENSP00000263341	0	0	0	0	0.101	0	0	0.587	0.612
JUN	CHUK	1855436	1855248	9606.ENSP00000360266	9606.ENSP00000359424	0	0	0	0	0	0	0	0.611	0.611
ERBB2	CDKN1A	1846101	1843736	9606.ENSP00000269571	9606.ENSP00000244741	0	0	0	0	0	0	0	0.609	0.609
IL10	EGF	1860958	1845705	9606.ENSP00000412237	9606.ENSP00000265171	0	0	0	0	0	0	0	0.609	0.609
NOS3	SOD1	1847875	1846132	9606.ENSP00000297494	9606.ENSP00000270142	0	0	0	0	0	0	0	0.609	0.609
NQO1	AHR	1850182	1843606	9606.ENSP00000319788	9606.ENSP00000242057	0	0	0	0	0	0	0	0.607	0.607
PPARG	AHR	1847090	1843606	9606.ENSP00000287820	9606.ENSP00000242057	0	0	0	0	0.049	0.044	0	0.603	0.607
IL8	AHR	1848852	1843606	9606.ENSP00000306512	9606.ENSP00000242057	0	0	0	0	0	0	0	0.606	0.606
CHUK	FOS	1855248	1848822	9606.ENSP00000359424	9606.ENSP00000306245	0	0	0	0	0.048	0	0	0.600	0.603
IL10	CDKN1A	1860958	1843736	9606.ENSP00000412237	9606.ENSP00000244741	0	0	0	0	0	0	0	0.603	0.603
CYP3A4	IL6	1852052	1844631	9606.ENSP00000337915	9606.ENSP00000258743	0	0	0	0	0	0	0	0.603	0.603
GJA1	IL1B	1846806	1845335	9606.ENSP00000282561	9606.ENSP00000263341	0	0	0	0	0	0	0	0.602	0.602
MMP9	FOS	1855661	1848822	9606.ENSP00000361405	9606.ENSP00000306245	0	0	0	0	0.050	0	0	0.598	0.602
SPP1	IL1A	1858269	1845334	9606.ENSP00000378517	9606.ENSP00000263339	0	0	0	0	0	0	0	0.601	0.601
IL8	NOS3	1848852	1847875	9606.ENSP00000306512	9606.ENSP00000297494	0	0	0	0	0.054	0	0	0.595	0.601
PLAU	IL1A	1855748	1845334	9606.ENSP00000361850	9606.ENSP00000263339	0	0	0	0	0	0	0	0.601	0.601
CASP3	NFKBIA	1849375	1842621	9606.ENSP00000311032	9606.ENSP00000216797	0	0	0	0	0.046	0.147	0	0.547	0.599
AR	ERBB3	1856164	1845918	9606.ENSP00000363822	9606.ENSP00000267101	0	0	0	0	0.054	0.378	0	0.369	0.596
CAV1	IL1B	1852186	1845335	9606.ENSP00000339191	9606.ENSP00000263341	0	0	0	0	0	0	0	0.595	0.595
BIRC5	CDKN1A	1848314	1843736	9606.ENSP00000301633	9606.ENSP00000244741	0	0	0	0	0	0	0	0.593	0.593
CASP3	FOS	1849375	1848822	9606.ENSP00000311032	9606.ENSP00000306245	0	0	0	0	0	0	0	0.591	0.591
CD40LG	MMP1	1855311	1850481	9606.ENSP00000359663	9606.ENSP00000322788	0	0	0	0	0	0	0	0.590	0.590
MMP1	PPARG	1850481	1847090	9606.ENSP00000322788	9606.ENSP00000287820	0	0	0	0	0	0	0	0.588	0.588
CDKN1A	CCL2	1843736	1843055	9606.ENSP00000244741	9606.ENSP00000225831	0	0	0	0	0.044	0	0	0.586	0.587
PARP1	CCL2	1854450	1843055	9606.ENSP00000355759	9606.ENSP00000225831	0	0	0	0	0	0	0	0.587	0.587
CASP3	MMP2	1849375	1842719	9606.ENSP00000311032	9606.ENSP00000219070	0	0	0	0	0	0	0	0.586	0.586
AR	SOD1	1856164	1846132	9606.ENSP00000363822	9606.ENSP00000270142	0	0	0	0	0	0	0	0.586	0.586
SELE	MPO	1851385	1843011	9606.ENSP00000331736	9606.ENSP00000225275	0	0	0	0	0.053	0.049	0	0.577	0.585
CXCL2	IL10	1861702	1860958	9606.ENSP00000427279	9606.ENSP00000412237	0	0	0	0	0.051	0	0	0.580	0.585
CHEK1	MAPK1	1859362	1842512	9606.ENSP00000388648	9606.ENSP00000215832	0	0	0.263	0.673	0.049	0.463	0	0.500	0.585
SPP1	CCL2	1858269	1843055	9606.ENSP00000378517	9606.ENSP00000225831	0	0	0	0	0.055	0	0	0.578	0.584
NOS2	ODC1	1850906	1843384	9606.ENSP00000327251	9606.ENSP00000234111	0	0	0	0	0.059	0	0	0.575	0.584
CASP8	CDKN1A	1853692	1843736	9606.ENSP00000351273	9606.ENSP00000244741	0	0	0	0	0	0.044	0	0.583	0.584
PTGS2	CRP	1854602	1844348	9606.ENSP00000356438	9606.ENSP00000255030	0	0	0	0	0	0	0	0.583	0.583
FOS	CDKN1A	1848822	1843736	9606.ENSP00000306245	9606.ENSP00000244741	0	0	0	0	0.054	0	0	0.577	0.582
HIF1A	MAPK1	1852062	1842512	9606.ENSP00000338018	9606.ENSP00000215832	0	0	0	0	0	0.285	0	0.439	0.582
PARP1	HIF1A	1854450	1852062	9606.ENSP00000355759	9606.ENSP00000338018	0	0	0	0	0	0.360	0	0.371	0.581
PTGS1	CASP3	1854170	1849375	9606.ENSP00000354612	9606.ENSP00000311032	0	0	0	0	0	0	0	0.580	0.581
JUN	ERBB3	1855436	1845918	9606.ENSP00000360266	9606.ENSP00000267101	0	0	0	0	0	0.284	0	0.439	0.581
MMP1	SERPINE1	1850481	1842959	9606.ENSP00000322788	9606.ENSP00000223095	0	0	0	0	0.045	0	0	0.580	0.581
CASP3	ICAM1	1849375	1845628	9606.ENSP00000311032	9606.ENSP00000264832	0	0	0	0	0	0	0	0.581	0.581
CAV1	BIRC5	1852186	1848314	9606.ENSP00000339191	9606.ENSP00000301633	0	0	0	0	0	0	0	0.581	0.581
IGF2	MYC	1859600	1856789	9606.ENSP00000391826	9606.ENSP00000367207	0	0	0	0	0	0	0	0.580	0.580
THBD	IL6	1856612	1844631	9606.ENSP00000366307	9606.ENSP00000258743	0	0	0	0	0	0	0	0.580	0.580
SELE	IL2	1851385	1843096	9606.ENSP00000331736	9606.ENSP00000226730	0	0	0	0	0	0	0	0.579	0.579
F3	NOS3	1851684	1847875	9606.ENSP00000334145	9606.ENSP00000297494	0	0	0	0	0	0	0	0.579	0.579
ERBB2	IL2	1846101	1843096	9606.ENSP00000269571	9606.ENSP00000226730	0	0	0	0	0	0	0	0.579	0.579
HIF1A	RB1	1852062	1845924	9606.ENSP00000338018	9606.ENSP00000267163	0	0	0	0	0	0.360	0	0.368	0.578
VCAM1	MPO	1847502	1843011	9606.ENSP00000294728	9606.ENSP00000225275	0	0	0	0	0	0	0	0.578	0.578
AR	HIF1A	1856164	1852062	9606.ENSP00000363822	9606.ENSP00000338018	0	0	0	0	0	0.385	0	0.342	0.578
MMP9	MPO	1855661	1843011	9606.ENSP00000361405	9606.ENSP00000225275	0	0	0	0	0	0	0	0.578	0.578
PARP1	EGF	1854450	1845705	9606.ENSP00000355759	9606.ENSP00000265171	0	0	0	0	0	0	0	0.577	0.577
FOS	CRP	1848822	1844348	9606.ENSP00000306245	9606.ENSP00000255030	0	0	0	0	0	0	0	0.577	0.577
MMP9	HSPB1	1855661	1843915	9606.ENSP00000361405	9606.ENSP00000248553	0	0	0	0	0	0	0	0.577	0.577
CASP3	CCL2	1849375	1843055	9606.ENSP00000311032	9606.ENSP00000225831	0	0	0	0	0.044	0	0	0.576	0.577
EGF	IFNG	1845705	1843180	9606.ENSP00000265171	9606.ENSP00000229135	0	0	0	0	0	0	0	0.577	0.577
IL10	RB1	1860958	1845924	9606.ENSP00000412237	9606.ENSP00000267163	0	0	0	0	0	0	0	0.577	0.577
IL1B	AHR	1845335	1843606	9606.ENSP00000263341	9606.ENSP00000242057	0	0	0	0	0	0	0	0.576	0.576
JUN	VCAM1	1855436	1847502	9606.ENSP00000360266	9606.ENSP00000294728	0	0	0	0	0	0	0	0.576	0.576
MYC	PTGS2	1856789	1854602	9606.ENSP00000367207	9606.ENSP00000356438	0	0	0	0	0	0	0	0.576	0.576
SPP1	AR	1858269	1856164	9606.ENSP00000378517	9606.ENSP00000363822	0	0	0	0	0	0	0	0.576	0.576
NFE2L2	IL8	1858451	1848852	9606.ENSP00000380252	9606.ENSP00000306512	0	0	0	0	0	0	0	0.576	0.576
VCAM1	EGF	1847502	1845705	9606.ENSP00000294728	9606.ENSP00000265171	0	0	0	0	0	0	0	0.575	0.575
CD40LG	MPO	1855311	1843011	9606.ENSP00000359663	9606.ENSP00000225275	0	0	0	0	0	0	0	0.575	0.575
BAX	ERBB2	1847402	1846101	9606.ENSP00000293288	9606.ENSP00000269571	0	0	0	0	0	0	0	0.574	0.574
PTGS2	BAX	1854602	1847402	9606.ENSP00000356438	9606.ENSP00000293288	0	0	0	0	0	0	0	0.574	0.574
MYC	IL8	1856789	1848852	9606.ENSP00000367207	9606.ENSP00000306512	0	0	0	0	0	0	0	0.574	0.574
IL1A	PLAT	1845334	1842802	9606.ENSP00000263339	9606.ENSP00000220809	0	0	0	0	0	0	0	0.573	0.573
HIF1A	EGF	1852062	1845705	9606.ENSP00000338018	9606.ENSP00000265171	0	0	0	0	0	0	0	0.573	0.573
PTGS2	IL2	1854602	1843096	9606.ENSP00000356438	9606.ENSP00000226730	0	0	0	0	0	0	0	0.573	0.573
NOS3	MAPK1	1847875	1842512	9606.ENSP00000297494	9606.ENSP00000215832	0	0	0	0	0.052	0	0	0.564	0.569
PLAT	MMP2	1842802	1842719	9606.ENSP00000220809	9606.ENSP00000219070	0	0	0	0	0	0	0	0.569	0.569
CASP3	SOD1	1849375	1846132	9606.ENSP00000311032	9606.ENSP00000270142	0	0	0	0	0.044	0	0	0.568	0.569
ODC1	IL2	1843384	1843096	9606.ENSP00000234111	9606.ENSP00000226730	0	0	0	0	0	0	0	0.568	0.568
FOS	ICAM1	1848822	1845628	9606.ENSP00000306245	9606.ENSP00000264832	0	0	0	0	0	0	0	0.566	0.566
BAX	GJA1	1847402	1846806	9606.ENSP00000293288	9606.ENSP00000282561	0	0	0	0	0	0	0	0.566	0.566
CASP8	NFKBIA	1853692	1842621	9606.ENSP00000351273	9606.ENSP00000216797	0	0	0	0	0	0.147	0	0.512	0.566
SPP1	CASP3	1858269	1849375	9606.ENSP00000378517	9606.ENSP00000311032	0	0	0	0	0	0.360	0	0.350	0.566
RASSF1	CDKN1A	1853458	1843736	9606.ENSP00000349547	9606.ENSP00000244741	0	0	0	0	0	0	0	0.565	0.565
CASP9	CCNB1	1851230	1844435	9606.ENSP00000330237	9606.ENSP00000256442	0	0	0	0	0.050	0	0	0.558	0.562
IL10	PARP1	1860958	1854450	9606.ENSP00000412237	9606.ENSP00000355759	0	0	0	0	0	0.360	0	0.342	0.561
SPP1	GJA1	1858269	1846806	9606.ENSP00000378517	9606.ENSP00000282561	0	0	0	0	0	0	0	0.560	0.560
MMP9	F3	1855661	1851684	9606.ENSP00000361405	9606.ENSP00000334145	0	0	0	0	0	0	0	0.560	0.560
NOS2	IL8	1850906	1848852	9606.ENSP00000327251	9606.ENSP00000306512	0	0	0	0	0.054	0	0	0.553	0.559
AR	CHUK	1856164	1855248	9606.ENSP00000363822	9606.ENSP00000359424	0	0	0	0	0	0	0	0.558	0.558
CASP9	IL6	1851230	1844631	9606.ENSP00000330237	9606.ENSP00000258743	0	0	0	0	0.045	0	0	0.556	0.558
CD40LG	CDKN1A	1855311	1843736	9606.ENSP00000359663	9606.ENSP00000244741	0	0	0	0	0	0	0	0.557	0.557
MMP9	NQO1	1855661	1850182	9606.ENSP00000361405	9606.ENSP00000319788	0	0	0	0	0	0	0	0.554	0.555
TP63	CDKN1A	1845611	1843736	9606.ENSP00000264731	9606.ENSP00000244741	0	0	0	0	0	0.360	0	0.332	0.555
NOS3	NFKBIA	1847875	1842621	9606.ENSP00000297494	9606.ENSP00000216797	0.309	0	0	0	0.053	0	0	0.375	0.555
IL1B	SERPINE1	1845335	1842959	9606.ENSP00000263341	9606.ENSP00000223095	0	0	0	0	0.055	0	0	0.548	0.554
CHEK1	CASP3	1859362	1849375	9606.ENSP00000388648	9606.ENSP00000311032	0	0	0	0	0.053	0	0	0.548	0.553
CASP3	IFNG	1849375	1843180	9606.ENSP00000311032	9606.ENSP00000229135	0	0	0	0	0	0	0	0.553	0.553
PARP1	RB1	1854450	1845924	9606.ENSP00000355759	9606.ENSP00000267163	0	0	0	0	0.086	0	0	0.532	0.553
MMP9	SELE	1855661	1851385	9606.ENSP00000361405	9606.ENSP00000331736	0	0	0	0	0	0	0	0.552	0.552
AHR	CCL2	1843606	1843055	9606.ENSP00000242057	9606.ENSP00000225831	0	0	0	0	0	0	0	0.551	0.551
AR	VCAM1	1856164	1847502	9606.ENSP00000363822	9606.ENSP00000294728	0	0	0	0	0	0	0	0.550	0.550
IL1B	SLC6A4	1845335	1844969	9606.ENSP00000263341	9606.ENSP00000261707	0	0	0	0	0	0	0	0.549	0.549
CYP1A2	IL6	1852534	1844631	9606.ENSP00000342007	9606.ENSP00000258743	0	0	0	0	0	0	0	0.547	0.548
NOS2	CCL2	1850906	1843055	9606.ENSP00000327251	9606.ENSP00000225831	0	0	0	0	0.054	0	0	0.540	0.546
CHEK1	MYC	1859362	1856789	9606.ENSP00000388648	9606.ENSP00000367207	0	0	0	0	0	0	0	0.545	0.545
MMP9	PPARG	1855661	1847090	9606.ENSP00000361405	9606.ENSP00000287820	0	0	0	0	0	0	0	0.544	0.544
F3	IL1B	1851684	1845335	9606.ENSP00000334145	9606.ENSP00000263341	0	0	0	0	0.052	0	0	0.539	0.544
CCL2	NFKBIA	1843055	1842621	9606.ENSP00000225831	9606.ENSP00000216797	0	0	0	0	0.053	0	0	0.538	0.543
HIF1A	CASP3	1852062	1849375	9606.ENSP00000338018	9606.ENSP00000311032	0	0	0	0	0	0	0	0.543	0.543
SPP1	BIRC5	1858269	1848314	9606.ENSP00000378517	9606.ENSP00000301633	0	0	0	0	0.054	0	0	0.537	0.543
HSPB1	IFNG	1843915	1843180	9606.ENSP00000248553	9606.ENSP00000229135	0	0	0	0	0	0	0	0.543	0.543
NFE2L2	VCAM1	1858451	1847502	9606.ENSP00000380252	9606.ENSP00000294728	0	0	0	0	0	0	0	0.543	0.543
FOS	NFKBIA	1848822	1842621	9606.ENSP00000306245	9606.ENSP00000216797	0	0	0	0	0.101	0.051	0	0.504	0.540
PTGS2	F3	1854602	1851684	9606.ENSP00000356438	9606.ENSP00000334145	0	0	0	0	0.054	0	0	0.532	0.538
SELE	EGF	1851385	1845705	9606.ENSP00000331736	9606.ENSP00000265171	0	0	0	0	0	0	0	0.537	0.537
NFE2L2	MYC	1858451	1856789	9606.ENSP00000380252	9606.ENSP00000367207	0	0	0	0	0	0.360	0	0.303	0.535
CASP8	IL2	1853692	1843096	9606.ENSP00000351273	9606.ENSP00000226730	0	0	0	0	0	0	0	0.535	0.535
GJA1	IFNG	1846806	1843180	9606.ENSP00000282561	9606.ENSP00000229135	0	0	0	0	0	0	0	0.534	0.534
PTGS1	IL6	1854170	1844631	9606.ENSP00000354612	9606.ENSP00000258743	0	0	0	0	0.093	0	0	0.508	0.534
IL6	PLAT	1844631	1842802	9606.ENSP00000258743	9606.ENSP00000220809	0	0	0	0	0.053	0	0	0.529	0.534
F3	EGF	1851684	1845705	9606.ENSP00000334145	9606.ENSP00000265171	0	0	0	0	0	0	0	0.534	0.534
IL10	NFKBIA	1860958	1842621	9606.ENSP00000412237	9606.ENSP00000216797	0	0	0	0	0	0	0	0.532	0.532
IL8	PPARG	1848852	1847090	9606.ENSP00000306512	9606.ENSP00000287820	0	0	0	0	0	0	0	0.531	0.531
FOS	SERPINE1	1848822	1842959	9606.ENSP00000306245	9606.ENSP00000223095	0	0	0	0	0.054	0.101	0	0.492	0.530
CASP8	CASP9	1853692	1851230	9606.ENSP00000351273	9606.ENSP00000330237	0	0	0	0.735	0.052	0.359	0	0.974	0.530
CASP9	EGF	1851230	1845705	9606.ENSP00000330237	9606.ENSP00000265171	0	0	0	0	0	0	0	0.529	0.529
IL10	PPARG	1860958	1847090	9606.ENSP00000412237	9606.ENSP00000287820	0	0	0	0	0	0	0	0.529	0.529
PTGS2	SERPINE1	1854602	1842959	9606.ENSP00000356438	9606.ENSP00000223095	0	0	0	0	0.072	0	0	0.512	0.528
BIRC5	CRP	1848314	1844348	9606.ENSP00000301633	9606.ENSP00000255030	0	0	0	0	0	0	0	0.527	0.527
MMP9	HIF1A	1855661	1852062	9606.ENSP00000361405	9606.ENSP00000338018	0	0	0	0	0	0	0	0.527	0.527
AR	MMP1	1856164	1850481	9606.ENSP00000363822	9606.ENSP00000322788	0	0	0	0	0	0	0	0.527	0.527
CD40LG	CASP8	1855311	1853692	9606.ENSP00000359663	9606.ENSP00000351273	0	0	0	0	0.107	0	0	0.491	0.526
CXCL2	IL1A	1861702	1845334	9606.ENSP00000427279	9606.ENSP00000263339	0	0	0	0	0.184	0	0	0.443	0.526
PLAU	IL8	1855748	1848852	9606.ENSP00000361850	9606.ENSP00000306512	0	0	0	0	0.089	0	0	0.501	0.526
PTGS1	NOS2	1854170	1850906	9606.ENSP00000354612	9606.ENSP00000327251	0	0	0	0	0.054	0.292	0	0.347	0.525
HIF1A	ERBB2	1852062	1846101	9606.ENSP00000338018	9606.ENSP00000269571	0	0	0	0	0	0	0	0.525	0.525
SPP1	VCAM1	1858269	1847502	9606.ENSP00000378517	9606.ENSP00000294728	0	0	0	0	0	0	0	0.525	0.525
NOS2	ICAM1	1850906	1845628	9606.ENSP00000327251	9606.ENSP00000264832	0	0	0	0	0.047	0.051	0	0.516	0.524
DUOX2	NOS3	1857787	1847875	9606.ENSP00000373691	9606.ENSP00000297494	0	0	0	0	0.055	0	0	0.515	0.522
NOS2	IL2	1850906	1843096	9606.ENSP00000327251	9606.ENSP00000226730	0	0	0	0	0	0	0	0.521	0.521
JUN	ODC1	1855436	1843384	9606.ENSP00000360266	9606.ENSP00000234111	0	0	0	0	0	0	0	0.520	0.520
CAV1	NOS2	1852186	1850906	9606.ENSP00000339191	9606.ENSP00000327251	0	0	0	0	0	0.360	0	0.278	0.518
PTGS2	SELE	1854602	1851385	9606.ENSP00000356438	9606.ENSP00000331736	0	0	0	0	0.053	0.049	0	0.507	0.517
HSPB1	NFKBIA	1843915	1842621	9606.ENSP00000248553	9606.ENSP00000216797	0	0	0	0	0	0.360	0	0.277	0.517
IFNG	MPO	1843180	1843011	9606.ENSP00000229135	9606.ENSP00000225275	0	0	0	0	0	0	0	0.516	0.516
IFNG	NFKBIA	1843180	1842621	9606.ENSP00000229135	9606.ENSP00000216797	0	0	0	0	0	0	0	0.516	0.516
NOS2	FOS	1850906	1848822	9606.ENSP00000327251	9606.ENSP00000306245	0	0	0	0	0.046	0	0	0.513	0.516
CXCL2	ICAM1	1861702	1845628	9606.ENSP00000427279	9606.ENSP00000264832	0	0	0	0	0.142	0	0	0.457	0.515
JUN	BIRC5	1855436	1848314	9606.ENSP00000360266	9606.ENSP00000301633	0	0	0	0	0.052	0	0	0.508	0.513
PTGS2	CASP9	1854602	1851230	9606.ENSP00000356438	9606.ENSP00000330237	0	0	0	0	0.042	0	0	0.511	0.512
CYP1A2	NQO1	1852534	1850182	9606.ENSP00000342007	9606.ENSP00000319788	0	0	0	0	0.053	0	0	0.505	0.512
CHUK	CASP3	1855248	1849375	9606.ENSP00000359424	9606.ENSP00000311032	0	0	0	0	0.086	0	0	0.487	0.512
CASP3	PPARG	1849375	1847090	9606.ENSP00000311032	9606.ENSP00000287820	0	0	0	0	0	0.054	0	0.505	0.511
CASP9	ERBB2	1851230	1846101	9606.ENSP00000330237	9606.ENSP00000269571	0	0	0	0	0	0	0	0.511	0.511
NFE2L2	ERBB2	1858451	1846101	9606.ENSP00000380252	9606.ENSP00000269571	0	0	0	0	0.054	0	0	0.504	0.511
EGF	SLC6A4	1845705	1844969	9606.ENSP00000265171	9606.ENSP00000261707	0	0	0	0	0.045	0	0	0.508	0.510
ODC1	MMP2	1843384	1842719	9606.ENSP00000234111	9606.ENSP00000219070	0	0	0	0	0	0	0	0.509	0.509
CD40LG	MAPK1	1855311	1842512	9606.ENSP00000359663	9606.ENSP00000215832	0	0	0	0	0.074	0	0	0.491	0.508
THBD	IL8	1856612	1848852	9606.ENSP00000366307	9606.ENSP00000306512	0	0	0	0	0.054	0	0	0.502	0.508
CCNB1	MAPK1	1844435	1842512	9606.ENSP00000256442	9606.ENSP00000215832	0	0	0	0	0.055	0.103	0	0.466	0.508
CASP8	IL8	1853692	1848852	9606.ENSP00000351273	9606.ENSP00000306512	0	0	0	0	0.052	0	0	0.502	0.507
JUN	CCNB1	1855436	1844435	9606.ENSP00000360266	9606.ENSP00000256442	0	0	0	0	0	0.067	0	0.492	0.506
RB1	IL6	1845924	1844631	9606.ENSP00000267163	9606.ENSP00000258743	0	0	0	0	0	0	0	0.505	0.505
PLAT	MAPK1	1842802	1842512	9606.ENSP00000220809	9606.ENSP00000215832	0	0	0	0	0	0.376	0	0.239	0.505
THBD	NOS3	1856612	1847875	9606.ENSP00000366307	9606.ENSP00000297494	0	0	0	0	0	0	0	0.505	0.505
FOS	BAX	1848822	1847402	9606.ENSP00000306245	9606.ENSP00000293288	0	0	0	0	0.044	0	0	0.504	0.505
CASP8	EGF	1853692	1845705	9606.ENSP00000351273	9606.ENSP00000265171	0	0	0	0	0	0	0	0.505	0.505
JUN	CRP	1855436	1844348	9606.ENSP00000360266	9606.ENSP00000255030	0	0	0	0	0	0	0	0.505	0.505
MMP9	BIRC5	1855661	1848314	9606.ENSP00000361405	9606.ENSP00000301633	0	0	0	0	0	0	0	0.504	0.504
VCAM1	PPARG	1847502	1847090	9606.ENSP00000294728	9606.ENSP00000287820	0	0	0	0	0	0	0	0.504	0.504
HIF1A	IL6	1852062	1844631	9606.ENSP00000338018	9606.ENSP00000258743	0	0	0	0	0	0	0	0.504	0.504
CD40LG	CASP3	1855311	1849375	9606.ENSP00000359663	9606.ENSP00000311032	0	0	0	0	0	0	0	0.504	0.504
CD40LG	EGF	1855311	1845705	9606.ENSP00000359663	9606.ENSP00000265171	0	0	0	0	0	0	0	0.503	0.503
BIRC5	RB1	1848314	1845924	9606.ENSP00000301633	9606.ENSP00000267163	0	0	0	0	0	0	0	0.503	0.503
MMP9	BAX	1855661	1847402	9606.ENSP00000361405	9606.ENSP00000293288	0	0	0	0	0	0	0	0.503	0.503
CHEK1	BAX	1859362	1847402	9606.ENSP00000388648	9606.ENSP00000293288	0	0	0	0	0	0	0	0.503	0.503
VCAM1	NFKBIA	1847502	1842621	9606.ENSP00000294728	9606.ENSP00000216797	0	0	0	0	0	0	0	0.503	0.503
IL10	MYC	1860958	1856789	9606.ENSP00000412237	9606.ENSP00000367207	0	0	0	0	0	0	0	0.503	0.503
NOS2	CASP3	1850906	1849375	9606.ENSP00000327251	9606.ENSP00000311032	0	0	0	0	0	0	0	0.502	0.502
SPP1	AHR	1858269	1843606	9606.ENSP00000378517	9606.ENSP00000242057	0	0	0	0	0	0	0	0.502	0.502
IGF2	ERBB2	1859600	1846101	9606.ENSP00000391826	9606.ENSP00000269571	0	0	0	0	0	0	0	0.502	0.502
JUN	F3	1855436	1851684	9606.ENSP00000360266	9606.ENSP00000334145	0	0	0	0	0	0	0	0.501	0.501
MMP9	IL2	1855661	1843096	9606.ENSP00000361405	9606.ENSP00000226730	0	0	0	0	0	0	0	0.501	0.501
IL2	MPO	1843096	1843011	9606.ENSP00000226730	9606.ENSP00000225275	0	0	0	0	0	0	0	0.501	0.501
MMP1	ICAM1	1850481	1845628	9606.ENSP00000322788	9606.ENSP00000264832	0	0	0	0	0	0	0	0.501	0.501
F3	MPO	1851684	1843011	9606.ENSP00000334145	9606.ENSP00000225275	0	0	0	0	0	0	0	0.501	0.501
SPP1	JUN	1858269	1855436	9606.ENSP00000378517	9606.ENSP00000360266	0	0	0	0	0	0	0	0.501	0.501
CHEK1	RASSF1	1859362	1853458	9606.ENSP00000388648	9606.ENSP00000349547	0	0	0	0	0	0	0	0.500	0.500
PLAU	IL6	1855748	1844631	9606.ENSP00000361850	9606.ENSP00000258743	0	0	0	0	0	0	0	0.500	0.499
PTGS2	SOD1	1854602	1846132	9606.ENSP00000356438	9606.ENSP00000270142	0	0	0	0	0.053	0	0.235	0.364	0.499
SPP1	IL8	1858269	1848852	9606.ENSP00000378517	9606.ENSP00000306512	0	0	0	0	0	0	0	0.500	0.499
CASP3	MPO	1849375	1843011	9606.ENSP00000311032	9606.ENSP00000225275	0	0	0	0	0	0	0	0.499	0.499
MYC	ERBB3	1856789	1845918	9606.ENSP00000367207	9606.ENSP00000267101	0	0	0	0	0	0	0	0.497	0.497
MMP9	NFKBIA	1855661	1842621	9606.ENSP00000361405	9606.ENSP00000216797	0	0	0	0	0.054	0	0	0.491	0.497
ALOX5	MMP2	1856107	1842719	9606.ENSP00000363512	9606.ENSP00000219070	0	0	0	0	0.053	0	0	0.490	0.496
NOS3	IFNG	1847875	1843180	9606.ENSP00000297494	9606.ENSP00000229135	0	0	0	0	0	0	0	0.496	0.496
PTGS2	CDKN1A	1854602	1843736	9606.ENSP00000356438	9606.ENSP00000244741	0	0	0	0	0.054	0	0	0.490	0.496
PTGS2	CASP8	1854602	1853692	9606.ENSP00000356438	9606.ENSP00000351273	0	0	0	0	0	0	0	0.496	0.496
SPP1	SERPINE1	1858269	1842959	9606.ENSP00000378517	9606.ENSP00000223095	0	0	0	0	0	0	0	0.495	0.495
NFE2L2	CDKN1A	1858451	1843736	9606.ENSP00000380252	9606.ENSP00000244741	0	0	0	0	0	0.396	0	0.198	0.495
ERBB2	NFKBIA	1846101	1842621	9606.ENSP00000269571	9606.ENSP00000216797	0	0	0	0	0	0.292	0	0.315	0.494
CHUK	IL6	1855248	1844631	9606.ENSP00000359424	9606.ENSP00000258743	0	0	0	0	0.043	0	0	0.493	0.494
IL10	CASP8	1860958	1853692	9606.ENSP00000412237	9606.ENSP00000351273	0	0	0	0	0	0	0	0.493	0.493
HIF1A	IL8	1852062	1848852	9606.ENSP00000338018	9606.ENSP00000306512	0	0	0	0	0.042	0	0	0.492	0.492
VCAM1	MAPK1	1847502	1842512	9606.ENSP00000294728	9606.ENSP00000215832	0	0	0	0	0	0.041	0	0.492	0.492
MYC	ICAM1	1856789	1845628	9606.ENSP00000367207	9606.ENSP00000264832	0	0	0	0	0	0	0	0.492	0.491
IL10	MMP1	1860958	1850481	9606.ENSP00000412237	9606.ENSP00000322788	0	0	0	0	0	0	0	0.492	0.491
IL1A	CRP	1845334	1844348	9606.ENSP00000263339	9606.ENSP00000255030	0	0	0	0	0	0	0	0.492	0.491
CASP8	ERBB2	1853692	1846101	9606.ENSP00000351273	9606.ENSP00000269571	0	0	0	0	0	0	0	0.490	0.490
MMP1	VCAM1	1850481	1847502	9606.ENSP00000322788	9606.ENSP00000294728	0	0	0	0	0	0	0	0.490	0.489
SERPINE1	MAPK1	1842959	1842512	9606.ENSP00000223095	9606.ENSP00000215832	0	0	0	0	0	0.099	0	0.456	0.489
IGF2	FOS	1859600	1848822	9606.ENSP00000391826	9606.ENSP00000306245	0	0	0	0	0	0	0	0.489	0.489
CXCL2	ALOX5	1861702	1856107	9606.ENSP00000427279	9606.ENSP00000363512	0	0	0	0	0	0	0	0.489	0.489
PTGS2	PARP1	1854602	1854450	9606.ENSP00000356438	9606.ENSP00000355759	0	0	0	0	0	0	0	0.490	0.489
MMP1	PLAT	1850481	1842802	9606.ENSP00000322788	9606.ENSP00000220809	0	0	0	0	0.055	0	0	0.480	0.487
CASP8	CCNB1	1853692	1844435	9606.ENSP00000351273	9606.ENSP00000256442	0	0	0	0	0.050	0	0	0.479	0.484
GJA1	CRP	1846806	1844348	9606.ENSP00000282561	9606.ENSP00000255030	0	0	0	0	0	0	0	0.484	0.484
FOS	CCNB1	1848822	1844435	9606.ENSP00000306245	9606.ENSP00000256442	0	0	0	0	0.044	0.118	0	0.436	0.483
CHEK1	MMP9	1859362	1855661	9606.ENSP00000388648	9606.ENSP00000361405	0	0	0	0	0	0	0	0.482	0.482
RB1	IL2	1845924	1843096	9606.ENSP00000267163	9606.ENSP00000226730	0	0	0	0	0	0	0	0.481	0.481
BAX	IL1B	1847402	1845335	9606.ENSP00000293288	9606.ENSP00000263341	0	0	0	0	0	0	0	0.481	0.481
CXCL2	NFKBIA	1861702	1842621	9606.ENSP00000427279	9606.ENSP00000216797	0	0	0	0	0.239	0	0	0.345	0.480
CASP3	VCAM1	1849375	1847502	9606.ENSP00000311032	9606.ENSP00000294728	0	0	0	0	0	0	0	0.480	0.480
ERBB2	IFNG	1846101	1843180	9606.ENSP00000269571	9606.ENSP00000229135	0	0	0	0	0	0	0	0.480	0.480
CLDN4	MAPK1	1852595	1842512	9606.ENSP00000342445	9606.ENSP00000215832	0	0	0	0	0.051	0	0	0.473	0.479
SELE	PLAT	1851385	1842802	9606.ENSP00000331736	9606.ENSP00000220809	0	0	0	0	0	0.102	0	0.443	0.478
IGF2	JUN	1859600	1855436	9606.ENSP00000391826	9606.ENSP00000360266	0	0	0	0	0	0	0	0.478	0.478
SPP1	CASP8	1858269	1853692	9606.ENSP00000378517	9606.ENSP00000351273	0	0	0	0	0	0.360	0	0.215	0.476
CASP9	NFKBIA	1851230	1842621	9606.ENSP00000330237	9606.ENSP00000216797	0	0	0	0	0	0.147	0	0.411	0.476
ERBB2	MAPK1	1846101	1842512	9606.ENSP00000269571	9606.ENSP00000215832	0	0	0	0.631	0	0.256	0	0.807	0.475
CHEK1	CHUK	1859362	1855248	9606.ENSP00000388648	9606.ENSP00000359424	0	0	0	0.655	0.055	0.360	0	0.508	0.475
F3	IL2	1851684	1843096	9606.ENSP00000334145	9606.ENSP00000226730	0	0	0	0	0	0	0	0.475	0.475
THBD	CCL2	1856612	1843055	9606.ENSP00000366307	9606.ENSP00000225831	0	0	0	0	0	0	0	0.475	0.475
PTGS1	CAV1	1854170	1852186	9606.ENSP00000354612	9606.ENSP00000339191	0	0	0	0	0	0.360	0	0.211	0.473
ALOX5	CDKN1A	1856107	1843736	9606.ENSP00000363512	9606.ENSP00000244741	0	0	0	0	0	0	0	0.472	0.472
MYC	IL1B	1856789	1845335	9606.ENSP00000367207	9606.ENSP00000263341	0	0	0	0	0	0.095	0	0.441	0.472
AR	PARP1	1856164	1854450	9606.ENSP00000363822	9606.ENSP00000355759	0	0	0	0	0	0	0	0.471	0.471
BAX	IL2	1847402	1843096	9606.ENSP00000293288	9606.ENSP00000226730	0	0	0	0	0	0	0	0.470	0.470
CASP9	IL1B	1851230	1845335	9606.ENSP00000330237	9606.ENSP00000263341	0	0	0	0	0.042	0.066	0	0.455	0.469
CASP9	HSPB1	1851230	1843915	9606.ENSP00000330237	9606.ENSP00000248553	0	0	0	0	0	0.066	0	0.454	0.468
SPP1	IFNG	1858269	1843180	9606.ENSP00000378517	9606.ENSP00000229135	0	0	0	0	0	0	0	0.468	0.468
SOD1	MPO	1846132	1843011	9606.ENSP00000270142	9606.ENSP00000225275	0	0	0	0	0.053	0	0.235	0.322	0.466
MMP1	AHR	1850481	1843606	9606.ENSP00000322788	9606.ENSP00000242057	0	0	0	0	0	0	0	0.465	0.465
MMP9	CASP9	1855661	1851230	9606.ENSP00000361405	9606.ENSP00000330237	0	0	0	0	0	0	0	0.462	0.462
IL1A	NFKBIA	1845334	1842621	9606.ENSP00000263339	9606.ENSP00000216797	0	0	0	0	0.073	0	0	0.443	0.461
HIF1A	PPARG	1852062	1847090	9606.ENSP00000338018	9606.ENSP00000287820	0	0	0	0	0.045	0.079	0	0.436	0.460
ICAM1	PLAT	1845628	1842802	9606.ENSP00000264832	9606.ENSP00000220809	0	0	0	0	0	0	0	0.460	0.460
CYP1A1	JUN	1857086	1855436	9606.ENSP00000369050	9606.ENSP00000360266	0	0	0	0	0	0.097	0	0.426	0.459
GSTP1	MAPK1	1858630	1842512	9606.ENSP00000381607	9606.ENSP00000215832	0	0	0	0	0	0.343	0	0.210	0.459
MYC	HSPB1	1856789	1843915	9606.ENSP00000367207	9606.ENSP00000248553	0	0	0	0	0	0.095	0	0.425	0.457
MMP9	CASP8	1855661	1853692	9606.ENSP00000361405	9606.ENSP00000351273	0	0	0	0	0.050	0	0	0.452	0.457
GSTP1	NFE2L2	1858630	1858451	9606.ENSP00000381607	9606.ENSP00000380252	0	0	0	0	0	0	0	0.457	0.457
CHUK	NOS3	1855248	1847875	9606.ENSP00000359424	9606.ENSP00000297494	0	0	0	0	0	0	0	0.456	0.456
SELE	MMP2	1851385	1842719	9606.ENSP00000331736	9606.ENSP00000219070	0	0	0	0	0	0	0	0.455	0.455
F3	MMP2	1851684	1842719	9606.ENSP00000334145	9606.ENSP00000219070	0	0	0	0	0	0	0	0.455	0.455
CXCL2	MPO	1861702	1843011	9606.ENSP00000427279	9606.ENSP00000225275	0	0	0	0	0	0	0	0.454	0.454
JUN	SOD1	1855436	1846132	9606.ENSP00000360266	9606.ENSP00000270142	0	0	0	0	0	0	0	0.454	0.454
ERBB2	CCNB1	1846101	1844435	9606.ENSP00000269571	9606.ENSP00000256442	0	0	0	0	0	0	0	0.454	0.454
CHUK	IL1B	1855248	1845335	9606.ENSP00000359424	9606.ENSP00000263341	0	0	0	0	0.052	0	0	0.446	0.452
AR	BIRC5	1856164	1848314	9606.ENSP00000363822	9606.ENSP00000301633	0	0	0	0	0	0.113	0	0.408	0.452
CXCL2	SELE	1861702	1851385	9606.ENSP00000427279	9606.ENSP00000331736	0	0	0	0	0.215	0	0	0.329	0.451
HIF1A	BAX	1852062	1847402	9606.ENSP00000338018	9606.ENSP00000293288	0	0	0	0	0.045	0	0	0.449	0.451
MYC	SERPINE1	1856789	1842959	9606.ENSP00000367207	9606.ENSP00000223095	0	0	0	0	0.055	0	0	0.443	0.451
ERBB3	MAPK1	1845918	1842512	9606.ENSP00000267101	9606.ENSP00000215832	0	0	0	0.626	0	0.256	0	0.711	0.450
PTGS1	EGF	1854170	1845705	9606.ENSP00000354612	9606.ENSP00000265171	0	0	0	0	0	0	0	0.450	0.450
IL6	HSPB1	1844631	1843915	9606.ENSP00000258743	9606.ENSP00000248553	0	0	0	0	0	0	0	0.449	0.449
CDKN1A	IL2	1843736	1843096	9606.ENSP00000244741	9606.ENSP00000226730	0	0	0	0	0	0	0	0.449	0.449
CASP8	FOS	1853692	1848822	9606.ENSP00000351273	9606.ENSP00000306245	0	0	0	0	0.053	0	0	0.442	0.449
IGF2	RB1	1859600	1845924	9606.ENSP00000391826	9606.ENSP00000267163	0	0	0	0	0	0	0	0.448	0.448
SPP1	MMP1	1858269	1850481	9606.ENSP00000378517	9606.ENSP00000322788	0	0	0	0	0.053	0	0	0.442	0.448
CCL2	PLAT	1843055	1842802	9606.ENSP00000225831	9606.ENSP00000220809	0	0	0	0	0.053	0	0	0.441	0.447
NOS2	MAPK1	1850906	1842512	9606.ENSP00000327251	9606.ENSP00000215832	0	0	0	0	0.052	0	0	0.441	0.447
PTGS1	IL8	1854170	1848852	9606.ENSP00000354612	9606.ENSP00000306512	0	0	0	0	0.053	0	0	0.441	0.447
CHUK	PTGS2	1855248	1854602	9606.ENSP00000359424	9606.ENSP00000356438	0	0	0	0	0.054	0	0	0.440	0.447
SELE	NFKBIA	1851385	1842621	9606.ENSP00000331736	9606.ENSP00000216797	0	0	0	0	0.054	0	0	0.440	0.447
CHEK1	CASP9	1859362	1851230	9606.ENSP00000388648	9606.ENSP00000330237	0	0	0	0	0.053	0	0	0.440	0.447
NOS3	PLAT	1847875	1842802	9606.ENSP00000297494	9606.ENSP00000220809	0	0	0	0	0	0	0	0.447	0.447
PLAU	PTGS2	1855748	1854602	9606.ENSP00000361850	9606.ENSP00000356438	0	0	0	0	0.053	0	0	0.441	0.447
MMP9	PARP1	1855661	1854450	9606.ENSP00000361405	9606.ENSP00000355759	0	0	0	0	0	0	0	0.446	0.446
JUN	NQO1	1855436	1850182	9606.ENSP00000360266	9606.ENSP00000319788	0	0	0	0	0	0	0	0.446	0.446
CASP3	ERBB3	1849375	1845918	9606.ENSP00000311032	9606.ENSP00000267101	0	0	0	0	0	0	0	0.445	0.445
AR	BAX	1856164	1847402	9606.ENSP00000363822	9606.ENSP00000293288	0	0	0	0	0	0	0	0.444	0.444
PLAU	ERBB2	1855748	1846101	9606.ENSP00000361850	9606.ENSP00000269571	0	0	0	0	0.044	0	0	0.443	0.444
IFNG	SERPINE1	1843180	1842959	9606.ENSP00000229135	9606.ENSP00000223095	0	0	0	0	0	0	0	0.444	0.444
CHUK	IL8	1855248	1848852	9606.ENSP00000359424	9606.ENSP00000306512	0	0	0	0	0	0	0	0.444	0.444
MMP9	CD40LG	1855661	1855311	9606.ENSP00000361405	9606.ENSP00000359663	0	0	0	0	0	0	0	0.444	0.444
PPARG	IFNG	1847090	1843180	9606.ENSP00000287820	9606.ENSP00000229135	0	0	0	0	0	0	0	0.444	0.444
NFE2L2	SOD1	1858451	1846132	9606.ENSP00000380252	9606.ENSP00000270142	0	0	0	0	0	0	0	0.443	0.443
VCAM1	PLAT	1847502	1842802	9606.ENSP00000294728	9606.ENSP00000220809	0	0	0	0	0	0	0	0.443	0.443
IL8	BAX	1848852	1847402	9606.ENSP00000306512	9606.ENSP00000293288	0	0	0	0	0	0	0	0.443	0.443
BAX	HSPB1	1847402	1843915	9606.ENSP00000293288	9606.ENSP00000248553	0	0	0	0	0	0	0	0.443	0.443
MYC	PPARG	1856789	1847090	9606.ENSP00000367207	9606.ENSP00000287820	0	0	0	0	0	0	0	0.443	0.443
FOS	VCAM1	1848822	1847502	9606.ENSP00000306245	9606.ENSP00000294728	0	0	0	0	0	0	0	0.443	0.443
NOS2	VCAM1	1850906	1847502	9606.ENSP00000327251	9606.ENSP00000294728	0	0	0	0	0	0	0	0.443	0.443
CASP9	IL8	1851230	1848852	9606.ENSP00000330237	9606.ENSP00000306512	0	0	0	0	0.052	0	0	0.436	0.443
EGF	CCNB1	1845705	1844435	9606.ENSP00000265171	9606.ENSP00000256442	0	0	0	0	0	0	0	0.443	0.443
IL2	NFKBIA	1843096	1842621	9606.ENSP00000226730	9606.ENSP00000216797	0	0	0	0	0	0	0	0.443	0.443
F3	IFNG	1851684	1843180	9606.ENSP00000334145	9606.ENSP00000229135	0	0	0	0	0	0	0	0.443	0.443
PTGS2	ODC1	1854602	1843384	9606.ENSP00000356438	9606.ENSP00000234111	0	0	0	0	0	0	0	0.442	0.442
CYP3A4	NQO1	1852052	1850182	9606.ENSP00000337915	9606.ENSP00000319788	0	0	0	0	0	0	0	0.442	0.442
JUN	MPO	1855436	1843011	9606.ENSP00000360266	9606.ENSP00000225275	0	0	0	0	0	0	0	0.442	0.442
THBD	CD40LG	1856612	1855311	9606.ENSP00000366307	9606.ENSP00000359663	0	0	0	0	0	0	0	0.442	0.442
SOD1	IL6	1846132	1844631	9606.ENSP00000270142	9606.ENSP00000258743	0	0	0	0	0	0	0	0.442	0.442
NOS2	SOD1	1850906	1846132	9606.ENSP00000327251	9606.ENSP00000270142	0	0	0	0	0	0	0	0.442	0.442
IL1A	MMP2	1845334	1842719	9606.ENSP00000263339	9606.ENSP00000219070	0	0	0	0	0	0	0	0.442	0.442
JUN	CAV1	1855436	1852186	9606.ENSP00000360266	9606.ENSP00000339191	0	0	0	0	0	0	0	0.442	0.442
SPP1	MYC	1858269	1856789	9606.ENSP00000378517	9606.ENSP00000367207	0	0	0	0	0	0	0	0.442	0.442
NOS3	BAX	1847875	1847402	9606.ENSP00000297494	9606.ENSP00000293288	0	0	0	0	0	0	0	0.442	0.442
ALOX5	IL8	1856107	1848852	9606.ENSP00000363512	9606.ENSP00000306512	0	0	0	0	0	0	0	0.442	0.442
PPARG	NFKBIA	1847090	1842621	9606.ENSP00000287820	9606.ENSP00000216797	0	0	0	0	0	0	0	0.442	0.442
CD40LG	IL1A	1855311	1845334	9606.ENSP00000359663	9606.ENSP00000263339	0	0	0	0	0	0	0	0.441	0.441
PTGS2	RB1	1854602	1845924	9606.ENSP00000356438	9606.ENSP00000267163	0	0	0	0	0	0	0	0.441	0.441
SPP1	CRP	1858269	1844348	9606.ENSP00000378517	9606.ENSP00000255030	0	0	0	0	0	0	0	0.441	0.441
BAX	NFKBIA	1847402	1842621	9606.ENSP00000293288	9606.ENSP00000216797	0	0	0	0	0	0	0	0.441	0.441
F3	MMP1	1851684	1850481	9606.ENSP00000334145	9606.ENSP00000322788	0	0	0	0	0	0	0	0.441	0.441
THBD	PLAU	1856612	1855748	9606.ENSP00000366307	9606.ENSP00000361850	0	0	0	0	0	0	0	0.441	0.441
CHUK	NOS2	1855248	1850906	9606.ENSP00000359424	9606.ENSP00000327251	0	0	0	0	0	0	0	0.441	0.441
BIRC5	MMP2	1848314	1842719	9606.ENSP00000301633	9606.ENSP00000219070	0	0	0	0	0	0	0	0.441	0.441
IL8	PLAT	1848852	1842802	9606.ENSP00000306512	9606.ENSP00000220809	0	0	0	0	0	0	0	0.441	0.441
IL10	BAX	1860958	1847402	9606.ENSP00000412237	9606.ENSP00000293288	0	0	0	0	0	0	0	0.441	0.441
IGF2	AR	1859600	1856164	9606.ENSP00000391826	9606.ENSP00000363822	0	0	0	0	0	0	0	0.441	0.441
SPP1	IL2	1858269	1843096	9606.ENSP00000378517	9606.ENSP00000226730	0	0	0	0	0	0	0	0.441	0.441
NQO1	MPO	1850182	1843011	9606.ENSP00000319788	9606.ENSP00000225275	0	0	0	0	0	0	0	0.440	0.440
MYC	PLAU	1856789	1855748	9606.ENSP00000367207	9606.ENSP00000361850	0	0	0	0	0	0.093	0	0.408	0.440
CAV1	IL6	1852186	1844631	9606.ENSP00000339191	9606.ENSP00000258743	0	0	0	0	0	0	0	0.440	0.440
NQO1	SOD1	1850182	1846132	9606.ENSP00000319788	9606.ENSP00000270142	0	0	0	0	0	0	0	0.440	0.440
NQO1	CASP3	1850182	1849375	9606.ENSP00000319788	9606.ENSP00000311032	0	0	0	0	0	0	0	0.440	0.440
NOS3	GJA1	1847875	1846806	9606.ENSP00000297494	9606.ENSP00000282561	0	0	0	0	0	0	0	0.440	0.440
JUN	PTGS1	1855436	1854170	9606.ENSP00000360266	9606.ENSP00000354612	0	0	0	0	0	0	0	0.440	0.440
AR	PTGS2	1856164	1854602	9606.ENSP00000363822	9606.ENSP00000356438	0	0	0	0	0	0.042	0	0.439	0.439
SELE	FOS	1851385	1848822	9606.ENSP00000331736	9606.ENSP00000306245	0	0	0	0	0.089	0	0	0.409	0.438
CXCL2	IFNG	1861702	1843180	9606.ENSP00000427279	9606.ENSP00000229135	0	0	0	0	0	0	0	0.438	0.438
CD40LG	BAX	1855311	1847402	9606.ENSP00000359663	9606.ENSP00000293288	0	0	0	0	0	0	0	0.438	0.438
CD40LG	SERPINE1	1855311	1842959	9606.ENSP00000359663	9606.ENSP00000223095	0	0	0	0	0	0	0	0.437	0.437
PTGS2	GJA1	1854602	1846806	9606.ENSP00000356438	9606.ENSP00000282561	0	0	0	0	0	0	0	0.437	0.437
MYC	NOS3	1856789	1847875	9606.ENSP00000367207	9606.ENSP00000297494	0	0	0	0	0	0	0	0.437	0.437
MMP9	RB1	1855661	1845924	9606.ENSP00000361405	9606.ENSP00000267163	0	0	0	0	0	0	0	0.437	0.437
BAX	PPARG	1847402	1847090	9606.ENSP00000293288	9606.ENSP00000287820	0	0	0	0	0	0	0	0.435	0.435
CHUK	HSPB1	1855248	1843915	9606.ENSP00000359424	9606.ENSP00000248553	0	0	0	0	0	0.360	0	0.152	0.434
CASP8	NOS3	1853692	1847875	9606.ENSP00000351273	9606.ENSP00000297494	0	0	0	0	0	0	0	0.434	0.434
MPO	SERPINE1	1843011	1842959	9606.ENSP00000225275	9606.ENSP00000223095	0	0	0	0	0	0	0	0.433	0.433
PARP1	NFKBIA	1854450	1842621	9606.ENSP00000355759	9606.ENSP00000216797	0	0	0	0	0.055	0	0	0.425	0.433
CASP9	IL2	1851230	1843096	9606.ENSP00000330237	9606.ENSP00000226730	0	0	0	0	0	0	0	0.431	0.431
BIRC5	MAPK1	1848314	1842512	9606.ENSP00000301633	9606.ENSP00000215832	0	0	0	0	0.059	0	0	0.419	0.430
IL10	PTGS1	1860958	1854170	9606.ENSP00000412237	9606.ENSP00000354612	0	0	0	0	0.045	0	0	0.427	0.429
FOS	HSPB1	1848822	1843915	9606.ENSP00000306245	9606.ENSP00000248553	0	0	0	0	0	0	0	0.429	0.429
IL10	ERBB2	1860958	1846101	9606.ENSP00000412237	9606.ENSP00000269571	0	0	0	0	0	0	0	0.428	0.428
CASP9	FOS	1851230	1848822	9606.ENSP00000330237	9606.ENSP00000306245	0	0	0	0	0	0	0	0.426	0.426
CHEK1	JUN	1859362	1855436	9606.ENSP00000388648	9606.ENSP00000360266	0	0	0	0	0	0.067	0	0.408	0.425
PLAU	PLAT	1855748	1842802	9606.ENSP00000361850	9606.ENSP00000220809	0	0	0	0.887	0	0.360	0	0.895	0.425
BIRC5	IL2	1848314	1843096	9606.ENSP00000301633	9606.ENSP00000226730	0	0	0	0	0	0	0	0.424	0.424
SELE	MAPK1	1851385	1842512	9606.ENSP00000331736	9606.ENSP00000215832	0	0	0	0	0	0	0	0.423	0.423
CXCL2	FOS	1861702	1848822	9606.ENSP00000427279	9606.ENSP00000306245	0	0	0	0	0.245	0	0	0.264	0.421
CASP8	ICAM1	1853692	1845628	9606.ENSP00000351273	9606.ENSP00000264832	0	0	0	0	0.047	0	0	0.415	0.418
CYP1A1	PTGS2	1857086	1854602	9606.ENSP00000369050	9606.ENSP00000356438	0	0	0	0	0.057	0	0	0.409	0.418
IL8	CDKN1A	1848852	1843736	9606.ENSP00000306512	9606.ENSP00000244741	0	0	0	0	0.054	0	0	0.409	0.417
IGF2	MMP9	1859600	1855661	9606.ENSP00000391826	9606.ENSP00000361405	0	0	0	0	0.051	0	0	0.411	0.417
SELE	NOS2	1851385	1850906	9606.ENSP00000331736	9606.ENSP00000327251	0	0	0	0	0.054	0	0	0.409	0.417
MMP9	NOS2	1855661	1850906	9606.ENSP00000361405	9606.ENSP00000327251	0	0	0	0	0.064	0	0	0.403	0.417
CHUK	TP63	1855248	1845611	9606.ENSP00000359424	9606.ENSP00000264731	0	0	0	0	0	0.360	0	0.125	0.416
PARP1	NOS3	1854450	1847875	9606.ENSP00000355759	9606.ENSP00000297494	0	0	0	0	0.053	0	0	0.408	0.415
SPP1	MAPK1	1858269	1842512	9606.ENSP00000378517	9606.ENSP00000215832	0	0	0	0	0	0	0	0.414	0.414
RASSF1	RB1	1853458	1845924	9606.ENSP00000349547	9606.ENSP00000267163	0	0	0	0	0.048	0	0	0.410	0.414
EGF	HSPB1	1845705	1843915	9606.ENSP00000265171	9606.ENSP00000248553	0	0	0	0	0	0	0	0.414	0.414
CYP1A1	IL6	1857086	1844631	9606.ENSP00000369050	9606.ENSP00000258743	0	0	0	0	0	0	0	0.414	0.414
MMP9	CDKN1A	1855661	1843736	9606.ENSP00000361405	9606.ENSP00000244741	0	0	0	0	0	0	0	0.413	0.412
CASP8	SOD1	1853692	1846132	9606.ENSP00000351273	9606.ENSP00000270142	0	0	0	0	0.044	0	0	0.411	0.412
PTGS1	PPARG	1854170	1847090	9606.ENSP00000354612	9606.ENSP00000287820	0	0	0	0	0	0.042	0	0.410	0.410
PARP1	FOS	1854450	1848822	9606.ENSP00000355759	9606.ENSP00000306245	0	0	0	0	0	0	0	0.410	0.410
CASP8	CCL2	1853692	1843055	9606.ENSP00000351273	9606.ENSP00000225831	0	0	0	0	0.044	0	0	0.409	0.410
IL1A	MPO	1845334	1843011	9606.ENSP00000263339	9606.ENSP00000225275	0	0	0	0	0.087	0	0	0.380	0.409
SELE	MMP1	1851385	1850481	9606.ENSP00000331736	9606.ENSP00000322788	0	0	0	0	0	0	0	0.408	0.408
IL8	RB1	1848852	1845924	9606.ENSP00000306512	9606.ENSP00000267163	0	0	0	0	0	0	0	0.409	0.408
ERBB2	SERPINE1	1846101	1842959	9606.ENSP00000269571	9606.ENSP00000223095	0	0	0	0	0	0	0	0.409	0.408
NFE2L2	PTGS2	1858451	1854602	9606.ENSP00000380252	9606.ENSP00000356438	0	0	0	0	0	0	0	0.408	0.408
NFE2L2	IL6	1858451	1844631	9606.ENSP00000380252	9606.ENSP00000258743	0	0	0	0	0	0	0	0.408	0.408
F3	FOS	1851684	1848822	9606.ENSP00000334145	9606.ENSP00000306245	0	0	0	0	0	0	0	0.409	0.408
BAX	SOD1	1847402	1846132	9606.ENSP00000293288	9606.ENSP00000270142	0	0	0	0	0	0	0	0.409	0.408
PARP1	IL8	1854450	1848852	9606.ENSP00000355759	9606.ENSP00000306512	0	0	0	0	0	0	0	0.408	0.408
SPP1	NOS3	1858269	1847875	9606.ENSP00000378517	9606.ENSP00000297494	0	0	0	0	0	0	0	0.408	0.408
IL10	ALOX5	1860958	1856107	9606.ENSP00000412237	9606.ENSP00000363512	0	0	0	0	0	0	0	0.408	0.408
BAX	CCL2	1847402	1843055	9606.ENSP00000293288	9606.ENSP00000225831	0	0	0	0	0	0	0	0.408	0.408
CD40LG	ERBB2	1855311	1846101	9606.ENSP00000359663	9606.ENSP00000269571	0	0	0	0	0	0	0	0.409	0.408
MMP1	IFNG	1850481	1843180	9606.ENSP00000322788	9606.ENSP00000229135	0	0	0	0	0	0	0	0.408	0.408
EGF	NFKBIA	1845705	1842621	9606.ENSP00000265171	9606.ENSP00000216797	0	0	0	0	0	0	0	0.409	0.408
IGF2	BAX	1859600	1847402	9606.ENSP00000391826	9606.ENSP00000293288	0	0	0	0	0	0	0	0.409	0.408
CDKN1A	ODC1	1843736	1843384	9606.ENSP00000244741	9606.ENSP00000234111	0	0	0	0	0	0	0	0.408	0.408
JUN	PLAT	1855436	1842802	9606.ENSP00000360266	9606.ENSP00000220809	0	0	0	0	0	0	0	0.409	0.408
CXCL2	MMP9	1861702	1855661	9606.ENSP00000427279	9606.ENSP00000361405	0	0	0	0	0	0	0	0.408	0.408
IGF2	CASP3	1859600	1849375	9606.ENSP00000391826	9606.ENSP00000311032	0	0	0	0	0	0	0	0.407	0.407
GJA1	IL6	1846806	1844631	9606.ENSP00000282561	9606.ENSP00000258743	0	0	0	0	0	0	0	0.407	0.407
IL1A	SERPINE1	1845334	1842959	9606.ENSP00000263339	9606.ENSP00000223095	0	0	0	0	0.053	0	0	0.400	0.407
IL10	CASP9	1860958	1851230	9606.ENSP00000412237	9606.ENSP00000330237	0	0	0	0	0	0	0	0.407	0.407
RB1	MMP2	1845924	1842719	9606.ENSP00000267163	9606.ENSP00000219070	0	0	0	0	0	0	0	0.407	0.407
PLAU	ICAM1	1855748	1845628	9606.ENSP00000361850	9606.ENSP00000264832	0	0	0	0	0.050	0	0	0.399	0.404
AR	CYP3A4	1856164	1852052	9606.ENSP00000363822	9606.ENSP00000337915	0	0	0	0	0	0.079	0	0.380	0.404
CYP1A1	AR	1857086	1856164	9606.ENSP00000369050	9606.ENSP00000363822	0	0	0	0	0	0.079	0	0.379	0.403
CXCL2	JUN	1861702	1855436	9606.ENSP00000427279	9606.ENSP00000360266	0	0	0	0	0.133	0	0	0.339	0.403
CASP9	NOS3	1851230	1847875	9606.ENSP00000330237	9606.ENSP00000297494	0	0	0	0	0	0	0	0.401	0.401
SELE	PPARG	1851385	1847090	9606.ENSP00000331736	9606.ENSP00000287820	0	0	0	0	0	0.091	0	0.369	0.401
PARP1	IL2	1854450	1843096	9606.ENSP00000355759	9606.ENSP00000226730	0	0	0	0	0	0	0	0.400	0.400
JUN	AHR	1855436	1843606	9606.ENSP00000360266	9606.ENSP00000242057	0	0	0	0	0	0	0	0.400	0.400
THBD	IL1B	1856612	1845335	9606.ENSP00000366307	9606.ENSP00000263341	0	0	0	0	0	0	0	0.400	0.400
