# Supplementary material for: Underlying Mechanism and Active Ingredients of Tianma Gouteng Acting on Cerebral Infarction as Determined via Network Pharmacology Analysis Combined With Experimental Validation
Source: Front Pharmacol. 2021 Nov 16;12:760503. doi: 10.3389/fphar.2021.760503 (PMC8635202; doi:10.3389/fphar.2021.760503)
Supplement: Supplementary file 2 [file DataSheet1.zip › original data/TMGT-QUER-Elisa.xlsx]

## Sheet: Elisa-OD
IL-6												Time-LPS
PC12-OGD-TMGT												0	3	6	12	24	48		0	3	6	12	24	48
Ctrl	0	50	100	200		Ctrl	0	50	100	200		0.565584	1.30105	1.59664	1.61668	1.49584	1.4278		26.84	85.21	108.67	110.26	100.67	95.27
0.402288	1.30016	1.05535	0.944088	0.621276		13.88	85.14	65.71	56.88	31.26		0.625434	1.10096	1.64729	1.64704	1.46774	1.48879		31.59	69.33	112.69	112.67	98.44	100.11
0.559662	1.39769	1.13019	1.07047	0.601746		26.37	92.88	71.65	66.91	29.71		0.739968	0.917124	1.86931	1.5916	1.61794	1.48564		40.68	54.74	130.31	108.27	110.36	99.86
0.426354	1.23931	0.995622	1.03115	0.483558		15.79	80.31	60.97	63.79	20.33
												Concentration-LPS
BV2-LPS-TMGT												0	25	50	100	200	400	800	1600		0	25	50	100	200	400	800	1600
Ctrl	0	50	100	200		Ctrl	0	50	100	200		0.855888	0.894822	1.02485	1.80668	2.16629	1.93684	2.24101	1.96544		49.88	52.97	63.29	125.34	153.88	135.67	159.81	137.94
0.671172	1.69971	1.42856	1.14859	1.10108		35.22	116.85	95.33	73.11	69.34		1.01792	1.03342	0.911706	1.88128	2.07091	1.81462	2.28107	2.02769		62.74	63.97	54.31	131.26	146.31	125.97	162.99	142.88
0.567222	1.95196	1.31024	1.10033	0.897972		26.97	136.87	85.94	69.28	53.22		0.676716	0.834846	1.04804	2.03197	1.68446	1.96544	2.15797	2.29115		35.66	48.21	65.13	143.22	115.64	137.94	153.22	163.79
0.621276	1.74809	1.23956	1.25216	0.854502		31.26	120.69	80.33	81.33	49.77
												Time-OGD
PC12-OGD-QUER												0	0.5	1	2	4	6	8		0	0.5	1	2	4	6	8
Ctrl	0	TM-GT	Quercetin		Ctrl	0	TM-GT	Quercetin				0.729762	0.848076	0.901374	1.55582	1.52218	1.25669	1.00936		39.87	49.26	53.49	105.43	102.76	81.69	62.06
0.453066	1.17605	0.799314	0.847698		17.91	75.29	45.39	49.23				0.756222	0.810654	0.935646	1.57409	1.50617	1.21688	1.03317		41.97	46.29	56.21	106.88	101.49	78.53	63.95
0.42144	1.10146	0.722076	0.898476		15.4	69.37	39.26	53.26				0.787218	0.802716	0.833838	1.6105	1.47997	1.28202	0.988692		44.43	45.66	48.13	109.77	99.41	83.7	60.42
0.407076	0.999654	0.670416	0.742362		14.26	61.29	35.16	40.87
BV2-LPS-QUER
Ctrl	0	TM-GT	Quercetin		Ctrl	0	TM-GT	Quercetin
0.624174	1.59689	0.975966	1.3202		31.49	108.69	59.41	86.73
0.679362	1.64956	0.999654	1.18009		35.87	112.87	61.29	75.61
0.59595	1.81084	0.868488	1.23855		29.25	125.67	50.88	80.25
il-1b
PC12-OGD-TMGT
Ctrl	0	50	100	200		Ctrl	0	50	100	200
0.085552	0.0968	0.093484	0.089352	0.090148		6.88	35	26.71	16.38	18.37
0.084788	0.1012	0.090952	0.086708	0.091464		4.97	46	20.38	9.77	21.66
0.086084	0.0976	0.089772	0.091588	0.088112		8.21	37	17.43	21.97	13.28
BV2-LPS-TMGT
Ctrl	0	50	100	200		Ctrl	0	50	100	200
0.086904	0.0953	0.095316	0.09144	0.090148		10.26	31.25	31.29	21.6	18.37
0.086124	0.093548	0.094708	0.090132	0.089064		8.31	26.87	29.77	18.33	15.66
0.0830516	0.0836852	0.0836012	0.083454	0.0832112		6.29	22.13	20.03	16.35	10.28
PC12-OGD-QUER
Ctrl	0	TM-GT	Quercetin		Ctrl	0	TM-GT	Quercetin
0.085684	0.097884	0.088528	0.091196		7.21	37.71	14.32	20.99
0.085416	0.095548	0.087448	0.090064		6.54	31.87	11.62	18.16
0.085652	0.094228	0.0877	0.091432		7.13	28.57	12.25	21.58
BV2-LPS-QUER
Ctrl	0	TM-GT	Quercetin		Ctrl	0	TM-GT	Quercetin
0.087468	0.099316	0.091732	0.095284		11.67	41.29	22.33	31.21
0.089076	0.101496	0.090756	0.093992		15.69	46.74	19.89	27.98
0.088504	0.105052	0.091464	0.096312		14.26	55.63	21.66	33.78
TNF-A
PC12-OGD-TMGT
Ctrl	0	50	100	200		Ctrl	0	50	100	200
0.077743	0.09332	0.095873	0.095577	0.088843		1.39	5.6	6.29	6.21	4.39
0.081406	0.10183	0.088436	0.092543	0.086216		2.38	7.9	4.28	5.39	3.68
0.084773	0.103347	0.095762	0.091211	0.082849		3.29	8.31	6.26	5.03	2.77
BV2-LPS-TMGT
Ctrl	0	50	100	200		Ctrl	0	50	100	200
0.075819	0.095762	0.088473	0.086105	0.077743		0.87	6.26	4.29	3.65	1.39
0.077595	0.099647	0.096021	0.085846	0.081406		1.35	7.31	6.33	3.58	2.38
0.077262	0.094726	0.092913	0.089953	0.076744		1.26	5.98	5.49	4.69	1.12
PC12-OGD-QUER
Ctrl	0	TM-GT	Quercetin		Ctrl	0	TM-GT	Quercetin
0.076744	0.110303	0.083293	0.086253		1.12	10.19	2.89	3.69
0.081517	0.118295	0.084477	0.083663		2.41	12.35	3.21	2.99
0.079408	0.113744	0.082886	0.086808		1.84	11.12	2.78	3.84
BV2-LPS-QUER
Ctrl	0	TM-GT	Quercetin		Ctrl	0	TMGT	Quercetin
0.076374	0.103421	0.080703	0.087289		1.02	8.33	2.19	3.97
0.075819	0.113189	0.079371	0.084477		0.87	10.97	1.83	3.21
0.077151	0.095614	0.081406	0.082294		1.23	6.22	2.38	2.62
Time-LPS
0	3	6	12	24	48		0	3	6	12	24	48
0.078002	0.077336	0.095762	0.095651	0.099055	0.092913		1.46	1.28	6.26	6.23	7.15	5.49
0.076189	0.082368	0.099647	0.092728	0.094467	0.090915		0.97	2.64	7.31	5.44	5.91	4.95
0.075227	0.076115	0.094726	0.100942	0.092691	0.103458		0.71	0.95	5.98	7.66	5.43	8.34
Concentration-LPS
0	25	50	100	200	400	800	1600		0	25	50	100	200	400	800	1600
0.076189	0.077262	0.084588	0.101497	0.099795	0.102644	0.096058	0.102977		0.97	1.26	3.24	7.81	7.35	8.12	6.34	8.21
0.077595	0.078853	0.082479	0.096983	0.098056	0.099277	0.103458	0.100794		1.35	1.69	2.67	6.59	6.88	7.21	8.34	7.62
0.076929	0.075856	0.088695	0.103717	0.094689	0.094578	0.106899	0.098056		1.17	0.88	4.35	8.41	5.97	5.94	9.27	6.88
Time-OGD
0	0.5	1	2	4	6	8			0	0.5	1	2	4	6	8
0.084255	0.089953	0.091914	0.106455	0.102607	0.094689	0.090989			3.15	4.69	5.22	9.15	8.11	5.97	4.97
0.086216	0.087289	0.095947	0.103828	0.103458	0.094911	0.091507			3.68	3.97	6.31	8.44	8.34	6.03	5.11
0.084773	0.092543	0.088362	0.102089	0.100683	0.092802	0.094578			3.29	5.39	4.26	7.97	7.59	5.46	5.94
