# Supplementary material for: Underlying Mechanism and Active Ingredients of Tianma Gouteng Acting on Cerebral Infarction as Determined via Network Pharmacology Analysis Combined With Experimental Validation
Source: Front Pharmacol. 2021 Nov 16;12:760503. doi: 10.3389/fphar.2021.760503 (PMC8635202; doi:10.3389/fphar.2021.760503)
Supplement: Supplementary file 2 [file DataSheet1.zip › original data/TMGT-QUER-MTT-LDH.xlsx]

## Sheet: Sheet1
TMGT-PC12
平均	0	3.125	6.25	12.5	25	50	100	200	400		0	3.125	6.25	12.5	25	50	100	200	400
0.396	0.395	0.431893	0.438331	0.432051	0.479372	0.501532	0.501532	0.461242	0.344677		99.87	109.34	110.97	109.38	121.36	126.97	126.97	116.77	87.26
	0.406415	0.462678	0.4317	0.474979	0.445341	0.468443	0.462353	0.488783	0.379366		102.63	113.96	106.33	116.99	109.69	115.38	113.88	120.39	93.44
	0.396356	0.477893	0.484546	0.399485	0.456905	0.435085	0.436748	0.436907	0.380992		100.09	120.68	122.36	100.88	115.38	109.87	110.29	110.33	96.21
TMGT-BV2
0	3.125	6.25	12.5	25	50	100	200	400		0	3.125	6.25	12.5	25	50	100	200	400
0.806	0.825022	0.857423	0.808902	0.832517	0.888373	0.882892	0.808499	0.727899		100	102.36	106.38	100.36	103.29	110.22	109.54	100.31	90.31
0.835	0.837588	0.835919	0.902718	0.840094	0.876583	0.840678	0.926349	0.731627		100	100.31	100.11	108.11	100.61	104.98	100.68	110.94	87.62
0.857	0.937215	0.945785	0.884938	0.890166	0.889052	0.918875	0.891194	0.800781		100	109.36	110.36	103.26	103.87	103.74	107.22	103.99	93.44
TMGT-LDH
Ctrl	0	50	100	200		Ctrl	0	50	100	200
0.288	0.9072	0.84672	0.58464	0.68832		100	315	294	203	239
0.218	0.64528	0.60604	0.47742	0.44472		100	296	278	219	204
0.222	0.83694	0.60162	0.50172	0.43068		100	337	271	226	194
					average	100	316	281	216	212.333
TMGT-PC12-MTT
	Ctrl	0	50	100	200		Ctrl	0	50	100	200
0.747876	0.757	0.408629	0.524298	0.592807	0.630278		101.22	53.98	69.26	78.31	83.26
	0.743288	0.317335	0.58214	0.634299	0.582066		99.37	42.71	78.35	85.37	78.34
	0.769542	0.487102	0.479479	0.618233	0.695002		102.88	63.26	62.27	80.29	90.26
						average	101.157	53.3167	69.96	81.3233	83.9533
QUER-OGD-PC12
	Ctrl	0	TM-GT	Quercetin		Ctrl	0	TM-GT	Quercetin
0.768005	0.771	0.332764	0.703383	0.580486		100.39	43.16	91.23	75.29
	0.753638	0.300318	0.627026	0.615566		98.13	39.83	83.16	81.64
	0.764083	0.429139	0.729391	0.689586		99.49	56.17	95.47	90.26
					average	99.3367	46.3867	89.9533	82.3967
QUER-OGD-LDH
Ctrl	0	TM-GT	Quercetin		Ctrl	0	TM-GT	Quercetin
0.252	0.830365	0.500321	0.568159		100	329.51	198.54	225.46
0.317	1.00479	0.742287	0.78654		100	316.97	234.16	248.12
0.292	1.05085	0.623624	0.758295		100	359.88	213.57	259.69
OGD-PC12-MTT
	0	0.5	1	2	4	6	8	(h)	0	0.5	1	2	4	6	8
0.3968	0.4125	0.389111	0.348604	0.20988	0.178127	0.1544	0.11483		103.957	94.33	84.51	50.88	43.1824	37.4303	27.8376
	0.396324	0.361606	0.361527	0.211082	0.163087	0.191495	0.137852		99.88	91.24	91.22	53.26	41.1499	48.3178	34.7826
	0.402554	0.389954	0.360004	0.23018	0.190111	0.210117	0.121582		101.45	96.87	89.43	57.18	47.2263	52.1961	30.2028
								average	101.762	94.1467	88.3867	53.7733	43.8529	45.9814	30.941
LPS-BV2-MTT
0	25	50	100	200	400	800	1600	(ng/mL)	0	25	50	100	200	400	800	1600
0.7695	0.8625	0.7835	0.978	0.9035	0.88	0.729	0.7115		108.457	112.086	101.819	127.096	117.414	114.36	94.7368	92.4626
0.7105	0.9305	0.637	0.9155	0.835	0.9265	0.8465	0.9225		100.141	130.964	89.6552	128.853	117.523	130.401	119.141	129.838
0.819	0.895	0.8805	0.8435	1.03	0.837	0.8415	0.8695		115.433	109.28	98.3799	95.7978	122.11	81.2621	100.538	103.327
								average	108.01	117.443	96.6181	117.249	119.016	108.674	104.805	108.543
LPS-BV2-LDH
	0	25	50	100	200	400	800	1600	(ng/mL)	0	25	50	100	200	400	800	1600
0.387367	0.3542	0.4235	0.4168	0.3955	0.4011	0.4317	0.3567	0.4397		91.43	119.565	117.674	111.66	113.241	121.88	100.564	124.139
	0.3841	0.4168	0.3976	0.4038	0.3977	0.4038	0.4109	0.3841		99.1482	109.282	103.515	105.129	103.541	105.129	106.977	100
	0.4238	0.3697	0.4322	0.3864	0.4988	0.3974	0.4893	0.4059		109.396	96.9324	112.523	100.599	129.862	103.463	127.389	105.676
									average	99.9914	108.593	111.237	105.796	115.548	110.157	111.643	109.938
