# Supplementary material for: Underlying Mechanism and Active Ingredients of Tianma Gouteng Acting on Cerebral Infarction as Determined via Network Pharmacology Analysis Combined With Experimental Validation
Source: Front Pharmacol. 2021 Nov 16;12:760503. doi: 10.3389/fphar.2021.760503 (PMC8635202; doi:10.3389/fphar.2021.760503)
Supplement: Supplementary file 2 [file DataSheet1.zip › original data/TMGT-QUER-Western Blot.xlsx]

## Sheet: Sheet1
TMGT-	Ctrl			0			50			100			200			Ctrl			0			50			100			200
P-P65/P65	0.25	0.36	0.18	1.34	1.02	1.61	1.09	0.89	0.79	0.56	0.48	0.61	0.62	0.76	0.83	1.25	1.56	1.46	2.64	3.02	2.8	1.35	1.42	1.68	2.36	2.97	3.05	1.52	1.92	1.88
P-IKBα/IKBα	0.36	0.43	0.26	2.39	2.93	3.21	0.61	0.43	0.49	0.36	0.59	0.67	0.63	0.78	0.86	0.65	0.73	1.13	4.13	4.26	3.94	2.65	2.13	1.97	1.46	1.39	1.26	1.88	1.29	2.01
PPARγ/β-Actin	3.53	3.08	4.03	1.08	0.84	0.94	3.64	3.27	3.89	4.12	4.46	3.74	2.87	2.67	3.26	0.96	0.73	1.01	1.96	2.06	1.75	2.39	2.43	1.94	3.22	3.69	2.97	4.87	4.32	3.84
HIF-1α/β-Actin	0.64	0.56	0.89	2.96	3.29	2.65	0.96	1.32	1.44	1.43	1.9	2.03	0.79	0.66	0.54	2.64	2.36	2.04	3.69	3.97	4.16	2.64	2.98	2.34	1.62	1.99	2.03	0.89	0.74	1.25
QUERCETIN-	Ctrl			0			TMGT			Q			Ctrl			0			TMGT			Q
P-P65/P65	0.21	0.43	0.38	2.09	1.79	2.23	1.21	1.03	0.94	0.73	0.52	1.03	0.98	1.21	1.03	3.12	3.79	2.89	1.74	2.02	1.24	0.98	1.46	0.75
P-IKBα/IKBα	0.43	0.25	0.26	2.61	3.02	2.15	0.78	0.56	1.26	0.43	0.31	0.97	0.57	0.38	0.41	3.02	4.01	3.17	1.02	1.16	0.95	1.87	2.01	1.26
PPARγ/β-Actin	4.12	3.97	3.15	1.21	0.97	0.64	3.94	3.22	2.94	4.23	3.98	4.02	0.72	0.51	0.63	2.16	2.26	1.94	2.69	2.48	2.81	3.57	2.95	3.15
HIF-1α/β-Actin	0.41	0.31	0.25	3.97	3.04	3.51	0.35	0.51	0.94	1.35	1.04	1.13	2.56	2.43	1.89	4.09	4.26	3.94	1.01	1.14	1.25	1.45	1.26	1.37
LEFT-PC12
RIGHT-BV2
