# Supplementary material for: Underlying Mechanism and Active Ingredients of Tianma Gouteng Acting on Cerebral Infarction as Determined via Network Pharmacology Analysis Combined With Experimental Validation
Source: Front Pharmacol. 2021 Nov 16;12:760503. doi: 10.3389/fphar.2021.760503 (PMC8635202; doi:10.3389/fphar.2021.760503)
Supplement: Supplementary file 2 [file DataSheet1.zip › original data/TMGT-WB-TIFF/P-IKBA-PC12-4-TMGT.inf]

<ImageInfo fileversion="1.2">
  <PrivateProfile>
    <Property key="GreenChannelExists" value="True" />
    <Property key="GammaGreen" value="0.45" />
    <Property key="NegativedRed" value="False" />
    <Property key="RedChannelExists" value="True" />
    <XmlConvertableProperty key="Acquire State Red">
      <PrivateProfile>
        <Property key="NegativeDisplay" value="False" />
        <Property key="ChemiDisplayEnabled" value="False" />
        <Property key="NoiseFilterEnabled" value="False" />
        <Property key="AECompUnderExposure" value="-1" />
        <Property key="LenseAperture" value="0" />
        <Property key="ZoomROI" value="0, 0, 0, 0" />
        <Property key="AECompensation" value="-0.125" />
        <Property key="AutoExposeEnabled" value="False" />
        <Property key="SaturationEnabled" value="False" />
        <Property key="LightName" value="" />
        <Property key="DRElevel" value="1" />
        <Property key="AECompOverExposure" value="1.5" />
        <Property key="Filter" value="0" />
        <Property key="LenseZoom" value="0" />
        <Property key="ProtocolName" value="" />
        <XmlConvertableProperty key="Sensitivity">
          <PrivateProfile>
            <Property key="Binning" value="1, 1" />
            <Property key="Gain" value="1" />
          </PrivateProfile>
        </XmlConvertableProperty>
        <Property key="ExposureTime" value="0" />
        <Property key="AECompCustom" value="0" />
        <Property key="AutoFocusEnabled" value="False" />
        <Property key="LightMask" value="0" />
        <Property key="FilterName" value="" />
        <Property key="AECompensationIndex" value="0" />
        <Property key="FlatCorrectionPerformed" value="False" />
        <Property key="LenseFocus" value="0" />
        <Property key="AutoLevelsEnabled" value="False" />
        <Property key="AuxLightMask" value="0" />
        <Property key="AECompNormalExposure" value="-0.14" />
        <Property key="CoolerTemperature" value="1000" />
        <Property key="DarkmasterPerformed" value="False" />
      </PrivateProfile>
    </XmlConvertableProperty>
    <Property key="WhiteGreen" value="255" />
    <Property key="DeviceCorrectedGreen" value="False" />
    <Property key="BlackBlue" value="0" />
    <Property key="WhiteRed" value="255" />
    <XmlConvertableProperty key="Acquire State Green">
      <PrivateProfile>
        <Property key="NegativeDisplay" value="False" />
        <Property key="ChemiDisplayEnabled" value="False" />
        <Property key="NoiseFilterEnabled" value="False" />
        <Property key="AECompUnderExposure" value="-1" />
        <Property key="LenseAperture" value="0" />
        <Property key="ZoomROI" value="0, 0, 0, 0" />
        <Property key="AECompensation" value="-0.125" />
        <Property key="AutoExposeEnabled" value="False" />
        <Property key="SaturationEnabled" value="False" />
        <Property key="LightName" value="" />
        <Property key="DRElevel" value="1" />
        <Property key="AECompOverExposure" value="1.5" />
        <Property key="Filter" value="0" />
        <Property key="LenseZoom" value="0" />
        <Property key="ProtocolName" value="" />
        <XmlConvertableProperty key="Sensitivity">
          <PrivateProfile>
            <Property key="Binning" value="1, 1" />
            <Property key="Gain" value="1" />
          </PrivateProfile>
        </XmlConvertableProperty>
        <Property key="ExposureTime" value="0" />
        <Property key="AECompCustom" value="0" />
        <Property key="AutoFocusEnabled" value="False" />
        <Property key="LightMask" value="0" />
        <Property key="FilterName" value="" />
        <Property key="AECompensationIndex" value="0" />
        <Property key="FlatCorrectionPerformed" value="False" />
        <Property key="LenseFocus" value="0" />
        <Property key="AutoLevelsEnabled" value="False" />
        <Property key="AuxLightMask" value="0" />
        <Property key="AECompNormalExposure" value="-0.14" />
        <Property key="CoolerTemperature" value="1000" />
        <Property key="DarkmasterPerformed" value="False" />
      </PrivateProfile>
    </XmlConvertableProperty>
    <Property key="AutoLevelsEnabled" value="False" />
    <Property key="GammaBlue" value="0.45" />
    <Property key="DeviceCorrectedBlue" value="False" />
    <XmlConvertableProperty key="Acquire State Blue">
      <PrivateProfile>
        <Property key="NegativeDisplay" value="False" />
        <Property key="ChemiDisplayEnabled" value="False" />
        <Property key="NoiseFilterEnabled" value="False" />
        <Property key="AECompUnderExposure" value="-1" />
        <Property key="LenseAperture" value="0" />
        <Property key="ZoomROI" value="0, 0, 0, 0" />
        <Property key="AECompensation" value="-0.125" />
        <Property key="AutoExposeEnabled" value="False" />
        <Property key="SaturationEnabled" value="False" />
        <Property key="LightName" value="" />
        <Property key="DRElevel" value="1" />
        <Property key="AECompOverExposure" value="1.5" />
        <Property key="Filter" value="0" />
        <Property key="LenseZoom" value="0" />
        <Property key="ProtocolName" value="" />
        <XmlConvertableProperty key="Sensitivity">
          <PrivateProfile>
            <Property key="Binning" value="1, 1" />
            <Property key="Gain" value="1" />
          </PrivateProfile>
        </XmlConvertableProperty>
        <Property key="ExposureTime" value="0" />
        <Property key="AECompCustom" value="0" />
        <Property key="AutoFocusEnabled" value="False" />
        <Property key="LightMask" value="0" />
        <Property key="FilterName" value="" />
        <Property key="AECompensationIndex" value="0" />
        <Property key="FlatCorrectionPerformed" value="False" />
        <Property key="LenseFocus" value="0" />
        <Property key="AutoLevelsEnabled" value="False" />
        <Property key="AuxLightMask" value="0" />
        <Property key="AECompNormalExposure" value="-0.14" />
        <Property key="CoolerTemperature" value="1000" />
        <Property key="DarkmasterPerformed" value="False" />
      </PrivateProfile>
    </XmlConvertableProperty>
    <Property key="BlackGreen" value="0" />
    <Property key="WhiteBlue" value="255" />
    <Property key="GammaRed" value="0.45" />
    <Property key="Equalizing" value="False" />
    <Property key="DeviceCorrectedRed" value="False" />
    <Property key="NegativedGreen" value="False" />
    <XmlConvertableProperty key="ImageID">
      <ImageID>
        <MachineID>1</MachineID>
        <ImageIdentity>1</ImageIdentity>
        <CreationDateTime>2021/8/18 15:04:01</CreationDateTime>
        <AppVersion>3.4.0.0</AppVersion>
        <ProductName>AlphaView</ProductName>
      </ImageID>
    </XmlConvertableProperty>
    <Property key="BlueChannelExists" value="True" />
    <Property key="BlackRed" value="0" />
    <Property key="NegativedBlue" value="False" />
  </PrivateProfile>
</ImageInfo>
