# Supplementary material for: Underlying Mechanism and Active Ingredients of Tianma Gouteng Acting on Cerebral Infarction as Determined via Network Pharmacology Analysis Combined With Experimental Validation
Source: Front Pharmacol. 2021 Nov 16;12:760503. doi: 10.3389/fphar.2021.760503 (PMC8635202; doi:10.3389/fphar.2021.760503)
Supplement: Supplementary file 2 [file DataSheet1.zip › original data/VENN/disease.txt]

NOTCH3
HTRA1
APOE
APP
COL4A1
CST3
ACE
IL6
TREX1
F2
TNF
MTHFR
SERPINC1
F5
MAPT
ENG
NOS3
PSEN1
TLR4
THBD
IL10
COL4A2
TP53
IGF1
ELN
NOTCH1
APOB
ICAM1
PLAT
MPO
F7
CTNNB1
ITM2B
CRP
COL3A1
MEF2C
PRNP
PSEN2
LTA
PIK3C2A
LDLR
APOA1
GLA
ATP1A2
KRIT1
ITGB3
TEK
DLL1
GFAP
SERPINI1
ACTA2
PPARG
TGFB1
SERPINA3
GUCY1A1
OLR1
NPPA
IFNG
ABCA1
SNCA
JAK2
IL1RN
DCX
ALOX5AP
ADAMTS13
FGA
GP1BA
PLP1
SLC1A2
MMP9
TNFRSF1A
VEGFA
VWF
SERPINE1
F3
POLG
MIAT
WRN
IL1B
PHACTR1
LPL
LRP8
CFH
COG2
GJA1
FAS
KRAS
ITGA2B
BRAF
PLG
NF2
PCSK9
F13A1
SCN5A
PTEN
FGB
S100B
CDKN2A
RNF213
ERCC6
APOH
PDE4D
EDN1
ARSA
NPPB
HBB
ESR1
MGP
FBN1
GDNF
CASP3
MCPH1
ALB
SELP
MMP2
PRKCH
IFIH1
ENPP1
CAT
PIK3CA
AGTR1
MB
MIR21
HLA-B
SOD1
MIR210
LRP6
MIR146A
INS
FN1
MTR
HFE
GBA
GAD1
ITGA2
NF1
CD40LG
MYH7
PSAP
CXCL8
GRIN2A
PROC
PON1
CEP152
ADAR
PTGS2
MEFV
CCL2
EGF
SELE
CENPJ
IL18
TSC2
PECAM1
ASPM
PROCR
VCP
GRIN2B
EPOR
MTOR
BCHE
CDK5RAP2
MIR34A
RAP1A
CPT2
KITLG
DLL4
SMARCA4
MT-TL1
TGFB2
BDNF
CSF3
TIMP3
MIR29B1
IL12B
SMAD3
SAMHD1
PRTN3
NOS1
MPL
HMGCR
TNNT2
KNG1
STIL
TGFBR2
GSR
TERT
LPA
CALR
RNASEH2C
AGT
CEP135
RNASEH2B
LMNA
PF4
KDR
IL4
RNASEH2A
FLT1
NPY
PIGA
MT-ND4
ENO2
HMOX1
TSC1
CXCL12
SPG7
PSMA6
RBPJ
LEP
TGFBR1
JAG1
HP
OCLN
FOS
LIMK1
CLU
MIR221
PTH
PROM1
LRP1
ADD1
EPO
ACVRL1
C1S
STXBP1
PTPN22
HIF1A
CR1
TIMP1
REN
CNR1
FCGR2A
EDNRB
ADM
AVP
SLC2A10
F10
ADRB2
DOCK8
VCAM1
IDH1
ADA2
FGF2
PLA2G7
TIMP2
PDGFRB
TAGLN
CBS
ADIPOQ
NOTCH2
AGER
MME
MT-CO1
FMR1
NOS2
PKD1
SLC6A4
MMP3
GSN
MLX
CASP1
HLA-A
FABP3
SH2B3
HSPA4
CDH5
CFLAR
ANGPT1
SERPINF2
CD36
TNNI3
CTLA4
IL12A
FGFR2
ABCG5
CYCS
CD59
IL17A
IL1A
PPARA
NOTCH4
NRP1
C4A
ACADS
ALOX5
ATN1
MBP
CETP
AKT1
ABCC6
HTR2A
CD40
CDKN2B-AS1
EGFR
TLR3
HRAS
JAG2
GPT
MVK
MYH11
AQP4
CCL5
THBS1
PAFAH1B1
TLR2
TH
PTGS1
ANXA5
VHL
DLL3
IDE
ENTPD1
COQ2
HEY1
CYP2C19
MEF2A
PROZ
SURF1
HMGB1
NPC1
HEY2
PPBP
F8
PDGFB
TBL2
SULT1A3
ACHE
SRRT
CCL3
BAZ1B
CYP7B1
CLIP2
NES
G6PD
RFC2
GTF2I
CYP27A1
SDHD
CLCN2
SMAD4
ERCC1
ACADVL
GATA4
NRXN1
GAPDH
PTPN11
MT-CO2
PTCH1
SLC20A2
MIR132
CALCA
SIRT1
P2RY12
COMT
ATRIP
NSD1
AHDC1
CAV1
SORT1
CXCR4
ACE2
ITGB2
OTC
DNASE1L3
IDH2
PTGIS
GABRA1
NGF
APOC3
MAP2K1
EHHADH
HLA-DQB1
SELL
HSPA8
SYP
BACE1
PLA2G6
TET2
CASK
GGCX
MAPK14
TSPO
MBL2
STAT4
CHKA
MYLK
LCAT
CD34
GTF2IRD1
MAP2K2
AOC3
THPO
LGALS3
TTR
EDNRA
SRC
HGF
DPM1
ERCC4
CCND1
SPP1
FGFR1
GP6
CCL11
CD14
PC
PCNT
SERPINA1
NAGS
IL23R
MAP2
ALDH2
SOD2
HUWE1
LCN2
HTR1A
IGFBP3
ARG1
ACTB
RAD51
CHAT
PLAU
MAPK8
CREB1
DNM1
PTX3
SCARB1
EPAS1
F9
PON2
SST
GNB3
HLA-DRB1
MOCS1
CD46
F2R
MT-CO3
SP1
GRIA3
RAF1
LIPC
NAGA
ERCC8
CACNA1C
SAA1
TARDBP
ABCC9
ITGB1
RPS27A
BSCL2
ABCG8
AGTR2
POSTN
IL33
AIF1
ECHS1
LEMD3
GHRL
ATXN2
SDHB
TNFRSF11B
GJA4
CA3
APOA2
ACTG1
LZTR1
GATM
STAT3
COL2A1
ITGAM
MMP1
HBA1
NBN
LGALS2
ASS1
IL13
SMO
MEN1
CACNA1A
LRP5
NRAS
RETN
PGF
CFI
HIBCH
XPA
BGLAP
CX3CR1
NUP107
ASL
GNAS
SLC2A1
APCS
CASP9
IL17F
ACSL4
AHSG
CCR1
CEP19
CDKN2B
COX5A
COL1A2
SUFU
ACP5
SPATA5
MECP2
GRIN1
PTPRC
PIK3CG
ITGAL
APC
CPB2
GDF15
POMT1
POMT2
BDKRB2
LDLRAP1
ERAP1
UBAC2
KLRC4
IL12A-AS1
ASXL1
CPS1
CD55
SCNN1A
MMP8
PCCB
THBS4
CYP11B2
HLA-DPB1
SLC6A3
CCN2
SQSTM1
SCN9A
CDKN1C
IL2
NKX2-1
MIR223
SHH
FKRP
HSPD1
IGFBP1
SELPLG
SMARCAL1
CD163
ADORA2A
NR3C2
TBCD
ADD3
THBS2
BACE2
DAG1
LMX1B
CCR5
PRKAR1A
MIR27A
PIGN
CCR2
XPR1
PPIG
KLF4
PIGT
ACD
COX14
FKTN
HTT
PRL
NEFL
CD4
YY1AP1
AP5Z1
MYORG
YY1
BUB1B
H2AC18
PIGM
A2M
FUCA1
NTF3
PAH
NOD2
CRH
TWNK
LRRK2
VLDLR
HMGCL
S100A1
STK11
UTS2
PIGW
WT1
KDM6A
IL6R
PCSK2
DCN
MIR29A
ITPR1
ABCB1
CHGA
MIR22
CP
CTSD
NFE2L2
TNFRSF1B
SCNN1B
SCNN1G
ZNF335
MIR155
CACNA1D
HNF1B
KCNQ1
DPP4
MAPK3
ZMIZ1
SHBG
TNFSF4
YWHAQ
VIM
FAM20C
ADAMTSL1
RET
EEF1A2
LMNB1
PARP1
SOX2
PAPPA
APLN
SDHC
MIR150
NKX2-5
PSTPIP1
ZMPSTE24
NARS2
GRK2
POMC
SCN1A
NLRP3
MMACHC
B3GALNT2
COL1A1
CD8A
IFNA1
CFTR
MMP7
HOXA1
DYRK1B
VIP
TSPAN33
ADORA1
FLNC
DGUOK
F11
HECTD4
MASP2
TOMM40
TMTC3
CD2
HSPG2
FCGR2B
GLO1
TBXA2R
KCNA1
MAX
IGF2
VKORC1
LARGE1
MMADHC
FLNA
CHIT1
CSF2
SERPIND1
HLA-DQA1
TARS1
BCL2
MALAT1
POMGNT1
SERPING1
MT-CYB
SPTAN1
CHD3
IL1R1
KCNJ5
PRODH
MIR486-1
ELANE
RHOA
SDHA
ATP13A2
PEX6
DKC1
PRKDC
CRPPA
NAA10
LAMB1
CYP3A4
GCLM
NTRK2
POLG2
ATXN3
C3
C1R
ACY1
CIITA
MIR133B
CSF1R
BCKDHB
HSP90AA1
EPRS1
AFP
VPS13A
MYH6
CKB
BRCA1
NSF
GMPPB
IL3
UQCRFS1
MYD88
AIFM1
ZEB2
IL5
LAMA2
MLXIPL
RTN4
NCAM1
DNMT3A
RAC1
MYH9
BCL2L1
MIR181A1
ATXN1
MT-TW
PLAUR
ARL13B
DYNC2H1
SETD2
LAMA1
LEPR
GAA
ADORA3
RYR2
ARF1
HLCS
MIR106B
MIR222
SOX9
H19
RRM2B
GGT1
HTR3A
NSUN2
TREM2
EZH2
MT-TS1
HELLS
CDH23
TMEM127
ADRB1
SLC17A5
NGB
CASP8
CCT7
ADA
PDGFA
TJP1
MYBPC3
AIP
MROS
CCR6
TRPV4
TCF4
PGM1
EXO1
CDK5
ACTC1
TINF2
TRAPPC11
LOC110806262
GCLC
NTRK1
STAT1
DPM2
MIR145
LOX
GH1
BRCC3
COG7
SLC25A4
HADHA
ISCA1
TGFBR3
ANGPTL6
MAT2A
ACADM
DPH1
RBFOX3
TANGO2
MAN2B1
POMK
CEP63
AHCY
ATM
CACNA1B
TYMP
WWOX
CHKB
SUCLA2
TUBB3
MPZ
MYC
RTEL1
TGFB3
TLR9
POMGNT2
LYVE1
BRCA2
PES1
MAPK1
PRKG1
TPP1
CXCL1
HDAC9
CHCHD10
FASLG
PIGY
PARN
LRP2
CYP2D6
ATP7A
MYMY4
KRT18
ALPL
CREBBP
MRE11
TRAPPC9
NOTCH2NLC
BMP7
PVALB
JPH3
FCGR3B
MDH2
RAB3GAP2
BMP2
AGA
SORL1
CD79A
FLVCR2
EGLN1
APOA5
SCN1B
DNAJC5
IKZF1
ICOSLG
PIK3R1
BMP6
SMPD1
SCN8A
DGKE
TBP
MYPN
ALX4
RB1
DNAH8
NGFR
PLCB1
CA2
ARSB
HSD17B10
TUBB
BGN
TRH
NR1H2
INF2
IL27
ACAD9
CYBA
PCSK1N
CDH2
PRDM16
CRYAA
MSTO1
CPQ
FGF23
GLUL
MT-TK
TFPI
MSX2
ENO1
PCCA
M6PR
RECQL4
VDR
FCGR3A
FEN1
IFNB1
SCN4A
MIR142
ADH1C
RNASE3
DRD2
GLMN
RNU4ATAC
DISC1
CGAS
AIMP1
PRB2
EPHB4
CTSB
XRCC5
HAMP
TTPA
STMN2
HIC1
RNF13
CLDN5
ATL1
PRF1
MUC1
TMEM165
CYP2C9
KCNA2
CYP27B1
BMP4
WASHC5
HDAC4
MLH1
SOD3
MLC1
APLP1
STING1
GLI3
MYDGF
TLR7
PROP1
SOCS3
SREBF2
MKI67
GNAQ
PDHA1
HTRA2
TNFRSF12A
NDUFS4
COG5
DNM1L
PDE5A
IL2RA
DKK1
FABP2
BAX
TGIF1
TSPAN2
PDGFRA
CNTF
CAVIN1
P2RY1
RNF213-AS1
MTRR
B4GAT1
PLTP
SMTN
GRIA4
SMARCA1
RASA1
SHOC2
KIT
CCR3
ANGPT2
VTN
MT-ND2
B4GALT1
LAMP1
TK2
POU1F1
SYNJ1
MPV17
WDTC1
EP300
PSMB8
PRKCB
FMN2
MIR98
SOAT1
CPOX
FOXP3
PROS1
NPPC
KRT7
IFNA2
C5AR1
SLC9A1
GUSB
NPR2
MRAP
IL6ST
EYA1
APOA4
BRINP3
PIEZO2
MMD
ZNF621
KLHDC7A
STX1A
GHRH
WRNIP1
GLDC
SMARCA2
DNMT1
ACTA2-AS1
ANXA2
HRH2
NCF1
FGG
SIN3A
CYP7A1
MIR130A
TF
ADH1B
KCNMA1
TERF1
TLR6
AKR1A1
GNRH1
CXCL10
CKM
TERC
GP1BB
AR
NSUN5
VCL
NR1I2
CYP46A1
RPA1
USP9X
TAZ
COL18A1
SLCO2A1
IGF1R
TRPV1
BLOC1S1
CRLF1
RELA
MAP1B
TCN2
DOLK
CDKN3
CNNM2
PRB1
COASY
CYP1A2
HCN1
ROCK1
GFRA1
TPO
CD2AP
CTC1
GABBR2
TNFRSF10A
MMUT
TLR1
SHANK3
MIR126
H3-2
NT5E
ABCG1
DIAPH1
IVD
STAT5A
BCR
CTF1
LRPAP1
GARS1
FBLN5
PRKN
GZMB
OCRL
XDH
SERPINB2
BSG
MMRN1
ALG2
LEPQTL1
C19orf12
DRD1
ABCD4
TYR
AMPD2
LAMP2
PANK2
MRS2
TUG1
NR1H4
COG8
XRCC6
NPHS2
GJB2
GRM1
CAMK2G
MAP2K7
CALB1
MET
ABCC8
TIE1
FLNB
NTN1
HIP1
MIR9-1
TOP1
MSR1
AGPAT2
RECK
GCH1
TWIST2
HNF4A
LMNB2
SIRT2
STAT5B
NUP93
FOXC1
ATP6AP2
MIR451A
NT5C3A
LEF1
CCL26
TBC1D7
DCC
EIF2B5
NOP2
JUN
UGCG
RUNX2
ETFA
MICA
MT-TC
SLC26A5
NHP2
PLCG1
S100A12
HNRNPA2B1
TNFSF13B
CASP2
SIRT3
TNC
NR5A1
ABL1
MIF
LIG3
CXCR2
CRYAB
HABP2
PIGG
MYMK
SLC1A3
YWHAB
GRIK1
MEST
CGB3
THSD1
FGFR3
PDCD1
ADCY10
DHPS
SMARCA5
RASA2
LBR
APOC1
ODC1
CYGB
PHYH
CNTLN
NOP10
TNNT1
MMP13
HNRNPA1
TERF2
ANK3
CFB
HLA-C
RAN
PMP22
PNP
ABAT
EGLN3
IL12RB1
KLRK1
CMC4
IL16
NFKB1
REG1A
APBA1
LBP
PRKCA
DOK7
PYGB
QDPR
GRIA1
SIL1
PIGQ
DES
NPHS1
CNP
PLXNA2
HCRT
TRPS1
ADAM17
SOS1
ABCA4
SYNPO
EXT1
FURIN
NPR1
MLN
PRKAG2
CYP11A1
ADAM10
CDH1
ACAN
PTGER3
GNB1
NAGLU
SUN1
POLB
PIGH
TAF1
CHEK2
U2AF1
UMOD
MMAA
KIR3DL1
ZRANB3
KCNN4
TNFAIP3
TNFRSF11A
TJP2
IRF5
TBX1
ADRA2B
DDX41
ANKH
TRPC3
GATA1
OGDH
C5
NRG1
EIF2AK2
RAPGEF2
CYP21A2
CD274
CCK
NR2C2
FUT4
TLR5
PARK7
ACADSB
STC1
PRKAA2
PGR
GYPA
FZD9
TP53BP1
SLC18A2
F13B
CCL7
NAMPT
CD80
NAT9
APEX1
GCSH
CD68
ELP1
CUL2
MNX1
CFP
SLC4A1
KCNH2
TRAPPC2L
NT5C2
CD63
CHI3L1
FDX1
NSUN3
ZBTB8OS
BUD23
GRB2
NDST1
RPS6KA3
LRP12
SLC6A2
WRAP53
NR1H3
P2RX3
AMBP
INSR
CHRM1
PEX2
TGM1
BAD
THOC2
MIR6795
RARB
PCNA
HSPB1
TRPM4
SAA4
TLR8
GAN
SUN2
HPGD
PTS
CHGB
SGCD
LTBP4
CAMTA1
ABO
DMP1
CXCR3
PLA2G2A
KLF2
TNXA
KCNQ1OT1
BLM
GOT2
FTO
MAPK10
SOCS1
DYNLT1
ABT1
OPA1
DBH
IKBKG
DMRT3
BTK
TSFM
NEDD4L
EFEMP1
CLDN1
GAP43
PML
MNT
MYL3
PNMT
CSF1
B2M
EFEMP2
MARK4
IGHE
PRDX1
HBA2
CD44
PRPS1
GFER
NELFA
SECISBP2
HSD3B7
TLR10
NUP205
NSUN6
NSUN7
ELOB
GABBR1
PTPA
MAOB
TFG
VCAN
SETX
IL11
RECQL5
TNFSF11
GSK3B
SLC52A2
GHR
ADCYAP1
DPM3
CD177
EOGT
H2AX
MAPK7
XYLT2
TP53COR1
EGR1
MIR328
P2RX4
ITGAV
CLDN3
BLVRB
SYNE1
TBX5
IRS1
PDLIM1
KRT3
CFHR2
PDK1
RICTOR
BAZ1A
PLK4
PHEX
GRM5
CD28
LTF
MED23
SPRED1
NFE2
NLRP1
PTTG1
RAPGEF3
PAX2
ADRB3
PVR
GALNT17
OBSCN
DHX9
SHOX
INO80
FERD3L
BPGM
RAD54L
SPTA1
INHA
RAD52
RECQL
KCNK6
LIPI
NKRF
PPAN
MIR154
MT-TN
NDUFA6
RUNX1T1
SCARB2
EIF4G1
AQP1
ESR2
ACTN4
BRD4
MUS81
MARK1
GSTZ1
STAG3
FKBP10
HLTF
CKMT1A
COQ8B
TICAM1
FGF13
KL
NFATC1
LIMK2
EIF4H
ADH5
ATP6V0A1
SLC12A3
TNIK
CYP2E1
GAL
SPTBN4
EMD
FABP12
ABCG2
AP3D1
USB1
YWHAZ
FIG4
ROS1
SUMO1
CX3CL1
ADAMTS4
SERPINA7
ATP6V1E1
TXN
ALDH1L1
PITX2
FBXO7
STIM1
HPD
COL5A2
CAPN1
AGRN
NTS
CST4
RASIP1
UGT1A1
ITM2C
TPH1
SAG
RRAS
ASTN1
IDO1
TUBA1B
SYNE2
NR0B1
RUNX1
CLDN4
ABCB7
IL1RAPL2
SLC6A13
GTF2IRD2
ALDH1A2
STAG3L4
OPN4
LIPG
KRT5
F12
CLCN7
SIRT6
CYREN
KRT14
MMAB
FBL
SOCS2
SMARCD2
FKBP6
CETN3
NIF3L1
SRSF6
TIPIN
LAT2
FIP1L1
SLC52A1
APEX2
MXD1
BCL7B
ABHD11
MXD4
HMX2
DNAJC30
ELOC
CSH2
PROCA1
SLN
TRIM50
VPS37D
POM121C
GTF2IRD2B
SPDYE1
TRIM74
TRIM73
RADX
METTL27
NSUN5P2
RCC1L
STAG3L1
TMEM270
STAG3L2
MEG8
NSUN5P1
STAG3L3
MIR33A
SPDYE7P
ABHD11-AS1
LINC00851
GTF2IP1
GTF2IRD2P1
SPDYE8
GTF2IP4
SPDYE13
SPDYE12P
SPDYE15
SPDYE14
EIF4HP1
SPDYE10P
SPDYE9
WBSCR2
WBSCR23
LOC108228208
LOC108228209
LOC106029311
LOC106029312
LOC106029313
NRGN
GSTP1
AHSP
PITPNA
ECE1
CASR
HRH1
BLZF1
HBG2
NEK9
APOL1
EFNB1
CD58
UROS
PDP1
PYCARD
IL15
CALM1
GALNT3
ENPP3
RPS9
SLC34A3
LILRB3
HMGCLL1
LY6D
PNMA2
MTUS2
PURG
OSGIN2
MIR146B
C4B
BECN1
GSTM1
DGKZ
REST
KRT8
NR3C1
IL37
CHRNA4
YAP1
FOXP2
SLC18A3
DPP6
CALCRL
SEC24D
PLA2G4A
ORC1
TMSB15A
H3-3A
PDX1
PRKCG
EDN3
CYP1B1
PDYN
MMP14
CASP7
STRN
BANF1
FBLN1
CAMK4
CDK5R1
HYOU1
ANKIB1
ABCA3
IGF2R
TREM1
GAST
NDUFA13
SPON1
MICB
GHSR
MGME1
MYOCD
UCP2
SERPINE2
C12orf57
A2ML1
PAK1
STUB1
EPCAM
BCKDK
IRF8
MCEE
MCM6
MMP20
LEFTY2
IRF4
TMLHE
ADH1A
ICMT
PMS1
EXOSC10
ENAM
SHOX2
RCE1
CD52
EFHC2
TEX45
MIR1304
LOC642361
IGFBP5
DAPK1
SPRY1
SLC22A3
MIR143
CDKN1A
HADHB
IRS2
BCL2L11
SPARC
MT3
CYP2C8
CCL17
CHRNA7
CTBP1
GCG
CAV3
CCDC180
GSTT1
MIR124-1
SLC8A1
UCA1
IL2RB
EIF2AK3
SIRT5
GLUD1
IL4R
MAP3K5
DSTYK
P4HB
MSH6
PLOD2
LMBRD1
KIR2DL1
IRF6
TRPV3
KCNJ11
MMP12
TGM2
ATP5F1A
HOXD13
CYP2J2
CYBB
GJA5
BTRC
IL5RA
HLF
AVPR2
EPHA3
HSPA5
CCND2
GPX1
NPM1
CCDC115
SLC25A20
OPRD1
RHOD
FABP4
KCND3
ADIRF
LETM1
RYR1
FXN
HSPB2
MT-TL2
SLC5A6
ANXA1
SUMO4
XIAP
THY1
TFAM
TAT
GNA11
CDK1
SFTPD
SMAD2
MT-TE
TBXAS1
BCL11A
WNT3
MICU1
CHRNB2
SLC12A2
OPRM1
CNR2
CDKN1B
TG
CTSG
RFC1
SOS2
CBX5
MIR148B
IRF1
RASSF1
RBP3
BIRC5
ADAMTS1
CCL18
PLCB4
NAT2
LEMD2
LOC111365141
PTK2
RCAN1
SGCB
FTH1
MRAS
MDM2
ATR
HTR1D
VDAC1
CYP3A5
MAPK8IP1
IAPP
BLK
TPMT
RORC
SLC18A1
TXK
ATP12A
A4GALT
IL12RB2
RBBP4
SUV39H1
MOCOS
TRIM21
CABIN1
ATP4A
BST1
SIRT7
UBA7
EPN1
SIRT4
NUP153
BLOC1S6
NAT10
GIMAP4
POU4F1
UBAP1
ERAP2
CEACAM8
GPS1
MRI1
PGGT1B
TRIM39
MTUS1
GGACT
GIMAP2
NELFCD
SYNE3
IGLON5
JRKL
SYNE4
IGHM
ANKRD20A1
C1orf141
LEXM
MIR148A
MIR382
HNRNPUL2-BSCL2
MIR6886
CNC2
LOC107303337
LOC107303338
LOC107303339
LOC107303340
LOC107303341
LOC107303342
CACNB4
BMPR1A
PCDH11X
TNFSF10
ZFP30
NQO1
MIR323A
RBP4
IL9
CHUK
KCNE2
FLRT3
TNFRSF4
HSPA1A
CCR7
PTGES
CTSS
NEFH
TUBA4A
RPS6KB1
LIF
TNFSF12
RHOB
GPX3
RAMP2
DMD
BIN1
ERBB4
NTRK3
SOX17
FYN
DPAGT1
ABCC1
ACP3
CXCL9
IL18R1
DCLK2
PIK3R5
MIR26B
APAF1
FLAD1
MYOD1
OXTR
MIR497
CYP1A1
PSMA7
CAPN3
REPS1
CLCN1
HADH
SLC19A1
CDK4
PTK2B
TNFRSF10B
ALMS1
GLP1R
XRCC1
PTGIR
WAS
EXT2
TAC1
SCG2
DPYSL2
FABP1
KCNE3
PHF6
RIPK1
DDX39B
DDIT3
ANG
NEU1
APRT
P2RY2
DVL1
DNA2
ARVCF
DNAJC6
HRH3
OXT
NR4A2
CTNNA1
PPARGC1A
ASCL1
RAMP1
XK
XYLT1
IFNGR1
ITGA4
CH25H
PDE4A
NUDT6
ANPEP
MIR424
TRAF6
ECM1
DGKB
RXFP2
CHRM2
KIR2DL3
PTGER2
INPP5K
PTGER4
CTSK
OGG1
GJC1
SLC16A1
MIR24-1
ADIPOR2
CACNA1S
STRIP1
TNXB
CUBN
MLYCD
NUBPL
LGALS1
KLK1
DDAH2
PYY
SLC2A4
ELAVL3
IGFBP2
JCAD
ADRA2C
CYP4F2
DCTN1
IGFBP4
PON3
AAGAB
SBDS
CAPN2
SIX5
SNHG14
DDAH1
DMXL2
IL22
PLA2G3
CYP4A11
ROCK2
MTNR1A
FGF1
DBN1
LAMA3
CYP17A1
CNBP
LRG1
MAP2K4
GPNMB
C1QBP
ERN1
SH2B1
FNDC5
S100A8
SHC1
CANT1
PRKCD
NFKBIL1
NPEPPS
IL1RL1
CYSLTR1
GSTO1
ACVR1
TGFA
LTB
EHD1
ALDH9A1
ZFHX3
LOC109504728
LAIR1
PTN
C3AR1
PRKCE
KRT20
AZIN2
AXL
DRD4
TNNC1
HAVCR1
SPPL2A
AMPD1
PRORP
VIPR1
ADAMTS2
NFKBIA
CCNH
CHD4
TNFSF8
RND3
ADRA2A
ITM2A
SEMA3A
SLC12A1
MBNL1
IL10RA
HMOX2
HTR2C
ITGA1
USP8
C4BPA
GC
NONO
CXADR
APOC2
ALOX15
JUP
PIK3CB
CDK2
MCCC2
PRPF8
ADAMTS7
TRPC6
LOC107372315
HMGA1
ATG7
ADD2
CYP19A1
HBEGF
HAS1
KCND2
NISCH
ADGRB1
ITIH4
ADAMTS18
PER3
KCNJ2
HYAL2
PRKD1
CARD16
COL6A2
TOLLIP
CALM2
MIR125B1
DEFA1
GPR182
SEMA3E
HSPB8
AKR1B1
CALHM1
WNT1
NSMCE2
ALG14
CSRP3
MIR186
PPIA
FOXO1
DNAJC21
COA7
VSNL1
ITGB6
ABCC4
LMO4
ASAH1
GLRX
PDPK1
LIPE
SPHK2
IKBKB
BIRC2
DSP
BRAP
KALRN
DIO3
MT-RNR1
CCDC22
S1PR1
ANGPTL4
LDB1
ADORA2B
SLC8A2
ABCC2
UCN
MIRLET7I
VASP
OSM
POU2F3
QKI
MIR16-1
PPP1R12A
NCK2
GOT1
TRMU
S100A6
TPPP3
ACP1
KLK3
ATP5PF
CSNK1A1
FOXO3
MIR15A
ATP2B4
MAPK9
CLEC16A
PTGER1
PCK1
DGKQ
ETS1
MIR128-1
PTGDS
FGF21
S1PR2
MAPRE2
SERPINF1
PTPRN2
GRP
HAX1
CA9
SLC6A5
GCKR
ITGA6
GNE
HSPA12B
SUGCT
MIR320A
DNAJA3
FOLH1
ITGA9
SPTB
CAMK2D
CD69
MMP10
MFGE8
MCL1
PLIN1
MDK
SMAD9
SMG6
AKT2
PYROXD1
GABRA3
PXDN
PZP
HSPA1B
EPHB2
MIRLET7F1
LTBP1
KCNN1
SENP1
CNTN5
MTERF1
SPHK1
ACOT7
ARNT
PCSK5
PPP1R15A
TRPC4
PAK4
PACS2
KIAA0319L
SEMA3F
RBFOX1
BTG2
UCP1
ZNF627
SULT4A1
MC4R
PIM1
MINK1
PROKR2
GATA2
CCDC86
TIA1
PPP1R13L
MIP
CAMP
RIPK2
MSTN
DMTN
ITGA3
DUSP19
ITGAE
EPX
PDE8B
S100A9
SLC11A2
DLD
PTPN1
GNAI3
TCF12
ATP10A
DIP2C
ATF2
GP5
PLEC
DNM2
AGL
ACADL
DNAJB6
HNRNPDL
MATR3
SELENON
P2RY6
TMSB4X
FHL2
ADAMTS3
IFI27
SLC9A3R2
ST3GAL4
SRR
CACNB2
ACKR2
PTPRB
APOC4
APOC1P1
lnc-APOC1-1
RF00017-2999
piR-61028-297
OSBPL9
DIABLO
SLC39A7
CAST
INHBA
TBX6
ARHGEF2
CELSR2
OPRK1
TP73
TYK2
POT1
FHOD1
SERPINH1
TBC1D7-LOC100130357
AGK
HOTAIR
HLA-E
BSND
CNTN2
KLC1
PDGFD
MAPKAPK2
HLA-DRA
MAP3K14
SYK
SLC16A1-AS1
TTF2
NEAT1
ACTA1
HTR2B
SLC4A4
UBE2T
AHR
FABP7
SLC7A8
TSHZ3
SLC8A3
TERF2IP
IFT81
TP63
JMJD1C
ITGA7
LMAN1
ZNF597
HK2
GYS1
TCF7L2
SLC6A12
COX5B
MIR196A2
OGA
SMPD2
OPCML
ARNTL
PAFAH2
BMPR2
F2RL1
ACAD8
AGO2
DNMBP
FTMT
TRPV2
PLCL2
PYGM
KY
MIR23A
PDE3A
APLNR
VDAC2
RYR3
SLC22A12
RHD
MEG3
UBC
VAMP8
CHRNA5
CACNB1
CYP2B6
KCNK2
LILRB1
IL32
PITRM1
MS4A6A
C5AR2
SLC5A3
MASP1
ITGAX
CPLX2
CYBRD1
SMPX
PSMC5
SH3PXD2B
RORA
TMEFF2
CCL22
ITGB4
TCF3
MIR491
MIRLET7F2
UFSP2
KCNE1
CAV2
PANX2
DCD
PRKAB1
WARS1
MS
OGT
ACSM1
MMP16
BVES
TTN
NUCB2
PTHLH
KLF6
VTI1A
TRDN
FPR2
CEACAM3
SLCO3A1
AKT1S1
EPHX2
MIR100
MIR195
MEOX2
MBD4
FOXA2
PRDX5
ABCB11
APOM
MAS1
MIR103A1
ATF6
KCNJ8
NECTIN2
CTSZ
TNK1
MIR197
CTTN
HRG
LDHA
NR4A1
GAS6
CDK20
RFX3
LPAR1
AP2M1
DDRGK1
CADM1
CST2
FAIM2
CSF3R
HIGD1A
CD86
ATP2A2
CCL24
LIPA
CXCL16
PPIF
AGFG1
KIF13B
NRBF2
MIR122
CHRM3
PABPN1
RBCK1
LDB3
HACD1
CPT1B
CES1
MIR24-2
PENK
TRAP1
SP3
MAP3K1
INTS8
TAF4
ALOX12
CYP26B1
PFDN4
FGFBP2
HYAL1
SERPINA5
MIA3
ELAVL1
GRM8
MIR361
HSD11B2
USF1
SORCS2
SLC6A18
CD200
KCNN3
TKT
SLCO1B1
TBX4
CANX
DAB2IP
PIGF
CXCL13
PRMT5
ALDOB
MIR495
HSPA12A
GPR55
BLID
LOC110973015
MGAM
SPTBN5
SGCA
IGFBP7
TMPO
VAMP7
FAAH
TOX
PGK1
PANK4
MIR93
MIR191
CARD9
TMEM119
HTR4
MIR26A1
CCNA2
LTBP2
UHRF1
MYO7B
PRG2
WNK3
BIRC3
BNIP3
FADS2
CLEC7A
DKK2
MIR149
INSIG2
IGES
AGGF1
UCP3
ANK2
BDNF-AS
ATP5F1E
KCNK17
MACROD2
ADCYAP1R1
SIRPA
GAS7
SMOX
CACNB3
TPK1
TIPARP
ESM1
JPH4
BLMH
PADI2
WDR83
C18orf54
HCN4
FES
CA10
PODXL
FHL1
HINT1
PNPLA2
COL9A3
TRIP4
SCAP
SMAD1
CDH13
MYB
SERPINA4
VTI1B
B3GAT3
LTC4S
PTPN6
ITPK1
SRSF2
PPARD
RAMP3
COL6A1
ANKS1B
ATP10D
ASZ1
TREML1
WNT2
MLANA
ACVR1B
P2RX1
ARSL
MIR455
ADAM8
PER2
CSNK2B
LPIN2
ATP8A1
GJA3
CIB1
HPR
APELA
GYG1
ADAMTS5
ADAMTS17
XIST
MIR185
MIR192
MIR23B
ABCG4
ID1
EDN2
PSMA4
TRDMT1
E2F1
MT1A
FGF4
UBR3
IRAG1
GAS5
RNLS
FHL5
RLN2
TENM1
MIR199A1
MIR134
PRDX2
P2RX7
MTHFD1L
BMP15
PIK3C2G
CLEC4A
ARHGAP35
THRB
ITGA8
CXCR5
ITGAD
PKM
ASRGL1
GIT1
TBL3
NRDC
FAH
MAP4K5
LDHC
CDIPT
RPL4
COTL1
PTPRH
GALNTL5
DPYSL5
HS3ST4
AGBL4
NACC2
SLC25A38
MYOG
KLKB1
HSP90AB1
PPP1R14A
NDFIP1
IL7R
BLVRA
CARD14
ADAMTSL5
TIMP4
DAXX
MTHFD1
USP4
EVA1A
CD47
F2RL2
AQP10
HPSE
YTHDF3
HERPUD1
COMP
DYSF
B3GAT1
CXCL2
CCNB1
NOG
SULT1A1
GSTA2
HSD11B1
GPER1
PLA2G10
BCL2L14
MIR496
RMST
DST
DUSP2
PPM1D
CLEC3B
MANF
NOS1AP
TCP1
TMOD2
SELENBP1
INTS5
TPM1
IL1R2
NPTXR
NEUROD1
ADCY1
MCTP2
CMA1
PARP2
ZFPM2
NT5C1B
ITGB5
ADCY6
BCAT1
MIR376B
PI3
SFN
STK39
IRF9
MAVS
CABLES1
CERKL
ST13
EIF5B
RSPH6A
OMA1
BCL2A1
HLA-G
TNKS
MIR125B2
PRKAA1
RTN4R
MIRLET7B
TAFA3
ALDOA
CAPN10
NPC1L1
SLC27A4
IRAK4
TENM3
CDH4
VAMP5
PAPPA2
DDI1
CACFD1
ATXN7L3B
COL4A2-AS2
RNF139-AS1
THRA
PEA15
DPYSL4
CPT1A
TPM3
DMGDH
SGCG
NEB
FKBP14
PLEKHG5
TMEM43
NEXN
DHX37
KLHL41
VMA21
FDX2
KCNJ18
TRIM63
MSI1
FLT3
EWSR1
MTDH
TCN1
RBBP5
TAP2
SRI
CCR4
BPI
ECRG4
BAIAP2L1
CBL
MIR3149
MAP3K2
SERPINA12
PAX7
TLN1
XRCC3
RUVBL2
BID
CSN3
STK4
LAMB2
SMURF2
CACNA1F
IL21
SLC26A8
WDR36
RNF207
SNX19
HLA-DPB2
CD151
SPRR1B
TRPM7
S1PR3
RALA
SLC2A13
NIT2
MIR335
PLEKHG1
BDH1
LYN
ESRRA
FKBP5
FUT2
PTPRD
TNFRSF25
LAP3
TNNI3K
SLC22A8
MDH1
PARG
BAK1
GAS2
MRGPRX2
MIR30D
MYO18B
NOL3
BDKRB1
PTPN3
COL6A3
CCT2
PRPS1L1
RPL11
CTPS1
SNU13
ENO3
CCL20
CRAT
TBX18
ZWINT
MIR200B
ROR2
VIPR2
CELSR1
ACSS1
CUL9
SEPTIN9
ZSWIM2
WNT10B
STXBP5
FST
PIEZO1
C12orf75
CAMK1D
MYOM2
TCF15
LINC-PINT
MIR212
SLC25A14
HAS2
CPA6
SLC22A2
ACTR3
TRPA1
TUBB1
JAK1
MAPKAPK3
ATP6V0A4
AASS
DDIT4
PLCE1
TFR2
GBF1
COL14A1
ARHGAP6
ASAP1
HPS4
SYTL4
DOCK4
RABEP1
DEGS2
MICALL2
DRP2
BAG6
MEPE
TC2N
H3C2
FLJ16779
NPR3
AKAP10
JMJD6
LGALS9
BYSL
TOMM70
MIR135B
ALDOC
ELOVL5
C7
STC2
MIR16-2
IMPA1
IRAK1
SLC2A9
CYSLTR2
GATD3A
ITGB8
LOC100507006
RIPK3
MAP2K6
TNKS2
KCNN2
PARP3
ESRRG
NDRG1
DIP2B
HNF1A
SCGN
MTA1
BCAN
KCNMB1
PPP1R10
CORO1A
GFPT1
MUC16
TNFAIP6
MIR766
MCC
MIRLET7C
HDAC5
SLC5A1
RPS6KB2
SLC22A6
CSRP1
UTS2R
PRDM5
EID1
SELENOS
MIR544A
ITGA5
GNAI1
FLOT1
F11R
ENHO
SPATA13
HLA-S
CDS2
P2RY11
RXFP3
PTGFR
PRKCQ
ZNF607
NOX4
NLRX1
MAP3K12
TYRO3
ATG5
FRZB
PROK1
MIR10A
PDK3
CFL2
ISCU
PGAM2
CAP2
ANO5
ATP5F1D
SLIT2
SERPINA9
NINJ2
POU5F1
PLA2G5
AP3B1
MAP1LC3A
TFAP2A
NCEH1
VEGFC
PLCB3
IFNGR2
BARD1
SORBS3
VEGFB
GATA3
TBX21
INSIG1
MAP1LC3B
TAF3
WDR31
CCND3
NCK1
PDE2A
CAP1
CCNY
MOAP1
WNT5A
SYNCRIP
SSH1
NDRG4
NHLRC1
ACKR3
PDIA2
CEL
SENP3
HBS1L
COL22A1
NPFF
DUSP1
COL13A1
SBF1
CTH
TMCC2
MAPKAP1
PTPN2
EPS15
PRKG2
ZYX
RPS14
SLC9A3R1
SPI1
MYO9B
XPNPEP2
ACAA2
FERMT3
SPTBN1
STX4
FGF7
CNOT3
PPM1K
TRIP10
MAGED2
NRBP1
TNS1
TOMM20
SCAMP2
PARP10
HRC
ANKRD12
SETD1B
ERBIN
CMYA5
SVIP
KLLN
KCNK5
ZC3H12A
ITGB7
CSMD1
PLA2G2D
AKAP12
RGS12
TCAP
ACTN2
ATP2B1
CD226
TMSB10
ANK1
DNM3
SREBF1
BBC3
LOC646736
CSF2RA
ITGA11
IFRD1
DPP10
ITGA10
CLEC12B
PUM3
MIR215
MIR4301
LOC102724020
CARM1P1
THRB-AS2
MTTP
RGS8
CEACAM1
AVPR1A
HCN2
ANXA4
PTGES3
CHL1
RPS11
SCUBE1
ADRA1A
ADRA1B
NPTX1
KCNA3
PHYHIP
LCN1
PARP4
FDFT1
EIF4A3
GALNT13
INTS4
MIR324
MYH14
PLN
TOR1AIP1
NTN4
RXRA
F2RL3
PROK2
SLC29A1
MIR30E
RPLP1
PPP1CA
EEF1A1
SS18L1
TGFBI
CCN1
FHIT
TEAD1
SLC4A3
ILVBL
CEP112
MIR340
FOXF1
TSPAN9
FSTL1
TSPAN32
SUPT3H
HSPE1
EGFL7
THUMPD3-AS1
FOXL1
ZNF536
FOXF2
ATP5IF1
BAG3
ANKRD1
HSF1
DUSP6
GIPR
ELK1
CELF4
MIR216A
AK1
LPAR2
CD93
HSPB7
MTFR1
AZU1
MEF2D
SCRN1
ZNF224
CCL21
FUT7
AVEN
SULT2B1
RYK
SPINT1
MCU
HGFAC
MIR20A
TFF1
GRK5
PCDH7
TMEM39A
ENDOG
SLPI
NCOR2
EIF2AK1
TCF25
IGKV2D-29
FARP2
CDC5L
GRIPAP1
H2BC3
PDXP
RAB37
SEMA7A
RARRES2
ACLY
MARK2
SH3GL1
MYT1L
CD5L
SLC17A1
GLG1
ELF5
VEGFD
CLLU1
MIR345
PKP2
KCNE5
MAPK13
CHRNB4
B3GAT2
CD74
CLCN3
MS4A2
REEP5
PPP1R17
ACYP2
MARCHF10
ACACA
EIF4A2
DOK1
AK3
EIF4G3
LASP1
ERP44
CRY2
BNIP2
CERS2
PDZK1
GOLM1
COPZ1
DBNL
PMAIP1
RTN1
LIMA1
SRP68
IRX4
PF4V1
TSC22D4
DTD1
DCTN6
ENDOD1
SEPTIN5
BEX4
PSMB4
POLR1D
DOCK1
UBE2R2
COLEC11
CDH15
GSTA1
IL21R
ERGIC1
NADSYN1
USP20
WNK2
PPP1R12B
NUP210
OGDHL
USP37
LLGL2
NVL
ZNF79
FAM13A
DIDO1
UGGT2
MEGF11
COL23A1
SDK1
RABGAP1L
WDR37
CDYL2
MON1B
OSGIN1
ZNF618
GPR160
PNLDC1
RAB6C
ZC3H3
EMC8
ZNF385D
VOPP1
LARGE2
TAFA4
TRIB3
ZBTB7C
NEK2
CEBPA
NR1D1
MTNR1B
NOD1
ARRB1
GAB2
CRTC1
MAP4
NRG3
SRGAP3
CLASP1
RPS16
SLC17A3
TAGLN2
ZDHHC8
GRK3
TMX1
PTDSS2
DOK6
GPR135
IFNE
MIR34C
MIRLET7A1
TAOK1
IMPA2
MIR140
FPR1
MIR206
ARHGEF3
CFAP251
MIR30B
GNAI2
PTPRJ
NFAT5
DNAJB9
RUFY3
RPL23AP28
RPL35AP35
PCYT1A
ITPKB
SERPINA6
PDE1A
HMMR
KIR2DL4
TFPT
INTS11
ITPRID1
PRKCI
NR5A2
NNMT
FMO1
NR0B2
HSPA1L
WWP2
ABI1
VPS4B
ATG4B
HDGF
CXCL14
PDLIM5
KCNIP4
FLRT2
KIF16B
WDR1
FBXO25
NBPF3
SMG8
GMEB1
SEPTIN2
MIR433
TTC4P1
HBB-LCR
