# Supplementary material for: Underlying Mechanism and Active Ingredients of Tianma Gouteng Acting on Cerebral Infarction as Determined via Network Pharmacology Analysis Combined With Experimental Validation
Source: Front Pharmacol. 2021 Nov 16;12:760503. doi: 10.3389/fphar.2021.760503 (PMC8635202; doi:10.3389/fphar.2021.760503)
Supplement: Supplementary file 2 [file DataSheet1.zip › original data/VENN/gouteng.txt]

PGR
NCOA2
NR3C2
PTGS1
ESR1
PTGS2
PTGS1
KCNH2
SCN5A
PTGS2
F7
KDR
MET
NCOA2
NCOA1
PDE10A
NOS2
PTGS1
CHRM3
KCNH2
CHRM1
AR
SCN5A
PPARG
CHRM5
PTGS2
ADRA2C
CHRM4
NOS2
PTGS1
CHRM3
KCNH2
CHRM1
AR
SCN5A
PPARG
CHRM5
PTGS2
ADRA2C
CHRM4
KCNH2
AR
PTGS2
HTR3A
RXRA
ACHE
CHEK1
PRSS1
NCOA2
NOS2
PTGS1
CHRM3
KCNH2
CHRM1
AR
SCN5A
PPARG
CHRM5
PTGS2
F7
OPRD1
ADRA1B
ADRB2
PRSS1
NOS2
CHRM3
CHRM1
ESR1
AR
SCN5A
CHRM5
PTGS2
OPRD1
ACHE
OPRM1
ADRA1B
PTGS1
CHRM3
KCNH2
CHRM1
AR
SCN5A
PPARG
CHRM5
PTGS2
HTR3A
ADRA2C
CHRM4
RXRA
OPRD1
ACHE
ADRA2B
ADRA1B
ADRB2
ADRA1D
SLC6A4
OPRM1
RXRB
NOS2
PTGS1
CHRM3
KCNH2
CHRM1
ESR1
AR
SCN5A
CHRM5
PTGS2
CHRM4
OPRD1
ACHE
ADRA1B
OPRM1
NOS2
PTGS1
CHRM3
KCNH2
CHRM1
ESR1
AR
SCN5A
PPARG
CHRM5
PTGS2
HTR3A
F7
CHRM4
RXRA
OPRD1
ACHE
ADRA1B
ADRB2
ADRA1D
OPRM1
ESR2
GSK3B
PRSS1
NCOA1
PTGS1
CHRM3
CHRM1
AR
SCN5A
CHRM5
PTGS2
OPRD1
ACHE
ADRA1B
OPRM1
NOS2
PTGS1
CHRM3
CHRM1
ESR1
AR
SCN5A
CHRM5
PTGS2
OPRD1
ACHE
OPRM1
PTGS1
CHRM3
KCNH2
CHRM1
AR
SCN5A
CHRM5
PTGS2
CHRM4
OPRD1
ACHE
ADRA1B
DRD2
OPRM1
PTGS1
CHRM3
KCNH2
CHRM1
AR
SCN5A
PTGS2
OPRD1
ADRA1B
PTGS1
CHRM3
CHRM1
AR
SCN5A
CHRM5
PTGS2
CHRM4
OPRD1
ACHE
ADRA1B
OPRM1
NOS2
CHRM3
KCNH2
CHRM1
ESR1
AR
SCN5A
CHRM5
PTGS2
CHRM4
OPRD1
ACHE
ADRA1B
OPRM1
PTGS1
KCNH2
PTGS2
F7
KDR
MET
PTGS1
CHRM3
KCNH2
CHRM1
AR
SCN5A
CHRM5
PTGS2
OPRD1
ACHE
ADRA1B
PTGS1
CHRM3
KCNH2
CHRM1
AR
SCN5A
PPARG
CHRM5
PTGS2
F7
ADRA2C
RXRA
OPRD1
ACHE
ADRA1B
ADRB2
ADRA1D
OPRM1
CHRM3
KCNH2
CHRM1
ESR1
AR
SCN5A
CHRM5
PTGS2
CHRM4
OPRD1
ACHE
ADRA1B
OPRM1
PRSS1
PTGS1
CHRM3
KCNH2
CHRM1
AR
SCN5A
PPARG
CHRM5
PTGS2
F7
RXRA
OPRD1
ACHE
ADRA1D
OPRM1
PRSS1
NOS2
KCNH2
CHRM1
ESR1
AR
SCN5A
PPARG
PTGS2
ADRB2
PTGS2
PTGS1
CHRM3
CHRM1
DRD5
SCN5A
PTGS2
CHRM4
RXRA
OPRD1
CHRM2
ADRA1B
OPRK1
ADRB2
ADRA1D
SLC6A4
DRD2
OPRM1
GABRA1
PTGS1
CHRM3
KCNH2
CHRM1
AR
SCN5A
PPARG
CHRM5
PTGS2
DRD4
CHRM4
OPRD1
ACHE
ADRA2B
ADRA1B
DRD3
ADRB2
ADRA1D
SLC6A4
OPRM1
ADRB1
ADRA2C
ADRA1A
CHRM2
ADRA2A
MDK
NGF
LPL
PTGS1
CHRM3
KCNH2
CHRM1
AR
SCN5A
PPARG
CHRM5
PTGS2
HTR3A
F7
ADRA2C
CHRM4
RXRA
OPRD1
ACHE
ADRA1B
ADRB2
ADRA1D
OPRM1
RXRB
PTGS1
AR
PPARG
PTGS2
NCOA2
AKR1B1
PRSS1
KCNH2
SCN5A
ADRB2
MMP3
F7
RXRA
ACHE
GABRA1
MAOB
RELA
EGFR
AKT1
VEGFA
CCND1
BCL2
BCL2L1
FOS
CDKN1A
EIF6
BAX
CASP9
PLAU
MMP2
MMP9
MAPK1
IL10
EGF
RB1
TNFSF15
JUN
IL6
AHSA1
CASP3
TP63
ELK1
NFKBIA
POR
ODC1
CASP8
TOP1
RAF1
SOD1
PRKCA
MMP1
HIF1A
STAT1
RUNX1T1
ERBB2
PPARG
ACACA
HMOX1
CYP3A4
CYP1A2
CAV1
MYC
F3
GJA1
CYP1A1
ICAM1
IL1B
CCL2
SELE
VCAM1
PTGER3
CXCL8
PRKCB
BIRC5
DUOX2
NOS3
HSPB1
SULT1E1
MGAM
IL2
NR1I2
CYP1B1
CCNB1
PLAT
THBD
SERPINE1
COL1A1
IFNG
ALOX5
IL1A
MPO
TOP2A
NCF1
ABCG2
HAS2
GSTP1
NFE2L2
NQO1
PARP1
AHR
PSMD3
SLC2A4
COL3A1
CXCL11
CXCL2
DCAF5
NR1I3
CHEK2
INSR
CLDN4
PPARA
PPARD
HSF1
CRP
CXCL10
CHUK
SPP1
RUNX2
RASSF1
E2F1
E2F2
ACPP
CTSD
IGFBP3
IGF2
CD40LG
IRF1
ERBB3
PON1
DIO1
PCOLCE
NPEPPS
HK2
RASA1
GSTM1
GSTM2
PTGS1
CHRM3
KCNH2
CHRM1
AR
SCN5A
PPARG
CHRM5
PTGS2
F7
ADRA2C
CHRM4
OPRD1
ACHE
ADRA1B
ADRB2
ADRA1D
OPRM1
PTGS1
CHRM3
KCNH2
CHRM1
AR
SCN5A
PPARG
CHRM5
PTGS2
DRD4
OPRD1
ACHE
ADRA1A
ADRA2B
ADRA1B
DRD3
ADRB2
ADRA1D
DRD2
OPRM1
