# Supplementary material for: Underlying Mechanism and Active Ingredients of Tianma Gouteng Acting on Cerebral Infarction as Determined via Network Pharmacology Analysis Combined With Experimental Validation
Source: Front Pharmacol. 2021 Nov 16;12:760503. doi: 10.3389/fphar.2021.760503 (PMC8635202; doi:10.3389/fphar.2021.760503)
Supplement: Supplementary file 2 [file DataSheet1.zip › original data/VENN/tianma.txt]

TYR
AKR1C1
PTGS1
PTGS2
ESR1
PGR
VDR
CYP27B1
GC
SNW1
AR
NR3C1
NFKB1
AKR1C3
CYP24A1
GPBAR1
SNAI2
MED1
SNAI1
CYP3A4
CALB1
FGF23
GFI1
LANCL2
WNT4
TCF3
BAX
KL
CYP2R1
PML
B4GALT1
S100G
CYP27A1
KANK2
IRX5
RXRA
NR1H4
TRIM24
PDXK
PNPO
IMPA1
AKR1C1
PTGS1
PTGS2
PDXP
TPI1
GPI
PSAT1
AOX1
TKT
KDM3A
AKR1C1
PTGS1
PTGS2
PLA2G2E
AKR1C2
PPARG
MPO
ALOX5
IKBKB
CHUK
APOA2
HSD17B2
SERPINE1
IL1B
IL13
SERPINB7
AKR1C3
IFNG
AKR1C4
TPMT
NDRG2
NAMPT
RGCC
FNDC5
NR1H3
OSBPL8
AVPR1A
IKBKE
ITGB3
METRNL
MAPK9
NCKAP1L
STX3
OXER1
PNPLA2
TNF
PTGIS
HEG1
ITGAV
PTPN2
S100A8
ALOX5AP
AVP
SLC6A4
ROCK2
BDKRB2
NR1H2
NEUROD2
INS
ANAPC2
WNT11
ALOX15B
DHDH
CDC20
DNAJA3
ROCK1
COL1A1
NR1D1
ABCA1
NAPRT
MECOM
ABHD5
SNCA
ADIPOQ
CPLX2
PPARA
ALOX15
ANXA1
PAWR
AKR1B10
S100A9
FABP3
ABCG1
PRDM16
CCM2L
PRKCA
PRKCD
PTGER4
PTGER2
PTGER3
CD300A
CHGA
APOC2
KIF14
PRKCB
TOP2A
TOP2B
ACHE
CHRNA2
HTR3A
CHRM2
HTR2A
CHRM3
HTR2B
ADRA2A
HTR1B
HTR2C
HTR1D
DRD2
SLC18A2
DRD4
HTR1A
ADRA2C
CALY
DRD3
DRD5
DRD1
BCHE
ADRA2B
TYR
TYR
TYR
LPL
CXCR4
NFKB2
TNF
MMP9
IFNG
ACHE
BCHE
COLQ
F12
SLC5A7
NRG1
DMGDH
SIX3
CRP
PRSS12
SLC44A4
ALDH7A1
DNM3
ASCL1
ENPP6
CDH8
FNTA
AGRN
CHKA
CHDH
GRIN1
OPRK1
OPRM1
WLS
SLC6A3
DRD2
SLC6A4
DRD4
HTR7
HTR1A
DBH
DRD3
DRD5
DRD1
SLC6A2
ACTN3
TAC1
MC2R
CCL5
PPP1R9B
MC1R
MC4R
FGF10
EGR1
VCP
AIF1
HIF1A
BNIP3
CRH
NEFL
UCN2
TACR2
MC5R
AQP1
MC3R
TAC4
CBFA2T3
NEFH
CRHR2
